# Supplementary material for: Metabolomic and metagenomic insights into WFBG-mediated regulation of gut microbiota and metabolism in broilers
Source: Appl Environ Microbiol. 2025 Dec 8;92(1):e01890-25. doi: 10.1128/aem.01890-25 (PMC12838195; doi:10.1128/aem.01890-25)
Supplement: Table S1 — Gut microbiota. [file aem.01890-25-s0003.xlsx]

## Sheet: Sheet1
Table S1 Detailed Parameters for Gut Microbiota
Comparison	Taxa	Method	Group	LDA	P.unadj	P.adj	Significance
CM6 - control	d__Bacteria|p__Firmicutes|c__Clostridia|o__Clostridiales	LEfSe	CM6	4.56757	0.00394775	0.00394775	yes
CM6 - control	d__Bacteria|p__Firmicutes|c__Clostridia|o__Clostridiales|f__Lachnospiraceae	LEfSe	CM6	4.36446	0.00394775	0.00394775	yes
CM6 - control	d__Bacteria|p__Firmicutes|c__Clostridia|o__Clostridiales|f__Lachnospiraceae|g__Lachnospiraceae_unclassified	LEfSe	CM6	4.28459	0.0163092	0.0163092	yes
CM6 - control	d__Bacteria|p__Firmicutes|c__Clostridia|o__Clostridiales|f__Lachnospiraceae|g__Lachnospiraceae_unclassified|s__Lachnospiraceae_unclassified	LEfSe	CM6	4.28459	0.0163092	0.0163092	yes
CM6 - control	d__Bacteria|p__Firmicutes|c__Bacilli|o__Lactobacillales|f__Lactobacillaceae|g__Ligilactobacillus	LEfSe	control	4.23171	0.0104056	0.0104056	yes
CM6 - control	d__Bacteria|p__Firmicutes|c__Bacilli|o__Lactobacillales|f__Lactobacillaceae|g__Ligilactobacillus|s__Ligilactobacillus_unclassified	LEfSe	control	4.23171	0.0104056	0.0104056	yes
CM6 - control	d__Bacteria|p__Actinobacteriota|c__Coriobacteriia|o__Coriobacteriales|f__Atopobiaceae|g__Olsenella	LEfSe	CM6	4.20223	0.00334562	0.00334562	yes
CM6 - control	d__Bacteria|p__Actinobacteriota|c__Coriobacteriia|o__Coriobacteriales|f__Atopobiaceae|g__Olsenella|s__Olsenella_provencensis	LEfSe	CM6	4.20095	0.00334562	0.00334562	yes
CM6 - control	d__Bacteria|p__Bacteroidota|c__Bacteroidia|o__Bacteroidales|f__Bacteroidaceae|g__Bacteroides|s__Bacteroides_unclassified	LEfSe	CM6	3.94433	0.037373	0.037373	yes
CM6 - control	d__Bacteria|p__Firmicutes|c__Clostridia|o__Clostridiales|f__Clostridiales_unclassified	LEfSe	CM6	3.89935	0.00394775	0.00394775	yes
CM6 - control	d__Bacteria|p__Firmicutes|c__Clostridia|o__Clostridiales|f__Clostridiales_unclassified|g__Clostridiales_unclassified	LEfSe	CM6	3.89935	0.00394775	0.00394775	yes
CM6 - control	d__Bacteria|p__Firmicutes|c__Clostridia|o__Clostridiales|f__Clostridiales_unclassified|g__Clostridiales_unclassified|s__Clostridiales_unclassified	LEfSe	CM6	3.89935	0.00394775	0.00394775	yes
CM6 - control	d__Bacteria|p__Firmicutes|c__Clostridia|o__Lachnospirales	LEfSe	CM6	3.85944	0.0249747	0.0249747	yes
CM6 - control	d__Bacteria|p__Firmicutes|c__Clostridia|o__Lachnospirales|f__Lachnospiraceae	LEfSe	CM6	3.85856	0.0249747	0.0249747	yes
CM6 - control	d__Bacteria|p__Bacteroidota|c__Bacteroidota_unclassified	LEfSe	CM6	3.80526	0.00394775	0.00394775	yes
CM6 - control	d__Bacteria|p__Bacteroidota|c__Bacteroidota_unclassified|o__Bacteroidota_unclassified	LEfSe	CM6	3.80526	0.00394775	0.00394775	yes
CM6 - control	d__Bacteria|p__Bacteroidota|c__Bacteroidota_unclassified|o__Bacteroidota_unclassified|f__Bacteroidota_unclassified	LEfSe	CM6	3.80526	0.00394775	0.00394775	yes
CM6 - control	d__Bacteria|p__Bacteroidota|c__Bacteroidota_unclassified|o__Bacteroidota_unclassified|f__Bacteroidota_unclassified|g__Bacteroidota_unclassified	LEfSe	CM6	3.80526	0.00394775	0.00394775	yes
CM6 - control	d__Bacteria|p__Bacteroidota|c__Bacteroidota_unclassified|o__Bacteroidota_unclassified|f__Bacteroidota_unclassified|g__Bacteroidota_unclassified|s__Bacteroidota_unclassified	LEfSe	CM6	3.80526	0.00394775	0.00394775	yes
CM6 - control	d__Bacteria|p__Firmicutes|c__Bacilli|o__Erysipelotrichales|f__Erysipelatoclostridiaceae|g__Erysipelatoclostridium	LEfSe	CM6	3.78831	0.00394775	0.00394775	yes
CM6 - control	d__Bacteria|p__Firmicutes|c__Bacilli|o__Erysipelotrichales|f__Erysipelatoclostridiaceae|g__Erysipelatoclostridium|s__Erysipelatoclostridium_unclassified	LEfSe	CM6	3.78831	0.00394775	0.00394775	yes
CM6 - control	d__Bacteria|p__Firmicutes|c__Bacilli|o__Erysipelotrichales|f__Erysipelatoclostridiaceae	LEfSe	CM6	3.78769	0.00394775	0.00394775	yes
CM6 - control	d__Bacteria|p__Firmicutes|c__Bacilli|o__Erysipelotrichales	LEfSe	CM6	3.7734	0.00394775	0.00394775	yes
CM6 - control	d__Bacteria|p__Actinobacteriota|c__Coriobacteriia|o__Coriobacteriales|f__Coriobacteriaceae|g__Enorma|s__Enorma_unclassified	LEfSe	control	3.61457	0.0222296	0.0222296	yes
CM6 - control	d__Bacteria|p__Bacteroidota|c__Bacteroidia|o__Bacteroidales|f__Bacteroidaceae|g__Bacteroides|s__Bacteroides_caecicola	LEfSe	control	3.527	0.00739713	0.00739713	yes
CM6 - control	d__Bacteria|p__Firmicutes|c__Clostridia|o__Clostridiales|f__Lachnospiraceae|g__Blautia	LEfSe	CM6	3.44312	0.00394775	0.00394775	yes
CM6 - control	d__Bacteria|p__Firmicutes|c__Clostridia|o__Clostridiales|f__Lachnospiraceae|g__Blautia|s__uncultured_Blautia_sp.	LEfSe	CM6	3.42792	0.00394775	0.00394775	yes
CM6 - control	d__Bacteria|p__Firmicutes|c__Clostridia|o__Lachnospirales|f__Lachnospiraceae|g__Ruminococcus]_torques_group	LEfSe	CM6	3.42464	0.00648531	0.00648531	yes
CM6 - control	d__Bacteria|p__Firmicutes|c__Clostridia|o__Lachnospirales|f__Lachnospiraceae|g__Ruminococcus]_torques_group|s__Ruminococcus]_torques_group_unclassified	LEfSe	CM6	3.42464	0.00648531	0.00648531	yes
CM6 - control	d__Bacteria|p__Firmicutes|c__Bacilli|o__Lactobacillales|f__Lactobacillaceae|g__HT002	LEfSe	CM6	3.36207	0.00394775	0.00394775	yes
CM6 - control	d__Bacteria|p__Firmicutes|c__Bacilli|o__Lactobacillales|f__Lactobacillaceae|g__HT002|s__HT002_unclassified	LEfSe	CM6	3.36207	0.00394775	0.00394775	yes
CM6 - control	d__Bacteria|p__Bacteroidota|c__Bacteroidia|o__Bacteroidales|f__Bacteroidales_unclassified	LEfSe	CM6	3.29517	0.00739713	0.00739713	yes
CM6 - control	d__Bacteria|p__Bacteroidota|c__Bacteroidia|o__Bacteroidales|f__Bacteroidales_unclassified|g__Bacteroidales_unclassified	LEfSe	CM6	3.29517	0.00739713	0.00739713	yes
CM6 - control	d__Bacteria|p__Bacteroidota|c__Bacteroidia|o__Bacteroidales|f__Bacteroidales_unclassified|g__Bacteroidales_unclassified|s__Bacteroidales_unclassified	LEfSe	CM6	3.29517	0.00739713	0.00739713	yes
CM6 - control	d__Bacteria|p__Proteobacteria|c__Gammaproteobacteria	LEfSe	control	3.26746	0.0249747	0.0249747	yes
CM6 - control	d__Bacteria|p__Firmicutes|c__Clostridia|o__Monoglobales	LEfSe	CM6	3.26443	0.0249747	0.0249747	yes
CM6 - control	d__Bacteria|p__Firmicutes|c__Clostridia|o__Monoglobales|f__Monoglobaceae	LEfSe	CM6	3.26443	0.0249747	0.0249747	yes
CM6 - control	d__Bacteria|p__Firmicutes|c__Clostridia|o__Monoglobales|f__Monoglobaceae|g__Monoglobus	LEfSe	CM6	3.26443	0.0249747	0.0249747	yes
CM6 - control	d__Bacteria|p__Firmicutes|c__Clostridia|o__Monoglobales|f__Monoglobaceae|g__Monoglobus|s__Monoglobus_unclassified	LEfSe	CM6	3.26443	0.0249747	0.0249747	yes
CM6 - control	d__Bacteria|p__Firmicutes|c__Clostridia|o__Oscillospirales|f__Oscillospiraceae|g__Colidextribacter	LEfSe	CM6	3.24209	0.0249747	0.0249747	yes
CM6 - control	d__Bacteria|p__Firmicutes|c__Clostridia|o__Oscillospirales|f__Oscillospiraceae|g__Colidextribacter|s__Colidextribacter_unclassified	LEfSe	CM6	3.24209	0.0249747	0.0249747	yes
CM6 - control	d__Bacteria|p__Firmicutes|c__Bacilli|o__Lactobacillales|f__Lactobacillaceae|g__Limosilactobacillus	LEfSe	CM6	3.18955	0.00648531	0.00648531	yes
CM6 - control	d__Bacteria|p__Firmicutes|c__Bacilli|o__Lactobacillales|f__Lactobacillaceae|g__Limosilactobacillus|s__Limosilactobacillus_unclassified	LEfSe	CM6	3.18955	0.00648531	0.00648531	yes
CM6 - control	d__Bacteria|p__Verrucomicrobiota	LEfSe	control	3.1864	0.00648531	0.00648531	yes
CM6 - control	d__Bacteria|p__Proteobacteria|c__Gammaproteobacteria|o__Enterobacterales|f__Enterobacteriaceae	LEfSe	control	3.1016	0.00394775	0.00394775	yes
CM6 - control	d__Bacteria|p__Proteobacteria|c__Gammaproteobacteria|o__Enterobacterales	LEfSe	control	3.0934	0.0104056	0.0104056	yes
CM6 - control	d__Bacteria|p__Verrucomicrobiota|c__Verrucomicrobiae	LEfSe	control	3.09265	0.0104056	0.0104056	yes
CM6 - control	d__Bacteria|p__Verrucomicrobiota|c__Verrucomicrobiae|o__Verrucomicrobiales	LEfSe	control	3.09265	0.0104056	0.0104056	yes
CM6 - control	d__Bacteria|p__Verrucomicrobiota|c__Verrucomicrobiae|o__Verrucomicrobiales|f__Akkermansiaceae	LEfSe	control	3.09265	0.0104056	0.0104056	yes
CM6 - control	d__Bacteria|p__Verrucomicrobiota|c__Verrucomicrobiae|o__Verrucomicrobiales|f__Akkermansiaceae|g__Akkermansia	LEfSe	control	3.09265	0.0104056	0.0104056	yes
CM6 - control	d__Bacteria|p__Verrucomicrobiota|c__Verrucomicrobiae|o__Verrucomicrobiales|f__Akkermansiaceae|g__Akkermansia|s__Akkermansia_unclassified	LEfSe	control	3.09265	0.0104056	0.0104056	yes
CM6 - control	d__Bacteria|p__Firmicutes|c__Clostridia|o__Lachnospirales|f__Lachnospiraceae|g__Shuttleworthia	LEfSe	CM6	3.06386	0.00394775	0.00394775	yes
CM6 - control	d__Bacteria|p__Firmicutes|c__Clostridia|o__Lachnospirales|f__Lachnospiraceae|g__Shuttleworthia|s__Shuttleworthia_unclassified	LEfSe	CM6	3.06386	0.00394775	0.00394775	yes
CM6 - control	d__Bacteria|p__Firmicutes|c__Clostridia|o__Oscillospirales|f__Ruminococcaceae|g__Anaerotruncus	LEfSe	control	3.04973	0.0104056	0.0104056	yes
CM6 - control	d__Bacteria|p__Firmicutes|c__Clostridia|o__Oscillospirales|f__Ruminococcaceae|g__Anaerotruncus|s__Anaerotruncus_unclassified	LEfSe	control	3.04973	0.0104056	0.0104056	yes
CM6 - control	d__Bacteria|p__Actinobacteriota|c__Coriobacteriia|o__Coriobacteriales|f__Coriobacteriaceae|g__Collinsella|s__Collinsella_intestinalis	LEfSe	control	3.03549	0.00394775	0.00394775	yes
CM6 - control	d__Bacteria|p__Campylobacterota	LEfSe	control	2.95089	0.0163092	0.0163092	no
CM6 - control	d__Bacteria|p__Campylobacterota|c__Campylobacteria	LEfSe	control	2.95089	0.0163092	0.0163092	no
CM6 - control	d__Bacteria|p__Campylobacterota|c__Campylobacteria|o__Campylobacterales	LEfSe	control	2.95089	0.0163092	0.0163092	no
CM6 - control	d__Bacteria|p__Proteobacteria|c__Gammaproteobacteria|o__Enterobacterales|f__Enterobacteriaceae|g__Klebsiella	LEfSe	control	2.9447	0.00388491	0.00388491	no
CM6 - control	d__Bacteria|p__Campylobacterota|c__Campylobacteria|o__Campylobacterales|f__Helicobacteraceae	LEfSe	control	2.9203	0.0104056	0.0104056	no
CM6 - control	d__Bacteria|p__Campylobacterota|c__Campylobacteria|o__Campylobacterales|f__Helicobacteraceae|g__Helicobacter	LEfSe	control	2.9203	0.0104056	0.0104056	no
CM6 - control	d__Bacteria|p__Campylobacterota|c__Campylobacteria|o__Campylobacterales|f__Helicobacteraceae|g__Helicobacter|s__Helicobacter_unclassified	LEfSe	control	2.9203	0.0104056	0.0104056	no
CM6 - control	d__Bacteria|p__Bacteroidota|c__Bacteroidia|o__Bacteroidales|f__Prevotellaceae|g__Prevotellaceae_Ga6A1_group	LEfSe	control	2.8916	0.0222296	0.0222296	no
CM6 - control	d__Bacteria|p__Bacteroidota|c__Bacteroidia|o__Bacteroidales|f__Prevotellaceae|g__Prevotellaceae_Ga6A1_group|s__Prevotellaceae_Ga6A1_group_unclassified	LEfSe	control	2.8916	0.0222296	0.0222296	no
CM6 - control	d__Bacteria|p__Firmicutes|c__Clostridia|o__Lachnospirales|f__Lachnospiraceae|g__Tuzzerella	LEfSe	control	2.87088	0.037373	0.037373	no
CM6 - control	d__Bacteria|p__Firmicutes|c__Clostridia|o__Lachnospirales|f__Lachnospiraceae|g__Tuzzerella|s__Tuzzerella_unclassified	LEfSe	control	2.87088	0.037373	0.037373	no
CM6 - control	d__Bacteria|p__Proteobacteria|c__Gammaproteobacteria|o__Enterobacterales|f__Enterobacteriaceae|g__Klebsiella|s__Klebsiella_pneumoniae	LEfSe	control	2.68228	0.00388491	0.00388491	no
CM6 - control	d__Bacteria|p__Firmicutes|c__Clostridia|o__Clostridiales|f__Lachnospiraceae|g__Roseburia|s__uncultured_Roseburia_sp.	LEfSe	CM6	2.67867	0.00611748	0.00611748	no
CM6 - control	d__Bacteria|p__Firmicutes|c__Clostridia|o__Clostridiales|f__Lachnospiraceae|g__Roseburia	LEfSe	CM6	2.67301	0.00611748	0.00611748	no
CM6 - control	d__Bacteria|p__Firmicutes|c__Clostridia|o__Oscillospirales|f__Ruminococcaceae|g__Paludicola	LEfSe	control	2.5549	0.037373	0.037373	no
CM6 - control	d__Bacteria|p__Firmicutes|c__Clostridia|o__Oscillospirales|f__Ruminococcaceae|g__Paludicola|s__Paludicola_unclassified	LEfSe	control	2.5549	0.037373	0.037373	no
CM6 - control	d__Bacteria|p__Cyanobacteria|c__Cyanobacteriia	LEfSe	CM6	2.52492	0.00280167	0.00280167	no
CM6 - control	d__Bacteria|p__Cyanobacteria|c__Cyanobacteriia|o__Chloroplast	LEfSe	CM6	2.50695	0.00280167	0.00280167	no
CM6 - control	d__Bacteria|p__Cyanobacteria|c__Cyanobacteriia|o__Chloroplast|f__Chloroplast_unclassified	LEfSe	CM6	2.50695	0.00280167	0.00280167	no
CM6 - control	d__Bacteria|p__Cyanobacteria|c__Cyanobacteriia|o__Chloroplast|f__Chloroplast_unclassified|g__Chloroplast_unclassified	LEfSe	CM6	2.50695	0.00280167	0.00280167	no
CM6 - control	d__Bacteria|p__Cyanobacteria|c__Cyanobacteriia|o__Chloroplast|f__Chloroplast_unclassified|g__Chloroplast_unclassified|s__Chloroplast_unclassified	LEfSe	CM6	2.50695	0.00280167	0.00280167	no
CM6 - control	d__Bacteria|p__Firmicutes|c__Bacilli|o__Lactobacillales|f__Streptococcaceae	LEfSe	CM6	2.48715	0.00369988	0.00369988	no
CM6 - control	d__Bacteria|p__Firmicutes|c__Bacilli|o__Lactobacillales|f__Streptococcaceae|g__Streptococcus	LEfSe	CM6	2.48715	0.00369988	0.00369988	no
CM6 - control	d__Bacteria|p__Verrucomicrobiota|c__Lentisphaeria	LEfSe	control	2.47908	0.0360487	0.0360487	no
CM6 - control	d__Bacteria|p__Verrucomicrobiota|c__Lentisphaeria|o__Victivallales	LEfSe	control	2.47908	0.0360487	0.0360487	no
CM6 - control	d__Bacteria|p__Proteobacteria|c__Gammaproteobacteria|o__Enterobacterales|f__Enterobacteriaceae|g__Klebsiella|s__Klebsiella_aerogenes	LEfSe	control	2.47584	0.00739713	0.00739713	no
CM6 - control	d__Bacteria|p__Verrucomicrobiota|c__Lentisphaeria|o__Victivallales|f__Victivallaceae	LEfSe	control	2.47105	0.0360487	0.0360487	no
CM6 - control	d__Bacteria|p__Deferribacterota	LEfSe	control	2.4657	0.0370407	0.0370407	no
CM6 - control	d__Bacteria|p__Deferribacterota|c__Deferribacteres	LEfSe	control	2.4657	0.0370407	0.0370407	no
CM6 - control	d__Bacteria|p__Deferribacterota|c__Deferribacteres|o__Deferribacterales	LEfSe	control	2.4657	0.0370407	0.0370407	no
CM6 - control	d__Bacteria|p__Deferribacterota|c__Deferribacteres|o__Deferribacterales|f__Deferribacteraceae	LEfSe	control	2.4657	0.0370407	0.0370407	no
CM6 - control	d__Bacteria|p__Deferribacterota|c__Deferribacteres|o__Deferribacterales|f__Deferribacteraceae|g__Mucispirillum	LEfSe	control	2.4657	0.0370407	0.0370407	no
CM6 - control	d__Bacteria|p__Deferribacterota|c__Deferribacteres|o__Deferribacterales|f__Deferribacteraceae|g__Mucispirillum|s__Mucispirillum_unclassified	LEfSe	control	2.4657	0.0370407	0.0370407	no
CM6 - control	d__Bacteria|p__Firmicutes|c__Clostridia|o__Clostridiales|f__Ruminococcaceae|g__Flavonifractor	LEfSe	CM6	2.43747	0.00394775	0.00394775	no
CM6 - control	d__Bacteria|p__Firmicutes|c__Clostridia|o__Clostridiales|f__Ruminococcaceae|g__Flavonifractor|s__uncultured_Flavonifractor_sp.	LEfSe	CM6	2.43357	0.00394775	0.00394775	no
CM6 - control	d__Bacteria|p__Actinobacteriota|c__Actinobacteriota	LEfSe	CM6	2.4283	0.00648531	0.00648531	no
CM6 - control	d__Bacteria|p__Proteobacteria|c__Gammaproteobacteria|o__Enterobacterales|f__Enterobacteriaceae|g__Raoultella	LEfSe	control	2.42512	0.00739713	0.00739713	no
CM6 - control	d__Bacteria|p__Proteobacteria|c__Gammaproteobacteria|o__Enterobacterales|f__Enterobacteriaceae|g__Raoultella|s__Raoultella_ornithinolytica	LEfSe	control	2.42512	0.00739713	0.00739713	no
CM6 - control	d__Bacteria|p__Firmicutes|c__Clostridia|o__Lachnospirales|f__Lachnospiraceae|g__Ruminococcus]_gnavus_group	LEfSe	control	2.41151	0.00648531	0.00648531	no
CM6 - control	d__Bacteria|p__Firmicutes|c__Clostridia|o__Lachnospirales|f__Lachnospiraceae|g__Ruminococcus]_gnavus_group|s__Ruminococcus]_gnavus_group_unclassified	LEfSe	control	2.41151	0.00648531	0.00648531	no
CM6 - control	d__Bacteria|p__Actinobacteriota|c__Actinobacteriota|o__Corynebacteriales	LEfSe	CM6	2.40174	0.002093	0.002093	no
CM6 - control	d__Bacteria|p__Actinobacteriota|c__Actinobacteriota|o__Corynebacteriales|f__Corynebacteriaceae	LEfSe	CM6	2.40174	0.002093	0.002093	no
CM6 - control	d__Bacteria|p__Actinobacteriota|c__Actinobacteriota|o__Corynebacteriales|f__Corynebacteriaceae|g__Corynebacterium	LEfSe	CM6	2.40174	0.002093	0.002093	no
CM6 - control	d__Bacteria|p__Actinobacteriota|c__Actinobacteriota|o__Corynebacteriales|f__Corynebacteriaceae|g__Corynebacterium|s__Corynebacterium_mastitidis	LEfSe	CM6	2.40174	0.002093	0.002093	no
CM6 - control	d__Bacteria|p__Firmicutes|c__Clostridia|o__Oscillospirales|f__Butyricicoccaceae|g__UCG-009	LEfSe	CM6	2.39292	0.0163092	0.0163092	no
CM6 - control	d__Bacteria|p__Firmicutes|c__Clostridia|o__Oscillospirales|f__Butyricicoccaceae|g__UCG-009|s__UCG-009_unclassified	LEfSe	CM6	2.39292	0.0163092	0.0163092	no
CM6 - control	d__Bacteria|p__Firmicutes|c__Clostridia|o__Oscillospirales|f__Oscillospiraceae|g__Pseudoflavonifractor	LEfSe	CM6	2.38539	0.00280167	0.00280167	no
CM6 - control	d__Bacteria|p__Firmicutes|c__Clostridia|o__Oscillospirales|f__Oscillospiraceae|g__Pseudoflavonifractor|s__Pseudoflavonifractor_unclassified	LEfSe	CM6	2.38539	0.00280167	0.00280167	no
CM6 - control	d__Bacteria|p__Proteobacteria|c__Gammaproteobacteria|o__Enterobacterales|f__Enterobacteriaceae|g__Citrobacter	LEfSe	control	2.36772	0.00739713	0.00739713	no
CM6 - control	d__Bacteria|p__Proteobacteria|c__Gammaproteobacteria|o__Burkholderiales|f__Sutterellaceae	LEfSe	control	2.35495	0.037373	0.037373	no
CM6 - control	d__Bacteria|p__Proteobacteria|c__Alphaproteobacteria	LEfSe	CM6	2.32665	0.037373	0.037373	no
CM6 - control	d__Bacteria|p__Firmicutes|c__Clostridia|o__Lachnospirales|f__Lachnospiraceae|g__Roseburia	LEfSe	control	2.31581	0.00334562	0.00334562	no
CM6 - control	d__Bacteria|p__Firmicutes|c__Clostridia|o__Lachnospirales|f__Lachnospiraceae|g__Roseburia|s__Roseburia_unclassified	LEfSe	control	2.31581	0.00334562	0.00334562	no
CM6 - control	d__Bacteria|p__Firmicutes|c__Bacilli|o__Lactobacillales|f__Streptococcaceae|g__Streptococcus|s__Streptococcus_danieliae	LEfSe	CM6	2.30396	0.00280167	0.00280167	no
CM6 - control	d__Bacteria|p__Firmicutes|c__Bacilli|o__Lactobacillales|f__Lactobacillaceae|g__Weissella	LEfSe	CM6	2.25104	0.00739713	0.00739713	no
CM6 - control	d__Bacteria|p__Firmicutes|c__Bacilli|o__Lactobacillales|f__Lactobacillaceae|g__Weissella|s__Weissella_unclassified	LEfSe	CM6	2.25104	0.00739713	0.00739713	no
CM6 - control	d__Bacteria|p__Firmicutes|c__Bacilli|o__Lactobacillales|f__Lactobacillaceae|g__Lacticaseibacillus	LEfSe	CM6	2.17728	0.002093	0.002093	no
CM6 - control	d__Bacteria|p__Firmicutes|c__Bacilli|o__Lactobacillales|f__Lactobacillaceae|g__Lacticaseibacillus|s__Lacticaseibacillus_unclassified	LEfSe	CM6	2.17728	0.002093	0.002093	no
CM6 - control	d__Bacteria|p__Firmicutes|c__Clostridia|o__Oscillospirales|f__Ruminococcaceae|g__Ruminococcaceae_unclassified	LEfSe	CM6	2.16063	0.037373	0.037373	no
CM6 - control	d__Bacteria|p__Firmicutes|c__Clostridia|o__Oscillospirales|f__Ruminococcaceae|g__Ruminococcaceae_unclassified|s__Ruminococcaceae_unclassified	LEfSe	CM6	2.16063	0.037373	0.037373	no
CM6 - control	d__Bacteria|p__Proteobacteria|c__Gammaproteobacteria|o__Enterobacterales|f__Enterobacteriaceae|g__Citrobacter|s__uncultured_Citrobacter_sp.	LEfSe	control	2.1583	0.0222296	0.0222296	no
CM6 - control	d__Bacteria|p__Bacteroidota|c__Bacteroidia|o__Bacteroidales|f__Tannerellaceae|g__Parabacteroides|s__Parabacteroides_sp.	LEfSe	CM6	2.14917	0.0222296	0.0222296	no
CM6 - control	d__Bacteria|p__Firmicutes|c__Negativicutes|o__Acidaminococcales|f__Acidaminococcaceae|g__Phascolarctobacterium|s__uncultured_Phascolarctobacterium_sp.	LEfSe	CM6	2.11495	0.0495102	0.0495102	no
CM6 - control	d__Bacteria|p__Proteobacteria|c__Alphaproteobacteria|o__Sphingomonadales	LEfSe	CM6	2.11418	0.0163092	0.0163092	no
CM6 - control	d__Bacteria|p__Proteobacteria|c__Alphaproteobacteria|o__Sphingomonadales|f__Sphingomonadaceae	LEfSe	CM6	2.11418	0.0163092	0.0163092	no
CM6 - control	d__Bacteria|p__Proteobacteria|c__Alphaproteobacteria|o__Sphingomonadales|f__Sphingomonadaceae|g__Sphingomonas	LEfSe	CM6	2.11418	0.0163092	0.0163092	no
CM6 - control	d__Bacteria|p__Proteobacteria|c__Gammaproteobacteria|o__Enterobacterales|f__Morganellaceae|g__Proteus	LEfSe	CM6	2.11004	0.00334562	0.00334562	no
CM6 - control	d__Bacteria|p__Proteobacteria|c__Gammaproteobacteria|o__Enterobacterales|f__Morganellaceae|g__Proteus|s__Proteus_mirabilis	LEfSe	CM6	2.11004	0.00334562	0.00334562	no
CM6 - control	d__Bacteria|p__Proteobacteria|c__Alphaproteobacteria|o__Rickettsiales	LEfSe	CM6	2.0802	0.002093	0.002093	no
CM6 - control	d__Bacteria|p__Proteobacteria|c__Alphaproteobacteria|o__Rickettsiales|f__Mitochondria	LEfSe	CM6	2.0802	0.002093	0.002093	no
CM6 - control	d__Bacteria|p__Proteobacteria|c__Alphaproteobacteria|o__Rickettsiales|f__Mitochondria|g__Mitochondria_unclassified	LEfSe	CM6	2.0802	0.002093	0.002093	no
CM6 - control	d__Bacteria|p__Proteobacteria|c__Alphaproteobacteria|o__Rickettsiales|f__Mitochondria|g__Mitochondria_unclassified|s__Mitochondria_unclassified	LEfSe	CM6	2.0802	0.002093	0.002093	no
CM6 - control	d__Bacteria|p__Actinobacteriota|c__Actinobacteria|o__Micrococcales|f__Micrococcaceae	LEfSe	CM6	2.07743	0.002093	0.002093	no
CM6 - control	d__Bacteria|p__Proteobacteria|c__Gammaproteobacteria|o__Burkholderiales|f__Sutterellaceae|g__Parasutterella	LEfSe	control	2.05988	0.037373	0.037373	no
CM6 - control	d__Bacteria|p__Proteobacteria|c__Gammaproteobacteria|o__Burkholderiales|f__Sutterellaceae|g__Parasutterella|s__Parasutterella_unclassified	LEfSe	control	2.05988	0.037373	0.037373	no
CM6 - control	d__Bacteria|p__Actinobacteriota|c__Actinobacteria|o__Micrococcales|f__Micrococcaceae|g__Rothia	LEfSe	CM6	2.04688	0.002093	0.002093	no
CM6 - control	d__Bacteria|p__Actinobacteriota|c__Actinobacteria|o__Micrococcales|f__Micrococcaceae|g__Rothia|s__Rothia_unclassified	LEfSe	CM6	2.04688	0.002093	0.002093	no
CM6 - control	d__Bacteria|p__Actinobacteriota|c__Actinobacteria|o__Micrococcales	LEfSe	CM6	2.01024	0.00334562	0.00334562	no
CM6 - control	d__Bacteria|p__Verrucomicrobiota|c__Lentisphaeria|o__Victivallales|f__Victivallaceae|g__Victivallaceae_unclassified	LEfSe	control	2.00158	0.0200963	0.0200963	no
CM6 - control	d__Bacteria|p__Verrucomicrobiota|c__Lentisphaeria|o__Victivallales|f__Victivallaceae|g__Victivallaceae_unclassified|s__Victivallaceae_unclassified	LEfSe	control	2.00158	0.0200963	0.0200963	no
CM6 - control	d__Bacteria|p__Proteobacteria|c__Alphaproteobacteria|o__Sphingomonadales|f__Sphingomonadaceae|g__Sphingomonas|s__Sphingomonas_unclassified	LEfSe	CM6	1.95899	0.0249747	0.0249747	no
CM6 - control	d__Bacteria|p__Proteobacteria|c__Gammaproteobacteria|o__Enterobacterales|f__Morganellaceae|g__Morganella	LEfSe	control	1.93207	0.0131951	0.0131951	no
CM6 - control	d__Bacteria|p__Proteobacteria|c__Gammaproteobacteria|o__Enterobacterales|f__Morganellaceae|g__Morganella|s__Morganella_morganii	LEfSe	control	1.93207	0.0131951	0.0131951	no
CM6 - control	d__Bacteria|p__Firmicutes|c__Clostridia|o__Peptostreptococcales-Tissierellales|f__Anaerovoracaceae|g__Eubacterium]_brachy_group	LEfSe	CM6	1.9267	0.0163092	0.0163092	no
CM6 - control	d__Bacteria|p__Firmicutes|c__Clostridia|o__Peptostreptococcales-Tissierellales|f__Anaerovoracaceae|g__Eubacterium]_brachy_group|s__Eubacterium]_brachy_group_unclassified	LEfSe	CM6	1.9267	0.0163092	0.0163092	no
CM6 - control	d__Bacteria|p__Proteobacteria|c__Gammaproteobacteria|o__Burkholderiales|f__Neisseriaceae	LEfSe	CM6	1.91724	0.002093	0.002093	no
CM6 - control	d__Bacteria|p__Proteobacteria|c__Gammaproteobacteria|o__Burkholderiales|f__Neisseriaceae|g__Snodgrassella	LEfSe	CM6	1.91724	0.002093	0.002093	no
CM6 - control	d__Bacteria|p__Proteobacteria|c__Gammaproteobacteria|o__Burkholderiales|f__Neisseriaceae|g__Snodgrassella|s__Snodgrassella_unclassified	LEfSe	CM6	1.91724	0.002093	0.002093	no
CM6 - control	d__Bacteria|p__Proteobacteria|c__Gammaproteobacteria|o__Enterobacterales|f__Enterobacteriaceae|g__Citrobacter|s__Citrobacter_koseri	LEfSe	control	1.9039	0.0222296	0.0222296	no
CM6 - control	d__Bacteria|p__Fusobacteriota	LEfSe	control	1.8967	0.00739713	0.00739713	no
CM6 - control	d__Bacteria|p__Fusobacteriota|c__Fusobacteriia	LEfSe	control	1.8967	0.00739713	0.00739713	no
CM6 - control	d__Bacteria|p__Fusobacteriota|c__Fusobacteriia|o__Fusobacteriales	LEfSe	control	1.8967	0.00739713	0.00739713	no
CM6 - control	d__Bacteria|p__Fusobacteriota|c__Fusobacteriia|o__Fusobacteriales|f__Fusobacteriaceae	LEfSe	control	1.8967	0.00739713	0.00739713	no
CM6 - control	d__Bacteria|p__Fusobacteriota|c__Fusobacteriia|o__Fusobacteriales|f__Fusobacteriaceae|g__Fusobacterium	LEfSe	control	1.8967	0.00739713	0.00739713	no
CM6 - control	d__Bacteria|p__Fusobacteriota|c__Fusobacteriia|o__Fusobacteriales|f__Fusobacteriaceae|g__Fusobacterium|s__Fusobacterium_unclassified	LEfSe	control	1.8967	0.00739713	0.00739713	no
CM6 - control	d__Bacteria|p__Firmicutes|c__Clostridia|o__Oscillospirales|f__UCG-011	LEfSe	CM6	1.89054	0.0218998	0.0218998	no
CM6 - control	d__Bacteria|p__Firmicutes|c__Clostridia|o__Oscillospirales|f__UCG-011|g__UCG-011_unclassified	LEfSe	CM6	1.89054	0.0218998	0.0218998	no
CM6 - control	d__Bacteria|p__Firmicutes|c__Clostridia|o__Oscillospirales|f__UCG-011|g__UCG-011_unclassified|s__UCG-011_unclassified	LEfSe	CM6	1.89054	0.0218998	0.0218998	no
CM6 - control	d__Bacteria|p__Bacteroidota|c__Bacteroidia|o__Bacteroidales|f__Prevotellaceae|g__Prevotella_7	LEfSe	CM6	1.88982	0.002093	0.002093	no
CM6 - control	d__Bacteria|p__Bacteroidota|c__Bacteroidia|o__Bacteroidales|f__Prevotellaceae|g__Prevotella_7|s__Prevotella_7_unclassified	LEfSe	CM6	1.88982	0.002093	0.002093	no
CM6 - control	d__Bacteria|p__Firmicutes|c__Clostridia|o__Lachnospirales|f__Lachnospiraceae|g__Lachnospiraceae_UCG-006	LEfSe	CM6	1.86451	0.0360487	0.0360487	no
CM6 - control	d__Bacteria|p__Firmicutes|c__Clostridia|o__Lachnospirales|f__Lachnospiraceae|g__Lachnospiraceae_UCG-006|s__Lachnospiraceae_UCG-006_unclassified	LEfSe	CM6	1.86451	0.0360487	0.0360487	no
CM6 - control	d__Bacteria|p__Firmicutes|c__Bacilli|o__Lactobacillales|f__Enterococcaceae|g__Enterococcus|s__Enterococcus_faecium	LEfSe	CM6	1.85837	0.0308885	0.0308885	no
CM6 - control	d__Bacteria|p__Firmicutes|c__Negativicutes|o__Veillonellales-Selenomonadales|f__Veillonellaceae|g__Veillonella	LEfSe	CM6	1.85018	0.0200963	0.0200963	no
CM6 - control	d__Bacteria|p__Firmicutes|c__Negativicutes|o__Veillonellales-Selenomonadales|f__Veillonellaceae|g__Veillonella|s__Veillonella_unclassified	LEfSe	CM6	1.85018	0.0200963	0.0200963	no
CM6 - control	d__Bacteria|p__Actinobacteriota|c__Actinobacteria|o__Corynebacteriales|f__Corynebacteriaceae	LEfSe	CM6	1.83865	0.002093	0.002093	no
CM6 - control	d__Bacteria|p__Actinobacteriota|c__Actinobacteria|o__Corynebacteriales|f__Corynebacteriaceae|g__Corynebacterium	LEfSe	CM6	1.83865	0.002093	0.002093	no
CM6 - control	d__Bacteria|p__Actinobacteriota|c__Actinobacteria|o__Corynebacteriales|f__Corynebacteriaceae|g__Corynebacterium|s__Corynebacterium_unclassified	LEfSe	CM6	1.83865	0.002093	0.002093	no
CM6 - control	d__Bacteria|p__Bacteroidota|c__Bacteroidia|o__Bacteroidales|f__Prevotellaceae|g__Prevotella_9	LEfSe	control	1.8192	0.0495102	0.0495102	no
CM6 - control	d__Bacteria|p__Bacteroidota|c__Bacteroidia|o__Bacteroidales|f__Prevotellaceae|g__Prevotella_9|s__Prevotella_9_unclassified	LEfSe	control	1.8192	0.0495102	0.0495102	no
CM6 - control	d__Bacteria|p__Firmicutes|c__Bacilli|o__Erysipelotrichales|f__Erysipelotrichaceae|g__Ileibacterium	LEfSe	control	1.81632	0.0131951	0.0131951	no
CM6 - control	d__Bacteria|p__Firmicutes|c__Bacilli|o__Erysipelotrichales|f__Erysipelotrichaceae|g__Ileibacterium|s__Ileibacterium_unclassified	LEfSe	control	1.81632	0.0131951	0.0131951	no
CM6 - control	d__Bacteria|p__Proteobacteria|c__Deltaproteobacteria	LEfSe	CM6	1.80021	0.0360487	0.0360487	no
CM6 - control	d__Bacteria|p__Proteobacteria|c__Deltaproteobacteria|o__Desulfovibrionales	LEfSe	CM6	1.80021	0.0360487	0.0360487	no
CM6 - control	d__Bacteria|p__Proteobacteria|c__Deltaproteobacteria|o__Desulfovibrionales|f__Desulfovibrionaceae	LEfSe	CM6	1.80021	0.0360487	0.0360487	no
CM6 - control	d__Bacteria|p__Proteobacteria|c__Deltaproteobacteria|o__Desulfovibrionales|f__Desulfovibrionaceae|g__Desulfovibrio	LEfSe	CM6	1.80021	0.0360487	0.0360487	no
CM6 - control	d__Bacteria|p__Actinobacteriota|c__Actinobacteria|o__Corynebacteriales	LEfSe	CM6	1.79545	0.00476268	0.00476268	no
CM6 - control	d__Bacteria|p__Proteobacteria|c__Alphaproteobacteria|o__Caulobacterales	LEfSe	CM6	1.7832	0.002093	0.002093	no
CM6 - control	d__Bacteria|p__Proteobacteria|c__Alphaproteobacteria|o__Caulobacterales|f__Caulobacteraceae	LEfSe	CM6	1.7832	0.002093	0.002093	no
CM6 - control	d__Bacteria|p__Proteobacteria|c__Alphaproteobacteria|o__Caulobacterales|f__Caulobacteraceae|g__Brevundimonas	LEfSe	CM6	1.7832	0.002093	0.002093	no
CM6 - control	d__Bacteria|p__Proteobacteria|c__Alphaproteobacteria|o__Caulobacterales|f__Caulobacteraceae|g__Brevundimonas|s__Brevundimonas_sp._BAL436	LEfSe	CM6	1.7832	0.002093	0.002093	no
CM6 - control	d__Bacteria|p__Bacteroidota|c__Bacteroidia|o__Bacteroidales|f__Prevotellaceae|g__Prevotella|s__uncultured_Prevotella_sp.	LEfSe	CM6	1.77079	0.00739713	0.00739713	no
CM6 - control	d__Bacteria|p__Proteobacteria|c__Deltaproteobacteria|o__Desulfovibrionales|f__Desulfovibrionaceae|g__Desulfovibrio|s__Desulfovibrio_sp._ABHU2SB	LEfSe	CM6	1.76141	0.0360487	0.0360487	no
CM6 - control	d__Bacteria|p__Firmicutes|c__Clostridia|o__Oscillospirales|f__Oscillospiraceae|g__Papillibacter	LEfSe	control	1.75354	0.0340869	0.0340869	no
CM6 - control	d__Bacteria|p__Firmicutes|c__Clostridia|o__Oscillospirales|f__Oscillospiraceae|g__Papillibacter|s__Papillibacter_unclassified	LEfSe	control	1.75354	0.0340869	0.0340869	no
CM6 - control	d__Bacteria|p__Firmicutes|c__Bacilli|o__Erysipelotrichales|f__Erysipelotrichaceae|g__Allobaculum	LEfSe	control	1.74958	0.00739713	0.00739713	no
CM6 - control	d__Bacteria|p__Firmicutes|c__Bacilli|o__Erysipelotrichales|f__Erysipelotrichaceae|g__Allobaculum|s__Allobaculum_unclassified	LEfSe	control	1.74958	0.00739713	0.00739713	no
CM6 - control	d__Bacteria|p__Firmicutes|c__Clostridia|o__Clostridiales|f__Ruminococcaceae|g__Acetanaerobacterium	LEfSe	control	1.74573	0.0222296	0.0222296	no
CM6 - control	d__Bacteria|p__Firmicutes|c__Clostridia|o__Clostridiales|f__Ruminococcaceae|g__Acetanaerobacterium|s__uncultured_Acetanaerobacterium_sp.	LEfSe	control	1.74573	0.0222296	0.0222296	no
CM6 - control	d__Bacteria|p__Firmicutes|c__Clostridia|o__Lachnospirales|f__Lachnospiraceae|g__Eubacterium]_oxidoreducens_group	LEfSe	CM6	1.73429	0.00739713	0.00739713	no
CM6 - control	d__Bacteria|p__Firmicutes|c__Clostridia|o__Lachnospirales|f__Lachnospiraceae|g__Eubacterium]_oxidoreducens_group|s__Eubacterium]_oxidoreducens_group_unclassified	LEfSe	CM6	1.73429	0.00739713	0.00739713	no
CM6 - control	d__Bacteria|p__Firmicutes|c__Bacilli|o__Lactobacillales|f__Streptococcaceae|g__Streptococcus|s__Streptococcus_thermophilus	LEfSe	CM6	1.73256	0.0222296	0.0222296	no
CM6 - control	d__Bacteria|p__Firmicutes|c__Clostridia|o__Clostridiales|f__Ruminococcaceae|g__Faecalibacterium	LEfSe	CM6	1.69507	0.0131951	0.0131951	no
CM6 - control	d__Bacteria|p__Firmicutes|c__Clostridia|o__Clostridiales|f__Ruminococcaceae|g__Faecalibacterium|s__uncultured_Faecalibacterium_sp.	LEfSe	CM6	1.69507	0.0131951	0.0131951	no
CM6 - control	d__Bacteria|p__Firmicutes|c__Clostridia|o__Clostridiales|f__Peptococcaceae	LEfSe	CM6	1.68033	0.00739713	0.00739713	no
CM6 - control	d__Bacteria|p__Firmicutes|c__Clostridia|o__Clostridiales|f__Peptococcaceae|g__Peptococcaceae_unclassified	LEfSe	CM6	1.68033	0.00739713	0.00739713	no
CM6 - control	d__Bacteria|p__Firmicutes|c__Clostridia|o__Clostridiales|f__Peptococcaceae|g__Peptococcaceae_unclassified|s__Peptococcaceae_unclassified	LEfSe	CM6	1.68033	0.00739713	0.00739713	no
CM6 - control	d__Bacteria|p__Bacteroidota|c__Bacteroidia|o__Bacteroidales|f__Prevotellaceae|g__Alloprevotella	LEfSe	CM6	1.67785	0.0239683	0.0239683	no
CM6 - control	d__Bacteria|p__Bacteroidota|c__Bacteroidia|o__Bacteroidales|f__Prevotellaceae|g__Alloprevotella|s__Alloprevotella_unclassified	LEfSe	CM6	1.67785	0.0239683	0.0239683	no
CM6 - control	d__Bacteria|p__Firmicutes|c__Clostridia|o__Clostridiales|f__Ruminococcaceae|g__Acetivibrio	LEfSe	CM6	1.66645	0.0222296	0.0222296	no
CM6 - control	d__Bacteria|p__Firmicutes|c__Clostridia|o__Clostridiales|f__Ruminococcaceae|g__Acetivibrio|s__uncultured_Acetivibrio_sp.	LEfSe	CM6	1.66645	0.0222296	0.0222296	no
CM6 - control	d__Bacteria|p__Firmicutes|c__Negativicutes|o__Veillonellales-Selenomonadales|f__Veillonellaceae|g__Dialister	LEfSe	CM6	1.64138	0.0222296	0.0222296	no
CM6 - control	d__Bacteria|p__Firmicutes|c__Negativicutes|o__Veillonellales-Selenomonadales|f__Veillonellaceae|g__Dialister|s__Dialister_unclassified	LEfSe	CM6	1.64138	0.0222296	0.0222296	no
CM6 - control	d__Bacteria|p__Proteobacteria|c__Gammaproteobacteria|o__Enterobacterales|f__Yersiniaceae	LEfSe	control	1.63297	0.0222296	0.0222296	no
CM6 - control	d__Bacteria|p__Proteobacteria|c__Gammaproteobacteria|o__Enterobacterales|f__Yersiniaceae|g__Serratia	LEfSe	control	1.63297	0.0222296	0.0222296	no
CM6 - control	d__Bacteria|p__Proteobacteria|c__Gammaproteobacteria|o__Enterobacterales|f__Yersiniaceae|g__Serratia|s__Serratia_marcescens	LEfSe	control	1.63297	0.0222296	0.0222296	no
CM6 - control	d__Bacteria|p__Firmicutes|c__Bacilli|o__Lactobacillales|f__Lactobacillaceae|g__Levilactobacillus	LEfSe	CM6	1.62072	0.0218998	0.0218998	no
CM6 - control	d__Bacteria|p__Firmicutes|c__Bacilli|o__Lactobacillales|f__Lactobacillaceae|g__Levilactobacillus|s__Levilactobacillus_unclassified	LEfSe	CM6	1.62072	0.0218998	0.0218998	no
CM6 - control	d__Bacteria|p__Proteobacteria|c__Gammaproteobacteria|o__Pasteurellales	LEfSe	CM6	1.55021	0.00739713	0.00739713	no
CM6 - control	d__Bacteria|p__Proteobacteria|c__Gammaproteobacteria|o__Pasteurellales|f__Pasteurellaceae	LEfSe	CM6	1.55021	0.00739713	0.00739713	no
CM6 - control	d__Bacteria|p__Proteobacteria|c__Gammaproteobacteria|o__Pasteurellales|f__Pasteurellaceae|g__Actinobacillus	LEfSe	CM6	1.55021	0.00739713	0.00739713	no
CM6 - control	d__Bacteria|p__Proteobacteria|c__Gammaproteobacteria|o__Pasteurellales|f__Pasteurellaceae|g__Actinobacillus|s__uncultured_Actinobacillus_sp.	LEfSe	CM6	1.55021	0.00739713	0.00739713	no
