# Supplementary material for: Metabolomic and metagenomic insights into WFBG-mediated regulation of gut microbiota and metabolism in broilers
Source: Appl Environ Microbiol. 2025 Dec 8;92(1):e01890-25. doi: 10.1128/aem.01890-25 (PMC12838195; doi:10.1128/aem.01890-25)
Supplement: Table S2 — Detailed parameters of identified significant metabolites. [file aem.01890-25-s0004.xlsx]

## Sheet: ALL (CON VS SM63)
Table S2 Detailed Parameters of Identified Significant Metabolites
ID	MS2 name	MS2 score	level	MS1 name	MS1 ppm	mz	rt	type	Formula	HMDB	CAS	KEGG COMPOUND ID	Super.Class	Class	Sub.Class	SM31	SM32	SM33	SM34	SM35	SM36	MEAN control	SM61	SM62	SM63	SM64	SM65	SM66	MEAN SM63	VIP	P-Value	Q-Value	Fold_Change	Log_Foldchange
1	Threonine	4	level1			120.066	205	POS	C4H9NO3	HMDB0000167	72-19-5	C00188	Organic acids and derivatives	Carboxylic acids and derivatives	Amino acids, peptides, and analogues	0.950262	0.916981	0.730846	1.08319	0.754807	0.809115	0.8742	0.704714	0.563153	0.497049	0.614363	0.501511	0.515514	0.566051	2.0196	0.000718222	0.033054	0.647507	-0.627033
2	Serine	4	level1			106.05	219.6	POS	C3H7NO3	HMDB0000187	56-45-1	C00065	Organic acids and derivatives	Carboxylic acids and derivatives	Amino acids, peptides, and analogues	0.59103	0.612623	0.675421	0.606325	0.719975	0.716834	0.653701	0.758997	0.787277	0.68935	0.744079	0.752114	0.731725	0.743924	1.71804	0.00760616	0.110265	1.13802	0.186523
9	Tyrosine	3.99	level1			182.081	178.7	POS	C9H11NO3	HMDB0000158	60-18-4	C00082	Organic acids and derivatives	Carboxylic acids and derivatives	Amino acids, peptides, and analogues	2.57852	3.07018	2.33864	2.69933	2.25473	2.31461	2.54267	3.2122	3.57732	2.78525	3.44894	3.327	3.05656	3.23454	1.81856	0.00242123	0.0621944	1.27211	0.34722
16	Cystathionine	3.98	level1			223.075	261.5	POS	C7H14N2O4S	HMDB0000099	2998-83-6	C02291	Organic acids and derivatives	Carboxylic acids and derivatives	Amino acids, peptides, and analogues	0.0366131	0.0320568	0.0575502	0.034148	0.0618873	0.0587841	0.0468399	0.0518815	0.0939311	0.0879549	0.075648	0.0896621	0.0759692	0.0791745	1.79983	0.00332967	0.0730651	1.69032	0.757296
20	Glycerophosphocholine	3.98	level1			258.11	226.2	POS	C8H20NO6P	HMDB0000086	28319-77-9	C00670	Lipids and lipid-like molecules	Glycerophospholipids	Glycerophosphocholines	0.40622	0.384245	0.554619	0.783923	0.603088	0.622303	0.559066	0.708651	1.31749	0.932079	1.58753	1.18848	0.837315	1.09526	1.90712	0.00458972	0.0848496	1.95909	0.970181
39	Creatinine	3.98	level1			114.066	73.9	POS	C4H7N3O	HMDB0000562	60-27-5	C00791	Organic acids and derivatives	Carboxylic acids and derivatives	Amino acids, peptides, and analogues	4.55871	4.40838	4.32908	4.29891	4.43301	4.409	4.40618	3.59936	4.33309	4.01872	4.25707	4.21437	4.0207	4.07388	1.54179	0.0263927	0.204285	0.924584	-0.113124
48	gamma-Glutamylglutamine	3.97	level1			276.119	244.5	POS	C10H17N3O6	HMDB0011738	10148-81-9	C05283	Organic acids and derivatives	Carboxylic acids and derivatives	Amino acids, peptides, and analogues	0.699476	0.709498	0.485069	0.630286	0.503499	0.483394	0.585204	0.763138	0.836238	0.828835	0.772502	0.819332	0.798027	0.803012	1.85364	0.00335726	0.0734339	1.37219	0.456483
58	Ectoine	3.97	level1			143.082	197.5	POS	C6H10N2O2	HMDB0240650	96702-03-3	C06231	Organic acids and derivatives	Carboxylic acids and derivatives	Amino acids, peptides, and analogues	0.289184	0.33501	0.189307	0.28788	0.201303	0.203777	0.251077	0.158139	0.188673	0.161319	0.175601	0.162893	0.160514	0.167856	1.82044	0.0192615	0.173557	0.668546	-0.580901
68	Phenylalanine	3.97	level1			166.086	153.5	POS	C9H11NO2	HMDB0000159	63-91-2	C00079	Organic acids and derivatives	Carboxylic acids and derivatives	Amino acids, peptides, and analogues	15.0654	16.0857	14.6307	14.3812	14.2989	14.8052	14.8778	11.5992	13.007	11.8975	12.4382	12.2935	11.9638	12.1999	2.20532	1.18597e-05	0.00287943	0.820002	-0.286301
71	2'-O-methylcytidine	3.97	level1			258.108	77.9	POS	C10H15N3O5	HMDB0242132	2140-72-9		Nucleosides, nucleotides, and analogues	Pyrimidine nucleosides	Pyrimidine nucleosides	0.127905	0.129579	0.121334	0.145102	0.134692	0.135166	0.132297	0.0997653	0.116751	0.102774	0.121199	0.105946	0.0993308	0.107628	1.94069	0.00059054	0.0301397	0.813535	-0.297723
72	3'-O-methylcytidine	3.97	level1			258.108	77.9	POS	C10H15N3O5	HMDB0304396	20594-00-7		Nucleosides, nucleotides, and analogues	Pyrimidine nucleosides	Pyrimidine nucleosides	0.127905	0.129579	0.121334	0.145102	0.134692	0.135166	0.132297	0.0997653	0.116751	0.102774	0.121199	0.105946	0.0993308	0.107628	1.94069	0.00059054	0.0301397	0.813535	-0.297723
76	Taurochenodeoxycholic acid	3.97	level1			500.304	44.7	POS	C26H45NO6S	HMDB0000951	516-35-8	C05465	Lipids and lipid-like molecules	Steroids and steroid derivatives	Bile acids, alcohols and derivatives	0.404557	0.397566	0.485908	0.367903	0.509063	0.492633	0.442938	0.319948	0.224798	0.387456	0.284539	0.327728	0.384997	0.321578	1.68622	0.00616254	0.0979895	0.72601	-0.461939
95	gamma-Glutamylalanine	3.96	level1			219.098	233.7	POS	C8H14N2O5	HMDB0006248	5875-41-2		Organic acids and derivatives	Carboxylic acids and derivatives	Amino acids, peptides, and analogues	0.0451073	0.046965	0.028005	0.0513927	0.0273788	0.0267379	0.0375978	0.0497955	0.0563463	0.0591095	0.0503616	0.0676884	0.0547889	0.0563483	1.67608	0.00582875	0.0955816	1.49872	0.583726
104	1-Methylhistamine	3.96	level1			126.103	201.6	POS	C6H11N3	HMDB0000898	501-75-7	C05127	Organic nitrogen compounds	Organonitrogen compounds	Amines	0.0376785	0.0434742	0.038021	0.037893	0.0410301	0.0404583	0.0397592	0.0433259	0.0584266	0.0389968	0.0542626	0.0502999	0.0433771	0.0481148	1.5297	0.0396445	0.244072	1.21016	0.275193
107	Dopamine	3.96	level1			136.076	178.7	POS	C8H11NO2	HMDB0000073	62-31-7	C03758	Benzenoids	Phenols	Benzenediols	0.128199	0.154904	0.117735	0.136615	0.120697	0.11948	0.129605	0.159994	0.187381	0.146567	0.170476	0.173651	0.162111	0.166697	1.92017	0.00102505	0.0401447	1.28619	0.363103
113	N-Acetyltryptophan	3.96	level1			247.107	103.8	POS	C13H14N2O3	HMDB0013713	1218-34-4	C03137	Organic acids and derivatives	Carboxylic acids and derivatives	Amino acids, peptides, and analogues	0.0133913	0.0136966	0.0239227	0.0168091	0.0185824	0.0170692	0.0172452	0.00232626	0.0146546	0.00692192	0.00815224	0.01583	0.00818871	0.00934562	1.41776	0.0124003	0.140028	0.541925	-0.883836
117	1-Methylinosine	3.96	level1			283.103	58.4	POS	C11H14N4O5	HMDB0002721	2140-73-0		Nucleosides, nucleotides, and analogues	Purine nucleosides	Purine nucleosides	0.389633	0.394231	0.396188	0.424635	0.405431	0.420599	0.405119	0.310262	0.384286	0.333693	0.397346	0.367424	0.327748	0.35346	1.63997	0.00711655	0.105654	0.872483	-0.196801
118	2'-O-Methylinosine	3.96	level1			283.103	58.4	POS	C11H14N4O5		3881-21-8		Nucleosides, nucleotides, and analogues	Purine nucleosides	Purine nucleosides	0.389633	0.394231	0.396188	0.424635	0.405431	0.420599	0.405119	0.310262	0.384286	0.333693	0.397346	0.367424	0.327748	0.35346	1.63997	0.00711655	0.105654	0.872483	-0.196801
122	6-Methylnicotinamide	3.96	level1			137.071	23.7	POS	C7H8N2O		6960-22-1		Organoheterocyclic compounds	Pyridines and derivatives	Pyridinecarboxylic acids and derivatives	0.0409664	0.037704	0.0265543	0.0450036	0.0205495	0.00908852	0.0299777	0.0410558	0.0820156	0.122976	0.0635412	0.0846173	0.100585	0.0824651	1.78072	0.00225161	0.059927	2.75088	1.45989
133	Taurocholic acid	3.96	level1			516.298	103.1	POS	C26H45NO7S	HMDB0000036	81-24-3	C05122	Lipids and lipid-like molecules	Steroids and steroid derivatives	Bile acids, alcohols and derivatives	0.170715	0.178038	0.125921	0.169037	0.115079	0.117086	0.145979	0.0910813	0.0697498	0.0683935	0.0806858	0.0745846	0.0829571	0.0779087	2.13882	0.00177365	0.0535316	0.533696	-0.905909
144	N-Acetyl-arginine	3.95	level1			217.129	217.1	POS	C8H16N4O3	HMDB0004620	155-84-0		Organic acids and derivatives	Carboxylic acids and derivatives	Amino acids, peptides, and analogues	0.198624	0.222679	0.204766	0.189009	0.193191	0.19839	0.20111	0.132626	0.189048	0.143223	0.167616	0.179083	0.160227	0.161971	1.78424	0.00281825	0.0675536	0.805384	-0.312251
146	3-Hydroxybutyrylcarnitine (Car(4:0-O))	3.95	level1			248.149	189.8	POS	C11H21NO5	HMDB0013127	1469900-92-2		Lipids and lipid-like molecules	Fatty Acyls	Fatty acid esters	0.0721299	0.0708094	0.0432685	0.0741773	0.0427817	0.0448122	0.0579965	0.0842377	0.101302	0.0710715	0.102535	0.0859217	0.0692612	0.0857216	1.61759	0.00959774	0.123211	1.47805	0.563693
148	Acetylcarnitine (Car(2:0))	3.95	level1			204.123	182	POS	C9H17NO4	HMDB0000201	3040-38-8	C02571	Lipids and lipid-like molecules	Fatty Acyls	Fatty acid esters	11.4123	11.7476	10.2463	11.3288	10.1534	10.2258	10.8524	12.4242	12.6297	10.9735	13.1107	12.121	11.1244	12.0639	1.47515	0.0237923	0.194084	1.11164	0.152687
168	N-Methylnicotinamide	3.94	level1			137.071	23.7	POS	C7H8N2O	HMDB0003152	114-33-0		Organoheterocyclic compounds	Pyridines and derivatives	Pyridinecarboxylic acids and derivatives	0.0409664	0.037704	0.0265543	0.0450036	0.0205495	0.00908852	0.0299777	0.0410558	0.0820156	0.122976	0.0635412	0.0846173	0.100585	0.0824651	1.78072	0.00225161	0.059927	2.75088	1.45989
169	2-Methylnicotinamide	3.94	level1			137.071	23.7	POS	C7H8N2O	HMDB0059711	58539-65-4		Organoheterocyclic compounds	Pyridines and derivatives	Pyridinecarboxylic acids and derivatives	0.0409664	0.037704	0.0265543	0.0450036	0.0205495	0.00908852	0.0299777	0.0410558	0.0820156	0.122976	0.0635412	0.0846173	0.100585	0.0824651	1.78072	0.00225161	0.059927	2.75088	1.45989
178	N-Acetylgalactosamine	3.94	level1			222.097	154	POS	C8H15NO6	HMDB0006480	14131-60-3	C05021	Organic oxygen compounds	Organooxygen compounds	Carbohydrates and carbohydrate conjugates	0.0675505	0.0705532	0.0700582	0.0617019	0.0637715	0.0677419	0.0668962	0.059888	0.0607001	0.0600896	0.0614871	0.0540998	0.0549752	0.05854	1.92576	0.00146808	0.0479174	0.875087	-0.192502
184	5,6-Dihydrouridine	3.94	level1			247.092	71.7	POS	C9H14N2O6	HMDB0000497	5627-05-4		Organic oxygen compounds	Organooxygen compounds	Carbohydrates and carbohydrate conjugates	0.0435824	0.0493349	0.0362388	0.0327429	0.0363763	0.0374567	0.0392887	0.0419886	0.0489861	0.0586009	0.0441936	0.0478794	0.0607303	0.0503965	1.52467	0.019064	0.172704	1.28272	0.35921
209	Lysine	3.93	level1			147.113	298.2	POS	C6H14N2O2	HMDB0000182	56-87-1	C00047	Organic acids and derivatives	Carboxylic acids and derivatives	Amino acids, peptides, and analogues	2.12648	2.10613	2.49203	2.26981	2.49571	2.56989	2.34334	1.73751	2.00698	2.20705	2.10411	2.12781	2.14152	2.05416	1.43377	0.022712	0.189593	0.876596	-0.190016
210	Cysteine-glutathione disulfide	3.93	level1			427.095	268.4	POS	C13H22N4O8S2	HMDB0250707	13081-14-6		Organic acids and derivatives	Carboxylic acids and derivatives	Amino acids, peptides, and analogues	0.043027	0.0325491	0.044948	0.0462877	0.0476387	0.0466229	0.0435122	0.0500171	0.0746864	0.0744205	0.0671629	0.063256	0.0621685	0.0652852	2.00718	0.000574071	0.0297448	1.50039	0.585336
224	3-AMINO-2-PIPERIDONE	3.93	level1			115.087	103.8	POS	C5H10N2O	HMDB0000323	1892-22-4		Organic acids and derivatives	Carboxylic acids and derivatives	Amino acids, peptides, and analogues	0.102977	0.104755	0.117645	0.108352	0.106172	0.105564	0.107578	0.10979	0.15199	0.158061	0.143594	0.15329	0.146479	0.143867	2.00902	0.00291947	0.0688769	1.33733	0.419361
228	Taurohyodeoxycholic acid	3.93	level1			482.293	44.8	POS	C26H45NO6S	HMDB0247202	386523		Lipids and lipid-like molecules	Steroids and steroid derivatives	Bile acids, alcohols and derivatives	0.281373	0.290645	0.361117	0.246714	0.384042	0.386073	0.324994	0.261974	0.157053	0.296091	0.215541	0.204789	0.232266	0.227952	1.63411	0.0111208	0.132127	0.701405	-0.511681
250	LPC(17:0/0:0)	3.92	level1			510.356	118.9	POS	C25H52NO7P	HMDB0012108	50930-23-9		Lipids and lipid-like molecules	Glycerophospholipids	Glycerophosphocholines	0.831296	1.0703	0.695943	0.764379	0.647076	0.735875	0.790811	0.874377	1.39248	0.797679	1.17149	1.10313	0.93149	1.04511	1.41425	0.0418316	0.249061	1.32157	0.402247
255	FAPy-adenine	3.92	level1			154.072	73.8	POS	C5H7N5O	HMDB0004816	5122-36-1	C06502	Organoheterocyclic compounds	Diazines	Pyrimidines and pyrimidine derivatives	0.0819399	0.0564951	0.109696	0.0967431	0.0942686	0.0960728	0.0892027	0.0682681	0.0608214	0.0656643	0.0802244	0.0667403	0.0583023	0.0666701	1.43112	0.0192843	0.173557	0.747401	-0.420046
274	PC(16:0/16:0)	3.92	level1			734.568	19.6	POS	C40H80NO8P	HMDB0000564	63-89-8		Lipids and lipid-like molecules	Glycerophospholipids	Glycerophosphocholines	2.81968	2.7628	2.40007	2.17935	2.47696	2.45124	2.51502	2.4318	2.3154	2.20603	1.84894	1.98411	2.34129	2.18793	1.50319	0.0351921	0.232406	0.869946	-0.201002
277	Tauroursodeoxycholic acid	3.91	level1			500.304	44.7	POS	C26H45NO6S	HMDB0000874	14605-22-2	C16868	Lipids and lipid-like molecules	Steroids and steroid derivatives	Bile acids, alcohols and derivatives	0.404557	0.397566	0.485908	0.367903	0.509063	0.492633	0.442938	0.319948	0.224798	0.387456	0.284539	0.327728	0.384997	0.321578	1.68622	0.00616254	0.0979895	0.72601	-0.461939
288	Arginine	3.91	level1			175.119	294.7	POS	C6H14N4O2	HMDB0000517	74-79-3	C00062	Organic acids and derivatives	Carboxylic acids and derivatives	Amino acids, peptides, and analogues	53.7281	53.2108	55.8841	52.2678	55.5872	57.5475	54.7042	43.9863	51.314	51.1751	51.333	51.9408	52.0065	50.2926	1.52477	0.0148693	0.152924	0.919355	-0.121307
293	LPC(16:0)	3.91	level1			496.34	120.7	POS	C24H50NO7P	HMDB0010382	17364-16-8		Lipids and lipid-like molecules	Glycerophospholipids	Glycerophosphocholines	147.962	171.319	126.469	133.919	138.373	124.963	140.501	157.209	203.41	140.936	178.008	202.37	162.434	174.061	1.51834	0.0228893	0.189853	1.23886	0.309016
314	N6-Methyllysine	3.9	level1			161.128	303.8	POS	C7H16N2O2	HMDB0002038	1188-07-4	C02728	Organic acids and derivatives	Carboxylic acids and derivatives	Amino acids, peptides, and analogues	0.589781	0.568682	0.692924	0.567182	0.69316	0.67998	0.631951	1.17662	0.753659	1.24298	0.891809	0.900468	1.18666	1.02537	1.98431	0.00391233	0.0786483	1.62254	0.698254
323	PC(P-16:0/0:0)	3.9	level1			480.345	112.3	POS	C24H50NO6P	HMDB0010407	97802-53-4		Lipids and lipid-like molecules	Glycerophospholipids	Glycerophosphocholines	2.28579	3.10032	3.86769	3.21543	4.20189	4.25726	3.48806	4.3472	4.97539	4.40506	5.49172	4.97614	4.13422	4.72162	1.68028	0.0081807	0.114934	1.35365	0.436856
336	3-Methylhistamine	3.89	level1			126.103	201.6	POS	C6H11N3	HMDB0001861	644-42-8		Organic nitrogen compounds	Organonitrogen compounds	Amines	0.0376785	0.0434742	0.038021	0.037893	0.0410301	0.0404583	0.0397592	0.0433259	0.0584266	0.0389968	0.0542626	0.0502999	0.0433771	0.0481148	1.5297	0.0396445	0.244072	1.21016	0.275193
340	Histamine	3.89	level1			112.087	225.4	POS	C5H9N3	HMDB0000870	51-45-6	C00388	Organic nitrogen compounds	Organonitrogen compounds	Amines	1.43595	1.60669	0.519689	2.68448	0.67071	0.661214	1.26312	0.493265	0.328715	0.321197	0.392343	0.347157	0.366585	0.374877	1.83253	0.0466979	0.26209	0.296786	-1.75251
355	N-Acetylmannosamine	3.88	level1			222.097	154	POS	C8H15NO6	HMDB0001129	3615-17-6	C00645	Organic oxygen compounds	Organooxygen compounds	Carbohydrates and carbohydrate conjugates	0.0675505	0.0705532	0.0700582	0.0617019	0.0637715	0.0677419	0.0668962	0.059888	0.0607001	0.0600896	0.0614871	0.0540998	0.0549752	0.05854	1.92576	0.00146808	0.0479174	0.875087	-0.192502
360	1-Myristoyl-sn-glycero-3-phosphocholine (LPC(14:0/0:0))	3.88	level1			468.309	123.8	POS	C22H46NO7P	HMDB0010379	20559-16-4		Lipids and lipid-like molecules	Glycerophospholipids	Glycerophosphocholines	0.616854	0.705125	0.727945	0.572179	0.666387	0.706756	0.665874	0.827788	0.816339	0.739337	0.797898	0.8006	0.849798	0.805293	1.8959	0.000720827	0.0330731	1.20938	0.274265
362	Pipecolamide	3.88	level1			129.102	123.6	POS	C6H12N2O		19889-77-1	C19809	Organic acids and derivatives	Carboxylic acids and derivatives	Amino acids, peptides, and analogues	0.0689802	0.0467124	0.0636878	0.0643144	0.0615032	0.0603517	0.0609249	0.0454957	0.0515697	0.0551892	0.0489063	0.0539843	0.0553849	0.051755	1.41181	0.0250424	0.199156	0.849488	-0.235334
363	LPC(18:2/0:0)	3.88	level1			520.34	119.6	POS	C26H50NO7P	HMDB0010386	22252-07-9	C04100	Lipids and lipid-like molecules	Glycerophospholipids	Glycerophosphocholines	28.9613	31.6004	22.1994	31.418	21.7023	27.0227	27.1507	39.25	32.7925	32.6761	31.6897	31.1151	37.9326	34.2427	1.57683	0.0108825	0.130892	1.26121	0.334806
375	Phosphorylcholine	3.87	level1			184.073	284.3	POS	C5H15NO4P	HMDB0001565	3616-04-4	C00588	Organic nitrogen compounds	Organonitrogen compounds	Quaternary ammonium salts	0.428551	0.316774	0.829885	0.682661	0.92682	0.866572	0.67521	1.04599	0.905105	1.02085	1.10168	0.907939	0.862178	0.973957	1.48184	0.0210917	0.182198	1.44245	0.528521
380	Palmitoyl sphingomyelin	3.87	level1			703.575	107.1	POS	C39H79N2O6P	HMDB0061712	6254-89-3		Lipids and lipid-like molecules	Sphingolipids	Phosphosphingolipids	210.104	223.083	180.168	163.968	189.185	193.465	193.329	195.796	178.229	164.003	157.952	144.68	167.704	168.061	1.46418	0.0475408	0.264363	0.8693	-0.202074
434	N-Acetylglucosamine	3.81	level1			222.097	141.1	POS	C8H15NO6	HMDB0062641	7512-17-6	C00140	Organic oxygen compounds	Organooxygen compounds	Carbohydrates and carbohydrate conjugates	0.181046	0.228858	0.212529	0.164454	0.210512	0.21646	0.20231	0.175219	0.178764	0.18162	0.192236	0.163304	0.17109	0.177039	1.41024	0.0400522	0.245189	0.875087	-0.192501
455	Azetidine-2-carboxylic acid	3.78	level1			102.055	270.7	POS	C4H7NO2	HMDB0029615	2133-34-8		Organic acids and derivatives	Carboxylic acids and derivatives	Amino acids, peptides, and analogues	0.285421	0.29434	0.249819	0.271139	0.255318	0.265978	0.270336	0.288312	0.355468	0.300996	0.32337	0.312814	0.313687	0.315774	1.81119	0.00299923	0.0699839	1.16808	0.224141
473	N6,N6-Dimethyllysine	3.76	level1			175.142	306.6	POS	C8H18N2O2	HMDB0013287	2259-86-1	C05545	Organic acids and derivatives	Carboxylic acids and derivatives	Amino acids, peptides, and analogues	1.37295	1.28489	1.46416	1.7543	1.5453	1.4917	1.48555	2.87209	2.28048	3.05212	2.54718	2.4702	2.80942	2.67191	2.24121	4.93818e-06	0.00154696	1.7986	0.846878
483	Guvacoline (hydrochloride)	3.75	level1			142.086	79.5	POS	C7H11NO2		6197-39-3	C16821	Alkaloids and derivatives	Alkaloids and derivatives	Alkaloids and derivatives	0.0739962	0.074399	0.0840617	0.0710681	0.0603075	0.0777566	0.0735982	0.101057	0.090129	0.0933263	0.0993084	0.0967312	0.0851028	0.0942757	1.94838	0.000453769	0.0257833	1.28095	0.357216
494	PC(8:0/8:0)	3.74	level1			492.309	122.7	POS	C24H48NO8P		19191-91-4		Lipids and lipid-like molecules	Glycerophospholipids	Glycerophosphocholines	0.193396	0.224541	0.152966	0.176363	0.152231	0.148559	0.174676	0.182564	0.32934	0.188086	0.257967	0.28103	0.2344	0.245565	1.55646	0.0214311	0.183848	1.40583	0.491421
496	Uracil	3.74	level1			113.034	67.2	POS	C4H4N2O2	HMDB0000300	66-22-8	C00106	Organoheterocyclic compounds	Diazines	Pyrimidines and pyrimidine derivatives	0.790428	0.637028	1.04223	0.936549	1.0528	1.07006	0.921516	0.609399	0.607327	0.789983	0.782685	0.720645	0.66247	0.695418	1.47833	0.0165519	0.16131	0.754646	-0.406129
517	Fagomine	3.72	level1			148.097	227.3	POS	C6H13NO3	HMDB0033453	53185-12-9	C10144	Organoheterocyclic compounds	Piperidines	Piperidines	0.0727149	0.0718033	0.0645578	0.0659649	0.0599268	0.0614598	0.0660712	0.0924461	0.0678348	0.0717519	0.0765596	0.0728016	0.0726944	0.0756814	1.3624	0.0427077	0.251286	1.14545	0.195917
521	H-Val-Ala-OH	3.71	level1			189.123	188.7	POS	C8H16N2O3	HMDB0029120	27493-61-4		Organic acids and derivatives	Carboxylic acids and derivatives	Amino acids, peptides, and analogues	0.0694339	0.0721237	0.0677845	0.0748371	0.0721622	0.0767096	0.0721752	0.0614375	0.110181	0.0947752	0.0976465	0.101881	0.0918889	0.0929682	1.58839	0.0277332	0.208969	1.28809	0.365235
534	Arg-Ala	3.68	level1			246.156	298.2	POS	C9H19N5O3	HMDB0028702	40968-45-4		Organic acids and derivatives	Carboxylic acids and derivatives	Amino acids, peptides, and analogues	0.0378784	0.0351837	0.0420596	0.0360212	0.0435456	0.0409389	0.0392712	0.0150594	0.0237461	0.026135	0.021613	0.0224122	0.0255427	0.0224181	2.08182	1.38505e-05	0.0030941	0.570852	-0.808811
535	o-Tyrosine	3.68	level1			182.081	201.8	POS	C9H11NO3	HMDB0006050	2370-61-8		Organic acids and derivatives	Carboxylic acids and derivatives	Amino acids, peptides, and analogues	0.2422	0.25131	0.187465	0.221629	0.215738	0.220947	0.223215	0.290773	0.328689	0.231476	0.282531	0.299216	0.272532	0.284203	1.76767	0.00338912	0.0737512	1.27323	0.348488
542	1-Deoxymannojirimycin (hydrochloride)	3.67	level1			146.081	48.7	POS	C6H13NO4		73465-43-7	C10141	Organoheterocyclic compounds	Piperidines	Piperidines	0.161708	0.187885	0.126916	0.186559	0.149595	0.145886	0.159758	0.192666	0.204862	0.195497	0.202784	0.222048	0.204087	0.203657	1.80586	0.00209658	0.0582468	1.27478	0.350251
552	Dihydrocurcumin	3.59	level1			371.146	73.2	POS	C21H22O6	HMDB0031552	76474-56-1		Phenylpropanoids and polyketides	Diarylheptanoids	Linear diarylheptanoids	0.0124084	0.00850351	0.0219248	0.0149907	0.0217161	0.0204682	0.0166686	0.00821741	0.0121998	0.00814128	0.0155319	0.0122051	0.00834046	0.0107727	1.25255	0.0460818	0.260693	0.646283	-0.629761
555	PE(17:0/17:0)	3.57	level1			720.547	39.9	POS	C39H78NO8P		140219-78-9		Lipids and lipid-like molecules	Glycerophospholipids	Glycerophosphoethanolamines	0.65634	0.583435	0.408501	0.413343	0.38102	0.42577	0.478068	0.364468	0.40311	0.442252	0.319438	0.303642	0.315011	0.357987	1.53396	0.0418914	0.249078	0.74882	-0.41731
570	5-Methylisoxazol-3-amine	2.75	level2			99.0553	215.8	POS	C4H6N2O				Organoheterocyclic compounds	Imidolactams	Imidolactams	0.182896	0.19922	0.166467	0.173341	0.170631	0.171517	0.177346	0.161127	0.158001	0.162063	0.163074	0.159806	0.180391	0.164077	1.46383	0.0494605	0.268418	0.925182	-0.112191
573	Sarcosine ethyl ester	2.75	level2			118.086	200.5	POS	C5H11NO2				Organic acids and derivatives	Carboxylic acids and derivatives	Amino acids, peptides, and analogues	1.31525	1.37073	1.18423	1.31771	1.16555	1.21741	1.26181	1.2703	1.59872	1.4606	1.52985	1.42988	1.52577	1.46918	1.73788	0.00490538	0.0880706	1.16434	0.219516
583	5-Hydroxy-4-oxo-2-phenyl-4H-chromen-7-yl .beta.-D-glucopyranosiduronic acid	2.75	level2			431.097	146.9	POS	C21H18O10				Phenylpropanoids and polyketides	Flavonoids	Flavonoid glycosides	0.00711205	0.0107484	0.0056268	0.00953479	0.00663159	0.00619814	0.00764197	0.00571555	0.0130652	0.0104393	0.0105328	0.0119783	0.0128803	0.0107686	1.28981	0.0476152	0.264363	1.40914	0.494812
608	4-Formylaminoantipyrine	2.75	level2			232.108	154.3	POS	C12H13N3O2	HMDB0246429			Organoheterocyclic compounds	Azoles	Pyrazoles	0.0576908	0.0634692	0.0793184	0.0482337	0.072208	0.0833899	0.067385	0.0630181	0.031763	0.0252049	0.0275931	0.0685784	0.0310556	0.0412022	1.55881	0.0211391	0.182492	0.611444	-0.709707
615	LPI(18:2)	2.75	level2			597.303	151.6	POS	C27H49O12P							0.00872281	0.0119864	0.0151914	0.01106	0.0128599	0.0132865	0.0121845	0.0171411	0.0215939	0.0160782	0.0199465	0.0154163	0.0151495	0.0175542	1.83609	0.00327906	0.0725384	1.4407	0.526773
625	sec-Butyltriphenylphosphonium cation	2.74	level2			319.161	291.2	POS	C22H24P				Benzenoids	Benzene and substituted derivatives	Phenylphosphines and derivatives	0.0494429	0.0546133	0.0399066	0.051421	0.0482954	0.034862	0.0464235	0.0637243	0.0928815	0.0746696	0.077186	0.0773232	0.0643555	0.0750233	2.0202	0.000315016	0.0214101	1.61606	0.692483
638	3-Aminobutanoic acid	2.74	level2			104.071	202.4	POS	C4H9NO2	HMDB0031654	541-48-0		Organic acids and derivatives	Carboxylic acids and derivatives	Amino acids, peptides, and analogues	0.54213	0.572692	0.477849	0.474801	0.493215	0.499926	0.510102	0.502322	0.604356	0.643662	0.537788	0.584142	0.662076	0.589058	1.47504	0.023714	0.193619	1.15478	0.207623
652	3-Piperidin-4-ylpropanoic acid	2.74	level2			158.118	153.6	POS	C8H15NO2				Organoheterocyclic compounds	Piperidines	Piperidines	0.0630383	0.0682362	0.0533687	0.0652765	0.0515937	0.0505331	0.0586744	0.0638409	0.0737512	0.0696433	0.066773	0.0665969	0.0672852	0.0679817	1.48691	0.0221967	0.187349	1.15863	0.212416
656	N-n-Butylpropionamide	2.74	level2			130.123	150.3	POS	C7H15NO				Organic acids and derivatives	Carboxylic acids and derivatives	Carboxylic acid derivatives	0.0439633	0.0398045	0.0491055	0.0508712	0.0474764	0.0485673	0.0466314	0.0579398	0.053861	0.0624992	0.056376	0.0536387	0.0626862	0.0578335	1.97829	0.000719171	0.033054	1.24023	0.310603
667	2-(2,6-Dimethylmorpholin-4-yl)ethanol	2.74	level2			160.133	129.8	POS	C8H17NO2				Organoheterocyclic compounds	Oxazinanes	Morpholines	0.20945	0.209129	0.179328	0.198301	0.173142	0.1826	0.191992	0.19908	0.352148	0.24486	0.301749	0.315139	0.267023	0.28	1.85525	0.00948533	0.122984	1.45839	0.544381
668	2-(4-(Methylamino)phenyl)benzo[d]thiazol-6-ol	2.74	level2			257.074	129.1	POS	C14H12N2OS	HMDB0244929			Organoheterocyclic compounds	Benzothiazoles	Benzothiazoles	0.213047	0.206404	0.166315	0.192171	0.157318	0.16991	0.184194	0.178314	0.121808	0.0996596	0.136767	0.110955	0.109218	0.12612	1.87557	0.00303992	0.0703907	0.684715	-0.546425
674	1-(1Z-Octadecenyl)-sn-glycero-3-phosphocholine	2.74	level2			508.376	108.4	POS	C26H54NO6P	HMDB0013122		C04230	Lipids and lipid-like molecules	Glycerophospholipids	Glycerophosphocholines	0.212521	0.272651	0.200954	0.301873	0.214104	0.228264	0.238395	0.310918	0.419767	0.32987	0.456823	0.409113	0.312695	0.373198	1.97155	0.00128311	0.0454529	1.56546	0.646588
698	L-Menthone_1,2-glycerol_ketal	2.74	level2			298.101	244.7	POS	C16H15N3OS	HMDB0036139	63187-91-7		Lipids and lipid-like molecules	Prenol lipids	Monoterpenoids	0.0515893	0.0475532	0.0402318	0.0477238	0.0354826	0.0376422	0.0433705	0.0532543	0.0591685	0.0594317	0.0574298	0.0559988	0.0591535	0.0574061	1.8898	0.000553937	0.0290327	1.32362	0.404491
709	Cafestol	2.74	level2			317.211	61.5	POS	C20H28O3	HMDB0035710	469-83-0	C09066	Organoheterocyclic compounds	Naphthofurans	Naphthofurans	0.0872753	0.149923	0.117914	0.130722	0.123555	0.121682	0.121845	0.119437	0.190113	0.166766	0.137614	0.153692	0.165365	0.155498	1.4933	0.0276866	0.208675	1.27619	0.35184
720	3-(2-Aminoethylthio)-2-methylpropionic acid	2.73	level2			164.074	270.7	POS	C6H13NO2S	HMDB0002169	80186-81-8		Organic acids and derivatives	Carboxylic acids and derivatives	Amino acids, peptides, and analogues	0.491601	0.480141	0.416406	0.461963	0.412733	0.410857	0.445617	0.493666	0.648883	0.503144	0.600854	0.591696	0.515926	0.559028	1.81919	0.00354208	0.0752424	1.2545	0.327118
734	2-(2-Thienyl)-2,3-dihydro-1H-perimidine	2.73	level2			253.079	183.3	POS	C15H12N2S				Benzenoids	Naphthalenes	Naphthalenes	0.0814282	0.0893152	0.0595728	0.0721359	0.0530832	0.0540007	0.068256	0.0939611	0.0959596	0.101419	0.0946206	0.0927396	0.0986866	0.0962311	1.79125	0.00551068	0.0933425	1.40986	0.495547
735	[(7-Oxo-7H-benzo[de]anthracen-3-yl)sulfanyl]acetic acid	2.73	level2			321.058	182.7	POS	C19H12O3S				Benzenoids	Phenanthrenes and derivatives	Phenanthrenes and derivatives	0.033602	0.0395572	0.0400458	0.0328855	0.0411378	0.0407794	0.0380013	0.0426379	0.0505817	0.0597196	0.0472542	0.0556943	0.0620149	0.0529838	1.93756	0.00135825	0.0463791	1.39426	0.479503
739	2-Amino-6-(methylsulfanyl)-3,5-pyridinedicarbonitrile	2.73	level2			191.039	168.2	POS	C8H6N4S				Organosulfur compounds	Thioethers	Aryl thioethers	0.068837	0.15718	0.0867343	0.0834262	0.0821145	0.0771031	0.0925659	0.0556816	0.0264823	0.0559702	0.0458599	0.0484656	0.0607394	0.0488665	1.81102	0.0112043	0.132729	0.52791	-0.921635
749	1-O-Octadecyl-sn-glyceryl-3-phosphorylcholine	2.73	level2			510.392	121.4	POS	C26H56NO6P	HMDB0011149	74430-89-0	C04317	Lipids and lipid-like molecules	Glycerophospholipids	Glycerophosphocholines	0.511075	0.670934	0.554063	0.69704	0.586001	0.574199	0.598886	0.695315	0.749208	0.73296	0.79079	0.765563	0.674239	0.734679	1.85698	0.00258099	0.0644159	1.22674	0.294834
752	(+)-Muscarine cation	2.73	level2			174.149	109.7	POS	C9H20NO2				Organic oxygen compounds	Organooxygen compounds	Carbohydrates and carbohydrate conjugates	0.08869	0.0939083	0.0718258	0.0925931	0.0748361	0.0742193	0.0826788	0.0972048	0.161877	0.10569	0.153941	0.151442	0.125347	0.132584	1.93231	0.0049238	0.088192	1.6036	0.681314
754	Phthalimide	2.73	level2			148.039	101.7	POS	C8H5NO2	HMDB0256502			Organoheterocyclic compounds	Isoindoles and derivatives	Isoindolines	0.0731226	0.0672894	0.0571267	0.00891209	0.0464861	0.0103834	0.0438867	0.075311	0.0752771	0.0806563	0.1442	0.0757311	0.0740089	0.0875307	1.32591	0.0221268	0.186909	1.99447	0.996005
758	Dianthoside	2.73	level2			289.091	63.1	POS	C12H16O8				Organic oxygen compounds	Organooxygen compounds	Carbohydrates and carbohydrate conjugates	0.014821	0.016716	0.0128691	0.0151459	0.0109675	0.0140143	0.014089	0.0209089	0.0209006	0.015746	0.0224646	0.0195099	0.0166437	0.0193623	1.78292	0.00292982	0.0689089	1.37429	0.458684
763	1-Hexadecylamine	2.73	level2			242.284	44.8	POS	C16H35N	HMDB0243891			Organic nitrogen compounds	Organonitrogen compounds	Amines	0.0764024	0.0529239	0.0500291	0.069984	0.0681575	0.0829644	0.0667435	0.0579685	0.0463202	0.0422394	0.0449808	0.0434419	0.0430125	0.0463272	1.7947	0.0055932	0.0938148	0.694108	-0.526768
770	1-Hexadecyl-2-(5Z,8Z,11Z,14Z-eicosatetraenoyl)-sn-glycero-3-phosphocholine	2.73	level2			768.589	34.5	POS	C44H82NO7P				Lipids and lipid-like molecules	Glycerophospholipids	Glycerophosphocholines	5.11169	5.08939	5.12789	4.81713	5.01769	5.62313	5.13115	4.90865	6.2679	6.18433	5.7637	5.953	6.226	5.88393	1.65684	0.00981333	0.124794	1.14671	0.197497
771	1-O-Hexadecyl-2-O-(4Z,7Z,10Z,13Z,16Z,19Z-docosahexaenoyl)-sn-glyceryl-3-phosphorylcholine	2.73	level2			792.589	33.3	POS	C46H82NO7P	HMDB0013409	132213-85-5		Lipids and lipid-like molecules	Glycerophospholipids	Glycerophosphocholines	0.723263	0.788433	0.636123	0.694812	0.678146	0.684225	0.700834	0.757827	0.806881	1.06249	0.83482	0.925067	1.00486	0.898657	1.81684	0.00390406	0.0786409	1.28227	0.358699
773	1-(1Z-Octadecenyl)-2-(4Z,7Z,10Z,13Z,16Z,19Z-docosahexaenoyl)-sn-glycero-3-phosphocholine	2.73	level2			818.605	32.6	POS	C48H84NO7P	HMDB0011262			Lipids and lipid-like molecules	Glycerophospholipids	Glycerophosphocholines	0.278999	0.293396	0.246778	0.276735	0.217697	0.241226	0.259138	0.279546	0.321079	0.386656	0.297308	0.366004	0.356159	0.334459	1.76887	0.00452454	0.0844023	1.29066	0.368106
785	Lupinine	2.73	level2			170.154	8.5	POS	C10H19NO				Alkaloids and derivatives	Lupin alkaloids	Lupinine-type alkaloids	0.000868475	0.00101996	0.00188186	0.000842357	0.00187169	0.00174841	0.00137213	0.00237681	0.00172109	0.00208939	0.00255832	0.00205011	0.00205512	0.00214181	1.61909	0.00946379	0.122822	1.56094	0.642416
786	Meprobamate	2.73	level2			219.134	263.6	POS	C9H18N2O4	HMDB0014515	57-53-4		Organic acids and derivatives	Carboxylic acids and derivatives	Amino acids, peptides, and analogues	0.0192777	0.018666	0.015359	0.0176133	0.0140626	0.0146696	0.0166081	0.020154	0.0260609	0.0219852	0.0237491	0.0248047	0.0220446	0.0231331	1.97018	0.000403112	0.0243853	1.39288	0.478075
787	4',4''',5,5'',7,7''-hexahydroxy-3,8''-biflavone	2.73	level2			539.101	183.3	POS	C30H18O10	HMDB0038856	101140-06-1		Phenylpropanoids and polyketides	Flavonoids	Biflavonoids and polyflavonoids	0.00466273	0.00669788	0.00293537	0.00336771	0.00465143	0.0042512	0.00442772	0.00150749	0.00146778	0.00501509	0.00117233	0.00216213	0.0034433	0.00246135	1.54119	0.0359399	0.233673	0.555896	-0.847113
807	Pimonidazole	2.72	level2			255.145	228.9	POS	C11H18N4O3	HMDB0256554			Organic 1,3-dipolar compounds	Allyl-type 1,3-dipolar organic compounds	Organic nitro compounds	0.0225373	0.021832	0.0185517	0.0206159	0.0175693	0.0172125	0.0197198	0.0142434	0.0482752	0.0490753	0.0375338	0.0447347	0.0471478	0.0401684	1.6769	0.0127518	0.142201	2.03696	1.02642
808	N,N-Dimethyl-L-valine	2.72	level2			146.118	221.8	POS	C7H15NO2				Organic acids and derivatives	Carboxylic acids and derivatives	Amino acids, peptides, and analogues	2.10145	2.04244	1.49605	1.88424	1.4215	1.43151	1.72953	1.41005	1.54014	1.17804	1.5138	1.40636	1.2338	1.38037	1.4969	0.0338302	0.22795	0.798116	-0.32533
842	1-(1Z-Octadecenyl)-2-(5Z,8Z,11Z,14Z-eicosatetraenoyl)-sn-glycero-3-phosphocholine	2.72	level2			794.605	33.3	POS	C46H84NO7P	HMDB0011253			Lipids and lipid-like molecules	Glycerophospholipids	Glycerophosphocholines	4.30265	4.61543	3.93087	4.17316	3.83908	3.90474	4.12766	4.07388	4.65959	5.01919	4.51089	4.63623	4.86397	4.62729	1.51717	0.0196335	0.175268	1.12105	0.164845
845	3,5-Di-tert-butyl-2-hydroxybenzaldehyde	2.72	level2			235.169	31.1	POS	C15H22O2				Organic oxygen compounds	Organooxygen compounds	Carbonyl compounds	0.0242013	0.0248207	0.0308677	0.0201638	0.0265436	0.0327485	0.0265576	0.0284665	0.0389442	0.0335856	0.0410619	0.0320275	0.0284975	0.0337639	1.47942	0.0303791	0.217367	1.27135	0.346356
855	L-Tyrosine_methyl_ester	2.72	level2			196.097	221.1	POS	C10H13NO3	HMDB0029217	1080-06-4	C03404	Organic acids and derivatives	Carboxylic acids and derivatives	Amino acids, peptides, and analogues	0.0719312	0.07578	0.0599213	0.0665278	0.0579083	0.0578027	0.0649786	0.068661	0.103131	0.111312	0.0892654	0.0989544	0.113528	0.0974754	1.89646	0.0014471	0.0475603	1.50012	0.585074
857	N-Methylcalystegine_C1	2.72	level2			206.102	70.8	POS	C8H15NO5	HMDB0036394	197449-07-3		Alkaloids and derivatives	Tropane alkaloids	Tropane alkaloids	0.0269751	0.0284603	0.0293991	0.0252295	0.0264802	0.0266525	0.0271994	0.0340596	0.0499174	0.0402729	0.0516232	0.0515001	0.0484998	0.0459788	2.14713	0.00112565	0.0421406	1.69043	0.757393
860	1-Octadecylamine	2.72	level2			270.315	42.6	POS	C18H39N	HMDB0029586	124-30-1		Organic nitrogen compounds	Organonitrogen compounds	Amines	0.0817498	0.0565139	0.0357066	0.0590956	0.0501729	0.0784115	0.060275	0.0437819	0.0326798	0.0281017	0.0276801	0.0282688	0.0328605	0.0322288	1.91267	0.00914655	0.12101	0.534696	-0.903211
865	LPC(O-18:1)	2.72	level2			508.376	121.9	POS	C26H54NO6P				Lipids and lipid-like molecules	Glycerophospholipids	Glycerophosphocholines	1.45199	1.58301	1.59346	1.61182	1.64198	1.7227	1.60083	1.85957	1.70612	1.81389	1.95081	1.77617	1.96074	1.84455	1.92438	0.00118824	0.0437786	1.15225	0.20445
866	PC(38:3)	2.72	level2			794.605	19	POS	C46H86NO8P							1.31	1.44271	1.16734	1.35488	1.34506	1.36191	1.33032	1.25474	1.50876	1.52148	1.46272	1.46661	1.5496	1.46065	1.33382	0.0455712	0.259435	1.09797	0.134839
870	2-(2,4-Dichlorophenyl)-1H-benzimidazole	2.71	level2			263.013	249.2	POS	C13H8Cl2N2				Organoheterocyclic compounds	Benzimidazoles	Phenylbenzimidazoles	0.063816	0.0601528	0.0662013	0.0668602	0.0645378	0.0670537	0.0647703	0.0678104	0.0994147	0.0914547	0.0827656	0.09618	0.0920517	0.0882795	2.02887	0.0034692	0.0743814	1.36296	0.446746
878	N'-[4-[2-[(3-Chlorobenzyl)amino]ethyl]phenyl]thiophene-2-carboxamidine	2.71	level2			370.113	172.5	POS	C20H20ClN3S				Benzenoids	Benzene and substituted derivatives	Phenethylamines	0.0711654	0.0994198	0.0637266	0.0667204	0.0608037	0.062732	0.0707613	0.106409	0.0861765	0.101984	0.105451	0.09539	0.102748	0.0996931	1.84456	0.00151084	0.048856	1.40886	0.494532
882	3-Amino-5,6-dimethyl-2-pyrazinecarboxylic acid	2.71	level2			168.077	154.2	POS	C7H9N3O2				Organoheterocyclic compounds	Diazines	Pyrazines	0.0806973	0.0753906	0.0757056	0.0621329	0.0697273	0.0732818	0.0728226	0.0554439	0.0578897	0.0574637	0.0550952	0.0548638	0.0532151	0.0556619	2.16605	0.000814035	0.0356683	0.76435	-0.387695
886	1-Benzylpyrrolidine-3-carboxylic acid	2.71	level2			206.118	127.2	POS	C12H15NO2				Organoheterocyclic compounds	Pyrrolidines	Pyrrolidine carboxylic acids and derivatives	0.120125	0.12784	0.102414	0.110294	0.0992686	0.109117	0.11151	0.154581	0.176979	0.145348	0.168555	0.163148	0.144997	0.158935	2.11083	4.15917e-05	0.005966	1.4253	0.511264
889	N-Nervonoyl-D-erythro-sphingosylphosphorylcholine	2.71	level2			813.683	98.5	POS	C47H93N2O6P	HMDB0012107	94359-13-4	C00550	Lipids and lipid-like molecules	Sphingolipids	Phosphosphingolipids	12.7394	11.6594	10.653	7.1132	9.16668	11.5331	10.4775	9.29956	7.5218	9.05684	6.62445	5.89817	8.03701	7.73964	1.58584	0.0203143	0.178605	0.738694	-0.436951
898	Methocarbamol	2.71	level2			242.102	359.4	POS	C11H15NO5	HMDB0014567	532-03-6		Benzenoids	Phenol ethers	Anisoles	0.00837847	0.0079127	0.00713939	0.007337	0.00664493	0.0073109	0.0074539	0.00772334	0.0110878	0.00879689	0.00932544	0.0101865	0.00880123	0.0093202	1.75018	0.0063124	0.099559	1.25038	0.322366
899	Aprobarbital	2.71	level2			211.108	263.8	POS	C10H14N2O3	HMDB0015441	77-02-1	C07826	Organoheterocyclic compounds	Diazines	Pyrimidines and pyrimidine derivatives	0.0240517	0.0237685	0.0229533	0.0222286	0.0247493	0.0260528	0.0239674	0.0241956	0.0300121	0.0302232	0.026808	0.0270013	0.0356936	0.028989	1.62923	0.0257257	0.201751	1.20952	0.274432
905	LPC(32:0)	2.71	level2			720.588	38.5	POS	C40H82NO7P							2.00684	1.84488	1.47709	1.2685	1.41375	1.59897	1.60167	1.10398	1.14032	1.18806	0.942257	0.888177	1.0458	1.05143	2.03594	0.0011839	0.0437607	0.656459	-0.607223
906	PC(37:5)	2.71	level2			776.557	33.3	POS	C45H80NO8P	HMDB0007956			Lipids and lipid-like molecules	Glycerophospholipids	Glycerophosphocholines	0.283591	0.28042	0.302969	0.232065	0.224599	0.284466	0.268018	0.211038	0.40391	0.418285	0.318961	0.345121	0.407722	0.35084	1.31084	0.0384646	0.239889	1.30901	0.388481
910	Glyzarin	2.7	level2			295.096	241.1	POS	C18H14O4	HMDB0029534	62820-28-4		Phenylpropanoids and polyketides	Isoflavonoids	Isoflav-2-enes	0.0180425	0.0170805	0.0119051	0.0144873	0.0137352	0.0139616	0.0148687	0.0239399	0.0223648	0.0243749	0.0188096	0.0212464	0.0251487	0.0226474	1.9929	0.000169473	0.0149961	1.52316	0.607068
911	4-(4-Amino-3-nitrophenyl)-1(2H)-phthalazinone	2.7	level2			283.084	219.1	POS	C14H10N4O3				Organoheterocyclic compounds	Diazines	Pyridazines and derivatives	0.0509041	0.0575724	0.0656055	0.0516545	0.0665145	0.0699839	0.0603725	0.0457419	0.0405499	0.0467498	0.0432321	0.0421072	0.0435646	0.0436576	2.00191	0.00316883	0.0719823	0.723137	-0.467659
921	Montecristin	2.7	level2			575.503	117	POS	C37H66O4	HMDB0029795	185336-15-6		Lipids and lipid-like molecules	Fatty Acyls	Fatty alcohols	0.456474	0.444294	0.398072	0.352543	0.401632	0.415752	0.411461	0.352436	0.358965	0.387396	0.304725	0.304085	0.36051	0.344686	1.74224	0.0083259	0.116247	0.837713	-0.255473
927	4-Hydroxychalcone	2.7	level2			225.09	99.2	POS	C15H12O2	HMDB0032584	20426-12-4	C14231	Phenylpropanoids and polyketides	Linear 1,3-diarylpropanoids	Chalcones and dihydrochalcones	0.0150301	0.0150768	0.0210624	0.0192834	0.0182881	0.020248	0.0181648	0.0199283	0.04709	0.0271518	0.0427578	0.0382929	0.0301235	0.0342241	1.91598	0.0110683	0.131871	1.88408	0.913864
936	N-Tetracosenoyl-4-sphingenine	2.7	level2			648.628	16.3	POS	C42H81NO3	HMDB0004953		C00195	Lipids and lipid-like molecules	Sphingolipids	Ceramides	1.67533	1.91548	0.890357	1.53133	1.06111	1.10918	1.3638	0.763797	1.03696	1.08423	0.824161	0.782662	0.959944	0.908625	1.58575	0.0386126	0.240537	0.666246	-0.585872
938	gamma-Glutamylthreonine	2.7	level2			249.108	238.9	POS	C9H16N2O6	HMDB0029159	5652-48-2		Organic acids and derivatives	Carboxylic acids and derivatives	Amino acids, peptides, and analogues	0.0570829	0.0565326	0.0436673	0.0531881	0.0436865	0.0436433	0.0496334	0.0481488	0.039921	0.0382073	0.041415	0.0384987	0.0385129	0.0407839	1.65349	0.0180923	0.169254	0.821703	-0.283311
942	PC(36:5)	2.7	level2			780.552	19	POS	C44H78NO8P	HMDB0007890			Lipids and lipid-like molecules	Glycerophospholipids	Glycerophosphocholines	2.33124	2.56888	2.48176	2.6667	2.69523	2.73746	2.58021	2.48555	3.1335	3.17965	3.07604	3.01058	3.19723	3.01376	1.7464	0.0062983	0.0993943	1.16803	0.224075
943	PC(35:5)	2.7	level2			748.526	34.4	POS	C43H76NO8P							0.19178	0.181981	0.21087	0.162078	0.215247	0.197501	0.193243	0.274688	0.287247	0.357116	0.238661	0.331219	0.377395	0.311055	2.04645	0.0018781	0.0553958	1.60966	0.686754
949	5-Nitro-N-(3-pyridinylmethyl)-2-furamide	2.69	level2			248.066	226.7	POS	C11H9N3O4				Organoheterocyclic compounds	Furans	Nitrofurans	0.00774219	0.00975458	0.0118132	0.0142802	0.0119187	0.0133866	0.0114826	0.0134202	0.0253049	0.0207152	0.0325549	0.0222835	0.0175161	0.0219658	1.91216	0.00975105	0.124359	1.91297	0.935813
952	L-.beta.-Homoglutamine	2.69	level2			161.092	201.8	POS	C6H12N2O3				Organic acids and derivatives	Carboxylic acids and derivatives	Amino acids, peptides, and analogues	0.0255788	0.0285049	0.0209695	0.0263033	0.021004	0.0237028	0.0243439	0.0268959	0.0491001	0.0319828	0.0402953	0.0409196	0.0340884	0.0372137	1.85977	0.00379661	0.0776241	1.52867	0.612275
953	Isovalerylsarcosine	2.69	level2			174.112	201.2	POS	C8H15NO3	HMDB0002087	88127-29-1		Organic acids and derivatives	Carboxylic acids and derivatives	Amino acids, peptides, and analogues	0.0544776	0.0626079	0.0485879	0.0608356	0.0512985	0.0522403	0.055008	0.0636837	0.0688147	0.0785133	0.0699854	0.0684058	0.0771222	0.0710875	1.96773	0.000565388	0.0294629	1.29231	0.369956
954	Benzonitrile, 3-fluoro-5-(2-methyl-5-benzothiazolyl)-	2.69	level2			269.053	183.4	POS	C15H9FN2S				Organoheterocyclic compounds	Benzothiazoles	Benzothiazoles	0.0612116	0.0935721	0.0435897	0.0576086	0.0379858	0.0377216	0.0552816	0.0782571	0.0775429	0.0778638	0.0812137	0.0748826	0.0794149	0.0781958	1.49399	0.0455187	0.25937	1.4145	0.500293
967	Avenanthramide_E	2.69	level2			314.102	95.2	POS	C17H15NO5	HMDB0038944	93755-77-2		Phenylpropanoids and polyketides	Cinnamic acids and derivatives	Hydroxycinnamic acids and derivatives	0.0196277	0.0202555	0.0146201	0.0142284	0.0125445	0.0140368	0.0158855	0.0236431	0.0236782	0.0255219	0.0240146	0.026788	0.0292566	0.0254837	1.98805	0.000132108	0.0129981	1.60421	0.681865
979	IPRIFLAVONE	2.69	level2			281.116	13.6	POS	C18H16O3	HMDB0032987	35212-22-7		Phenylpropanoids and polyketides	Isoflavonoids	Isoflav-2-enes	0.020026	0.0219422	0.0211934	0.0190524	0.0206905	0.0202823	0.0205311	0.0198459	0.0229981	0.0248034	0.0228188	0.0223963	0.0236772	0.0227566	1.54081	0.0181035	0.169254	1.1084	0.148473
988	Isovalerylalanine	2.68	level2			174.113	188.4	POS	C8H15NO3	HMDB0000747	68219-63-6		Organic acids and derivatives	Carboxylic acids and derivatives	Amino acids, peptides, and analogues	0.032012	0.0328029	0.0231635	0.0331988	0.0231908	0.0240665	0.0280724	0.0402224	0.0391358	0.0355423	0.0401067	0.0410578	0.0334947	0.0382599	1.80655	0.00174689	0.0531954	1.3629	0.446682
996	7-Hydroxycoumarin-4-acetic acid	2.68	level2			221.045	131.1	POS	C11H8O5				Phenylpropanoids and polyketides	Coumarins and derivatives	Hydroxycoumarins	0.0128764	0.0134226	0.00969639	0.0203819	0.0124742	0.0108231	0.0132791	0.0205276	0.0163018	0.0236747	0.018538	0.0215937	0.0161288	0.0194608	1.72111	0.0103311	0.128113	1.46552	0.55141
1002	4-Methyl-2-propyl-1H-benzimidazole-6-carboxylic acid	2.68	level2			219.113	24.4	POS	C12H14N2O2				Organoheterocyclic compounds	Benzimidazoles	Benzimidazoles	0.102309	0.119707	0.181377	0.138302	0.149299	0.180873	0.145311	0.172872	0.266188	0.244082	0.225411	0.163057	0.160104	0.205286	1.56741	0.0252677	0.200014	1.41273	0.498487
1011	PC(44:12)	2.68	level2			878.573	115.5	POS	C52H80NO8P							1.71831	1.84069	1.52015	1.54234	1.56013	1.55462	1.62271	1.36521	1.17114	1.51234	1.13787	1.12136	1.43975	1.29128	1.85058	0.00335357	0.0734123	0.795755	-0.329604
1012	Kainic acid	2.67	level2			214.107	359.4	POS	C10H15NO4	HMDB0253757			Organic acids and derivatives	Carboxylic acids and derivatives	Amino acids, peptides, and analogues	0.0103022	0.0094153	0.009036	0.0095229	0.00919316	0.0100894	0.00959317	0.0106538	0.0145028	0.0112079	0.0105851	0.0124933	0.0117561	0.0118665	1.83108	0.0113282	0.133282	1.23697	0.306815
1014	5-(Galactosylhydroxy)-L-lysine	2.67	level2			325.16	297.9	POS	C12H24N2O8	HMDB0242167			Lipids and lipid-like molecules	Fatty Acyls	Fatty acyl glycosides	0.0255402	0.0276145	0.0271681	0.0247323	0.0297991	0.0272413	0.0270159	0.0223112	0.0227738	0.0261337	0.0224886	0.0227419	0.0279919	0.0240735	1.4596	0.0358909	0.233658	0.891086	-0.166364
1015	N-[4-Chloro-3-([1,3]oxazolo[4,5-b]pyridin-2-yl)phenyl]furan-2-carboxamide	2.67	level2			340.047	218.4	POS	C17H10ClN3O3				Benzenoids	Benzene and substituted derivatives	Anilides	0.0425558	0.043937	0.0464467	0.0489768	0.0476522	0.0484887	0.0463429	0.0630832	0.0562534	0.0483995	0.0567045	0.0551968	0.0490033	0.0547734	1.77411	0.00656489	0.101084	1.18192	0.24113
1019	Protogenkwanin 4'-glucoside	2.67	level2			465.139	178.7	POS	C22H24O11				Organic oxygen compounds	Organooxygen compounds	Carbohydrates and carbohydrate conjugates	0.0137353	0.0138274	0.0102887	0.0147137	0.0140599	0.0123199	0.0131575	0.0161185	0.0172598	0.0189456	0.0173156	0.017389	0.0216971	0.0181209	1.93678	0.000746323	0.0335664	1.37724	0.461775
1040	Glu-His	2.66	level2			285.119	243.8	POS	C11H16N4O5							0.0246914	0.0261357	0.0247777	0.0266689	0.0247937	0.0229473	0.0250025	0.0293536	0.030114	0.0292708	0.030703	0.0301278	0.0283193	0.0296481	2.14787	2.49347e-05	0.00447771	1.18581	0.24587
1048	Cinromide	2.66	level2			254.018	128.2	POS	C11H12BrNO				Phenylpropanoids and polyketides	Cinnamic acids and derivatives	Cinnamic acid amides	0.0119746	0.0153277	0.0123722	0.0115883	0.0126755	0.0116185	0.0125928	0.0129999	0.0175363	0.0141684	0.0146705	0.0171551	0.0162697	0.0154666	1.65162	0.011572	0.135266	1.22821	0.296559
1066	1-(4-Fluorophenyl)-2-propanone	2.65	level2			153.071	228.3	POS	C9H9FO				Benzenoids	Benzene and substituted derivatives	Phenylpropanes	0.0372775	0.0392099	0.0390789	0.0402867	0.0386857	0.0387973	0.0388893	0.0394435	0.0393284	0.0405799	0.040233	0.0396096	0.0402893	0.039914	1.43089	0.0461285	0.260732	1.02635	0.0375192
1071	3-(4-Fluorophenyl)-2-thioxo-2,3-dihydro-4(1H)-quinazolinone	2.65	level2			273.048	129.1	POS	C14H9FN2OS				Organoheterocyclic compounds	Diazanaphthalenes	Benzodiazines	0.277528	0.355517	0.215927	0.243602	0.196612	0.215359	0.250757	0.245436	0.162341	0.131537	0.192382	0.154972	0.149246	0.172652	1.66671	0.0231001	0.19094	0.688523	-0.538423
1075	1-Hydroxy-3,5-dimethoxy-2,4-diprenylxanthone	2.65	level2			409.199	59.7	POS	C25H28O5	HMDB0041275	35323-84-3		Organoheterocyclic compounds	Benzopyrans	1-benzopyrans	0.0167083	0.0385464	0.0273562	0.0258091	0.0361298	0.0345063	0.0298427	0.0282415	0.0449917	0.0370579	0.0375299	0.0425906	0.0551371	0.0409248	1.33552	0.0498106	0.268853	1.37135	0.455597
1083	2-Amino-3,8-dimethylimidazo-[4,5-f]quinoxaline (MeIQx)	2.65	level2			214.107	133.8	POS	C11H11N5	HMDB0029864	77500-04-0	C19255	Organoheterocyclic compounds	Diazanaphthalenes	Benzodiazines	0.0342271	0.0288706	0.0315749	0.0314628	0.0309159	0.0239588	0.0301683	0.0299892	0.0466579	0.0390638	0.0438537	0.043677	0.034367	0.0396014	1.66883	0.00997228	0.125652	1.31268	0.392517
1090	(4-Oxo-1,2,3-benzotriazin-3(4H)-yl)acetic acid	2.64	level2			206.055	284.3	POS	C9H7N3O3				Organic acids and derivatives	Carboxylic acids and derivatives	Amino acids, peptides, and analogues	0.00871059	0.00685886	0.0155181	0.012786	0.0190328	0.0169501	0.0133094	0.0211497	0.0193898	0.0224121	0.0225452	0.0182915	0.015852	0.01994	1.57507	0.0136877	0.146673	1.49819	0.583222
1093	3-[5-(4-Pyridinyl)-4H-1,2,4-triazol-3-yl]pyridine	2.64	level2			224.092	199	POS	C12H9N5				Organoheterocyclic compounds	Pyridines and derivatives	Pyridyltriazoles	0.059482	0.0671068	0.0372925	0.052693	0.038558	0.0400699	0.0492004	0.0521027	0.0830383	0.0668283	0.070557	0.0702439	0.0670503	0.0683034	1.54984	0.014861	0.152924	1.38827	0.473288
1095	3-Fluoro-4-(4-thiomorpholinyl)aniline	2.64	level2			213.087	186.7	POS	C10H13FN2S				Organoheterocyclic compounds	Thiazinanes	Thiomorpholines	0.0473743	0.057096	0.052662	0.0433526	0.0374384	0.0386449	0.0460947	0.0490313	0.0720535	0.0568589	0.0529338	0.0571209	0.0587885	0.0577978	1.48746	0.0266843	0.205194	1.25389	0.326414
1105	Ethyl 4-(acetoacetylamino)benzoate	2.64	level2			250.107	95.8	POS	C13H15NO4				Benzenoids	Benzene and substituted derivatives	Benzoic acids and derivatives	0.0596641	0.0568718	0.0617482	0.0541128	0.0580423	0.0628329	0.0588787	0.0430355	0.0499781	0.0635947	0.0476664	0.0506257	0.0542054	0.0515177	1.40685	0.0408077	0.246545	0.87498	-0.192678
1109	Triethylenemelamine	2.64	level2			205.118	269.2	POS	C9H12N6	HMDB0041922	108-78-1	C08737	Organoheterocyclic compounds	Triazines	1,3,5-triazines	0.0459993	0.0421617	0.0348202	0.043047	0.0380097	0.0369892	0.0401712	0.0512614	0.0694716	0.0521963	0.060603	0.062937	0.0549589	0.0585714	2.05226	0.000270884	0.0196871	1.45805	0.544035
1112	Osmaronin	2.63	level2			260.113	359.4	POS	C11H17NO6	HMDB0032769	160551-60-0		Lipids and lipid-like molecules	Fatty Acyls	Fatty acyl glycosides	0.0106347	0.01075	0.00838078	0.0102039	0.00903796	0.0095621	0.00976158	0.0107336	0.0155006	0.0115884	0.0125212	0.0131522	0.0120712	0.0125945	1.80741	0.0043464	0.0828369	1.29022	0.367612
1121	Gln-Gln	2.63	level2			275.135	187.7	POS	C10H18N4O5							0.0133559	0.013891	0.008259	0.0117442	0.00886023	0.00893666	0.0108412	0.0125897	0.0149209	0.0141038	0.0137576	0.0137345	0.0153797	0.014081	1.52586	0.0138476	0.147483	1.29885	0.377235
1132	N2-Benzyl-1,3,5-triazine-2,4-diamine	2.63	level2			202.107	96.5	POS	C10H11N5				Organoheterocyclic compounds	Triazines	Aminotriazines	0.0267696	0.0323965	0.0295876	0.031329	0.0290534	0.0280807	0.0295362	0.0384288	0.0508138	0.0480911	0.0482741	0.0492819	0.0490167	0.0473177	2.23605	4.77425e-06	0.00153525	1.60203	0.679899
1139	L-Lysopine	2.63	level2			219.134	203.9	POS	C9H18N2O4	HMDB0033675			Organic acids and derivatives	Carboxylic acids and derivatives	Amino acids, peptides, and analogues	0.0269083	0.0234287	0.0166081	0.0303997	0.0149201	0.0160815	0.0213911	0.0268542	0.0298951	0.0314461	0.0323894	0.0300524	0.0212794	0.0286528	1.3856	0.0420963	0.249683	1.33947	0.421665
1140	Harmaline	2.63	level2			237.098	172.7	POS	C13H14N2O	HMDB0030310	304-21-2	C06536	Alkaloids and derivatives	Harmala alkaloids	Harmala alkaloids	0.133317	0.174317	0.126157	0.123081	0.112467	0.12313	0.132078	0.157765	0.165022	0.162585	0.186888	0.166582	0.150325	0.164861	1.65854	0.00927034	0.121644	1.24821	0.319859
1144	2-(1-Piperidinyl)-5-(trifluoromethyl)aniline	2.62	level2			245.124	243.8	POS	C12H15F3N2				Organoheterocyclic compounds	Piperidines	Phenylpiperidines	0.0548785	0.0583224	0.0375246	0.0470064	0.0391912	0.0394698	0.0460655	0.0529244	0.0616463	0.0602567	0.0554896	0.059032	0.0658874	0.0592061	1.60365	0.00906896	0.120597	1.28526	0.362058
1145	Lotaustralin	2.62	level2			262.129	231.2	POS	C11H19NO6				Organic oxygen compounds	Organooxygen compounds	Carbohydrates and carbohydrate conjugates	0.181362	0.184805	0.117833	0.174975	0.111976	0.113368	0.147387	0.208371	0.187685	0.195076	0.195062	0.189207	0.197585	0.195498	1.55776	0.0220219	0.186229	1.32643	0.407544
1165	Cyclocytidine	2.61	level2			226.084	227.4	POS	C9H11N3O4				Organic oxygen compounds	Organooxygen compounds	Ethers	0.0138867	0.012822	0.0175339	0.024047	0.0202269	0.0213585	0.0183125	0.0209537	0.0377912	0.0305549	0.0468051	0.0356165	0.02768	0.0332336	1.88267	0.00430976	0.0824689	1.8148	0.859814
1166	7-Methyladenine	2.61	level2			150.076	222.6	POS	C6H7N5	HMDB0011614	935-69-3	C02241	Organoheterocyclic compounds	Imidazopyrimidines	Purines and purine derivatives	0.030427	0.0314463	0.0327526	0.0295399	0.0337174	0.0328481	0.0317885	0.0316085	0.0421472	0.0385597	0.0384947	0.0424529	0.0408919	0.0390258	1.88239	0.00213028	0.0585972	1.22767	0.295922
1173	5-Hydroxy-3,3',7,8-tetramethoxy-4',5'-methylenedioxyflavone	2.61	level2			403.106	167.1	POS	C20H18O9	HMDB0041257	161697-25-2		Phenylpropanoids and polyketides	Flavonoids	Flavones	0.0160508	0.0200901	0.010472	0.0131716	0.0115086	0.0113614	0.0137758	0.00837091	0.00951975	0.010194	0.0100587	0.00959579	0.00839665	0.00935596	1.76151	0.0310246	0.219451	0.679161	-0.558174
1192	S-Furanopetasitin	2.6	level2			433.204	274.8	POS	C24H32O5S	HMDB0036131	34335-97-2		Lipids and lipid-like molecules	Prenol lipids	Sesquiterpenoids	0.00943184	0.00926675	0.00935719	0.00876981	0.00924622	0.00955032	0.00927036	0.00889847	0.0150879	0.0154835	0.0122251	0.01441	0.0142283	0.0133889	1.87333	0.00928581	0.121788	1.44427	0.530339
1200	3,4,5-Trimethoxy-N-(3-pyridinyl)benzamide	2.6	level2			289.116	103	POS	C15H16N2O4				Benzenoids	Benzene and substituted derivatives	Benzoic acids and derivatives	0.0365565	0.0268793	0.0361899	0.0431531	0.0277787	0.0327298	0.0338812	0.0368366	0.0490364	0.0527201	0.053911	0.0580164	0.0498868	0.0500679	1.89131	0.00185066	0.0548238	1.47775	0.5634
1205	Flunixin	2.6	level2			297.082	16.2	POS	C14H11F3N2O2	HMDB0252340			Benzenoids	Benzene and substituted derivatives	Trifluoromethylbenzenes	0.00644578	0.00631783	0.0113368	0.0062507	0.00818686	0.00881294	0.00789182	0.0109882	0.0125109	0.0113533	0.0110945	0.019769	0.0163386	0.0136757	1.85954	0.00635508	0.0996663	1.7329	0.79319
1211	trans-Zeatin	2.6	level2			220.118	88.8	POS	C10H13N5O	HMDB0012204	1637-39-4	C00371	Organoheterocyclic compounds	Imidazopyrimidines	Purines and purine derivatives	0.0095573	0.0107307	0.0112618	0.00805755	0.0075454	0.0098512	0.00950065	0.0100994	0.0127251	0.0130639	0.0121997	0.0128578	0.0133964	0.0123904	1.72581	0.00372705	0.0770289	1.30416	0.383121
1243	9H-Carbazole, 2-[(2E)-2-(1-azabicyclo[2.2.2]oct-3-ylidene)-2-fluoroethoxy]-	2.58	level2			337.172	264.6	POS	C21H21FN2O				Organoheterocyclic compounds	Indoles and derivatives	Carbazoles	0.0321251	0.0362987	0.0238986	0.0393346	0.027576	0.0260299	0.0308771	0.0386124	0.0486408	0.0441573	0.0379718	0.0402819	0.0358199	0.040914	1.66411	0.00957616	0.123186	1.32506	0.406056
1263	3-Nitrotyrosine	2.58	level2			227.064	241	POS	C9H10N2O5	HMDB0001904	3604-79-3		Organic acids and derivatives	Carboxylic acids and derivatives	Amino acids, peptides, and analogues	0.00793171	0.00716461	0.00756667	0.00788997	0.00766557	0.00854985	0.00779473	0.00785296	0.0105861	0.0110917	0.00917033	0.00982559	0.00985234	0.00972984	1.86196	0.00312319	0.0713	1.24826	0.319917
1265	LysoPE(15:0/0:0)	2.58	level2			440.278	126.4	POS	C20H42NO7P	HMDB0011502			Lipids and lipid-like molecules	Glycerophospholipids	Glycerophosphoethanolamines	0.00373702	0.00541729	0.0049086	0.00345322	0.0046724	0.00555253	0.00462351	0.00659802	0.00810889	0.00478377	0.00643274	0.00679118	0.00636621	0.00651347	1.67417	0.00700737	0.104876	1.40877	0.494437
1266	D-Glucosaminic acid	2.58	level2			196.083	97.8	POS	C6H13NO6	HMDB0250755	3646-68-2	C03752	Organic acids and derivatives	Carboxylic acids and derivatives	Amino acids, peptides, and analogues	0.0360784	0.032864	0.0275225	0.0432069	0.0297272	0.0299801	0.0332299	0.0324117	0.0480197	0.049794	0.0443966	0.0501626	0.053699	0.0464139	1.72692	0.00648956	0.100321	1.39675	0.482078
1267	N,N-Dimethylhistidine	2.57	level2			184.108	266.2	POS	C8H13N3O2				Organic acids and derivatives	Carboxylic acids and derivatives	Amino acids, peptides, and analogues	0.341351	0.346707	0.428961	0.330974	0.420864	0.426107	0.382494	0.46917	0.516606	0.462468	0.496752	0.496111	0.48211	0.487203	1.96164	0.000537712	0.0285766	1.27375	0.349085
1268	3-Chloro-4-fluoro-5-trifluoromethylaniline	2.57	level2			214.006	228.3	POS	C7H4ClF4N				Benzenoids	Benzene and substituted derivatives	Trifluoromethylbenzenes	0.0920758	0.0894253	0.104462	0.0954989	0.105683	0.106565	0.0989516	0.0836374	0.0819714	0.0871455	0.089048	0.0844581	0.0866495	0.085485	1.84649	0.00571404	0.0947843	0.863907	-0.211052
1273	7-Methoxy-3-(4-methoxyphenyl)-4-phenylcoumarin	2.57	level2			359.124	188.2	POS	C23H18O4				Phenylpropanoids and polyketides	Neoflavonoids	Neoflavones	0.0236348	0.0247678	0.0189015	0.0251657	0.0192972	0.0194839	0.0218752	0.0271681	0.0263133	0.0250582	0.0278912	0.0262173	0.0268144	0.0265771	1.71488	0.00978615	0.124515	1.21494	0.280888
1283	2-Amino-4-(4-methylphenyl)-3-thiophenecarbonitrile	2.57	level2			215.064	129.1	POS	C12H10N2S				Benzenoids	Benzene and substituted derivatives	Toluenes	0.0122084	0.0125159	0.0154836	0.0121613	0.0146244	0.0150165	0.0136684	0.0166268	0.0183025	0.0149234	0.0187409	0.019287	0.0138619	0.0169571	1.65369	0.0132968	0.145494	1.24061	0.311048
1290	DG(18:1(9Z)/18:4(6Z,9Z,12Z,15Z)/0:0)	2.57	level2			615.497	15.6	POS	C39H66O5	HMDB0007222			Lipids and lipid-like molecules	Fatty Acyls	Lineolic acids and derivatives	0.174292	0.135832	0.129639	0.145146	0.169276	0.157804	0.151998	0.19247	0.261629	0.196671	0.246267	0.229922	0.19639	0.220558	1.99262	0.000680216	0.0325239	1.45106	0.537104
1301	7-Diethylamino-3-(3,4-dimethoxyphenyl)coumarin	2.56	level2			354.166	258.7	POS	C21H23NO4				Phenylpropanoids and polyketides	Isoflavonoids	Isoflav-3-enes	0.0164588	0.0159366	0.0121036	0.0161406	0.0124678	0.0128092	0.0143194	0.0188558	0.0275502	0.0247014	0.0239765	0.0265685	0.0260243	0.0246128	2.11468	4.85351e-05	0.00656283	1.71884	0.781433
1303	5,6,7,8-Tetrahydrothieno[2,3-b]quinolin-4-amine	2.56	level2			205.082	241.3	POS	C11H12N2S				Organoheterocyclic compounds	Quinolines and derivatives	Aminoquinolines and derivatives	0.117459	0.111542	0.105782	0.104073	0.117716	0.121661	0.113039	0.127429	0.175074	0.168414	0.150071	0.169682	0.180013	0.161781	2.07667	0.00106525	0.0407757	1.43119	0.51722
1329	Aspartyl-Proline	2.55	level2			231.097	187.1	POS	C9H14N2O5	HMDB0028761			Organic acids and derivatives	Carboxylic acids and derivatives	Amino acids, peptides, and analogues	0.0324193	0.0376359	0.0239901	0.0274287	0.0233128	0.0251454	0.0283221	0.037217	0.0360239	0.0397085	0.0325063	0.0349482	0.0395293	0.0366555	1.61484	0.00865497	0.118118	1.29424	0.372105
1343	Phloroacetophenone_6'-[xylosyl-(1->6)-glucoside]	2.55	level2			491.172	294.5	POS	C21H30O13	HMDB0032743	87432-28-8		Organic oxygen compounds	Organooxygen compounds	Carbohydrates and carbohydrate conjugates	0.0258884	0.0266187	0.0266086	0.0233411	0.0242518	0.0262051	0.0254856	0.0203321	0.0216577	0.0196965	0.0239525	0.0201153	0.0212465	0.0211668	2.02529	0.000448481	0.0257779	0.830538	-0.267883
1345	1h-indole-3-butanoic acid	2.55	level2			204.098	241.8	POS	C12H13NO2	HMDB0002096	133-32-4	C11284	Organoheterocyclic compounds	Indoles and derivatives	Indoles	0.0126647	0.0124828	0.0109111	0.0104074	0.0124891	0.0120553	0.0118351	0.0133209	0.0181212	0.0151244	0.0155152	0.0157474	0.016626	0.0157425	1.99044	0.000426085	0.024966	1.33016	0.411598
1350	Tanshinone I	2.54	level2			277.089	178.6	POS	C18H12O3	HMDB0258714			Lipids and lipid-like molecules	Prenol lipids	Diterpenoids	0.29205	0.270272	0.350783	0.26248	0.392884	0.402678	0.328524	0.579598	0.592263	0.900091	0.554908	0.604353	0.745129	0.662724	2.11444	0.00024832	0.0185605	2.01727	1.01241
1356	L-Pyridosine	2.54	level2			255.134	249.7	POS	C12H18N2O4	HMDB0029443	31489-08-4		Organic acids and derivatives	Carboxylic acids and derivatives	Amino acids, peptides, and analogues	0.0273938	0.019014	0.0216565	0.0491498	0.0216244	0.0232192	0.0270096	0.0305869	0.0533419	0.0286398	0.0446936	0.0433503	0.0419514	0.0404273	1.52422	0.0474088	0.264002	1.49678	0.581858
1360	3-acetamidobutanal	2.54	level2			130.086	29.7	POS	C6H11NO2	HMDB0059649			Organic oxygen compounds	Organooxygen compounds	Carbonyl compounds	0.0664211	0.064436	0.0775572	0.051805	0.0723273	0.0766039	0.0681918	0.0584625	0.0462445	0.0710563	0.0407991	0.0553294	0.03913	0.051837	1.47144	0.0272093	0.206909	0.760164	-0.395617
1361	Tetrabenazine	2.53	level2			318.202	275.1	POS	C19H27NO3	HMDB0015592	58-46-8	C11168	Organoheterocyclic compounds	Tetrahydroisoquinolines	Tetrahydroisoquinolines	0.0462318	0.0441198	0.0459414	0.0444728	0.0474284	0.0483809	0.0460958	0.0395156	0.0718044	0.0651425	0.059844	0.066431	0.0633567	0.0610157	1.64532	0.0221899	0.187349	1.32367	0.404544
1366	5-(2-methoxyethylamino)-3H-1,3,4-thiadiazole-2-thione	2.53	level2			192.024	228.2	POS	C5H9N3OS2				Organic nitrogen compounds	Organonitrogen compounds	Amines	0.101336	0.0945638	0.120511	0.109794	0.120576	0.122024	0.111467	0.099505	0.0904458	0.0940369	0.102352	0.0955048	0.0936802	0.0959207	1.59089	0.0198654	0.176437	0.860527	-0.216708
1373	2-(Dimethylamino)-1,3-benzothiazol-6-ol	2.53	level2			195.061	121.5	POS	C9H10N2OS				Organoheterocyclic compounds	Benzothiazoles	Benzothiazoles	0.0540311	0.0529518	0.0318016	0.0619903	0.0766405	0.0596759	0.0561819	0.0327276	0.0317495	0.036846	0.0327824	0.033461	0.0292481	0.0328024	1.84419	0.0107616	0.130354	0.583862	-0.776301
1375	Methanone, [1-(2,2-dimethylpropyl)-1H-indol-3-yl]-1-naphthalenyl-	2.53	level2			342.181	103.8	POS	C24H23NO				Organoheterocyclic compounds	Indoles and derivatives	Naphthoylindoles	0.0321807	0.031427	0.0126567	0.0243811	0.013599	0.0118897	0.0210224	0.0271546	0.0361683	0.0330465	0.0328132	0.0305007	0.0313967	0.0318467	1.42861	0.0377205	0.237846	1.51489	0.599217
1380	Bisphenol S	2.53	level2			251.041	261.5	POS	C12H10O4S	HMDB0240712		C14216	Benzenoids	Benzene and substituted derivatives	Benzenesulfonyl compounds	0.0137983	0.0144819	0.0150011	0.0176309	0.0167688	0.0158538	0.0155891	0.0165107	0.0161369	0.0231916	0.0177349	0.0196881	0.0203662	0.018938	1.61084	0.0224679	0.188676	1.21482	0.280744
1386	5-(4-Chlorophenyl)pyrazine-2,3-dicarbonitrile	2.52	level2			241.031	307.9	POS	C12H5ClN4				Benzenoids	Benzene and substituted derivatives	Halobenzenes	0.0342351	0.0383538	0.0370288	0.0388253	0.0402015	0.0297995	0.0364073	0.040785	0.0777584	0.078307	0.0452175	0.0435716	0.0553382	0.0568296	1.69836	0.0322642	0.223382	1.56094	0.642415
1388	N-Cyclohexyl-N'-(4-ethoxyphenyl)thiourea	2.52	level2			279.155	280.9	POS	C15H22N2OS				Benzenoids	Benzene and substituted derivatives	N-phenylthioureas	0.221152	0.15196	0.15494	0.212345	0.180863	0.155124	0.179398	0.146622	0.317783	0.267209	0.225342	0.247733	0.238825	0.240586	1.37739	0.0415105	0.248366	1.34108	0.423391
1390	6-(Chloroacetyl)-7-fluoro-3,4-dihydro-2(1H)-quinolinone	2.52	level2			242.035	249.7	POS	C11H9ClFNO2				Organoheterocyclic compounds	Quinolines and derivatives	Quinolones and derivatives	0.0241974	0.0217477	0.0235032	0.024654	0.024574	0.0281643	0.0244734	0.0268233	0.0338861	0.0378491	0.0301205	0.0361965	0.0337581	0.0331056	1.99713	0.000914151	0.0376348	1.35272	0.435858
1406	7H-Benzo[de]anthracen-7-one	2.52	level2			231.084	59.5	POS	C17H10O	HMDB0248974			Benzenoids	Phenanthrenes and derivatives	Phenanthrenes and derivatives	0.00574287	0.00536763	0.00549051	0.00830095	0.00748991	0.00662247	0.00650239	0.0111802	0.0178062	0.0107905	0.0149691	0.0145427	0.0166805	0.0143282	2.16681	9.99772e-05	0.0108644	2.20353	1.13982
1413	2,8,9-Trimethyl-2,5,8,9-tetraaza-1-phosphabicyclo[3.3.3]undecane	2.51	level2			217.155	291.9	POS	C9H21N4P				Organic nitrogen compounds	Organonitrogen compounds	Amines	0.083241	0.0792448	0.0795217	0.0788865	0.069356	0.0703184	0.0767614	0.0929814	0.12225	0.105687	0.10745	0.119886	0.110163	0.109736	2.14211	5.12588e-05	0.00678159	1.42958	0.515587
1415	Atropine	2.51	level2			290.171	276.4	POS	C17H23NO3							0.009471	0.00982438	0.010857	0.00898813	0.0119243	0.0121033	0.010528	0.0241389	0.0165191	0.0297367	0.0173066	0.0205916	0.0263042	0.0224329	2.1244	0.0019951	0.057056	2.13078	1.09138
1431	Sparfloxacin	2.51	level2			197.089	215.8	POS	C19H22F2N4O3	HMDB0015339	110871-86-8	C07662	Organoheterocyclic compounds	Quinolines and derivatives	Quinoline carboxylic acids	0.0456815	0.0471553	0.0585932	0.0354554	0.0573353	0.0595578	0.0506297	0.0292121	0.0298914	0.0510108	0.0348866	0.0438551	0.0435004	0.0387261	1.32817	0.04802	0.265215	0.764888	-0.38668
1439	.alpha.-Pyrrolidinononanophenone	2.5	level2			288.228	234.2	POS	C19H29NO				Organic oxygen compounds	Organooxygen compounds	Carbonyl compounds	0.0319511	0.0317847	0.021408	0.0304315	0.0209542	0.0208713	0.0262335	0.0324801	0.0364887	0.029178	0.0344649	0.0333028	0.0293529	0.0325446	1.38096	0.03546	0.232588	1.24057	0.311007
1444	1H-Pyrrolo[3,4-b]quinoline-1,9(4H)-dione, 2,3-dihydro-4-methyl-3-(2-methylpropyl)-	2.5	level2			271.14	188.4	POS	C16H18N2O2				Organoheterocyclic compounds	Quinolines and derivatives	Pyrroloquinolines	0.0208314	0.0229446	0.0119111	0.0176273	0.0122546	0.0123392	0.016318	0.0198827	0.0286622	0.0207684	0.0253215	0.0253048	0.0214877	0.0235712	1.56289	0.01338	0.145805	1.44449	0.530558
1446	7-Hydroxy-3-phenyl-2-(trifluoromethyl)-4H-chromen-4-one	2.5	level2			307.062	166.6	POS	C16H9F3O3				Phenylpropanoids and polyketides	Isoflavonoids	Isoflav-2-enes	0.0773093	0.0791144	0.0734182	0.0655446	0.0806213	0.0793056	0.0758855	0.0526529	0.0616766	0.0665569	0.0418365	0.0580297	0.0715145	0.0587112	1.68013	0.00557566	0.0937379	0.77368	-0.37019
1452	Hydroxyprolyl-Proline	2.5	level2			229.118	89.1	POS	C10H16N2O4	HMDB0028871			Organic acids and derivatives	Carboxylic acids and derivatives	Amino acids, peptides, and analogues	0.0157767	0.0208292	0.0159427	0.0150336	0.0140192	0.0179146	0.016586	0.021421	0.0365983	0.0264115	0.030261	0.0303942	0.0276568	0.0287905	2.06112	0.000328924	0.0217058	1.73583	0.795625
1478	Albendazole Sulfoxide	2.48	level2			282.087	167.5	POS	C12H15N3O3S	HMDB0059609		C02809	Organoheterocyclic compounds	Benzimidazoles	Benzimidazoles	0.210345	0.348495	0.236349	0.175133	0.214465	0.220349	0.234189	0.174882	0.126832	0.14953	0.106012	0.133033	0.177581	0.144645	1.85892	0.00760051	0.110259	0.617642	-0.695158
1479	PC(20:4(8Z,11Z,14Z,17Z)/20:1(11Z))	2.48	level2			836.614	33.8	POS	C48H86NO8P	HMDB0008472			Lipids and lipid-like molecules	Glycerophospholipids	Glycerophosphocholines	7.21779	8.09755	8.49399	7.13953	8.43792	8.22996	7.93612	7.87734	6.82065	7.18951	7.09954	6.79274	7.13121	7.15183	1.52588	0.0236386	0.193352	0.901174	-0.150122
1482	N-(4-Butylphenyl)-4-methoxybenzamide	2.47	level2			284.161	295.4	POS	C18H21NO2				Benzenoids	Benzene and substituted derivatives	Anilides	0.019212	0.0177768	0.016123	0.0211931	0.0155325	0.0144543	0.0173819	0.0222498	0.026474	0.0255243	0.0289691	0.0276021	0.0226401	0.0255766	2.03186	0.000279149	0.0198646	1.47144	0.557232
1485	3-(2-Amino-4-methyl-6-oxo-1(6H)-pyrimidinyl)propanoic acid	2.47	level2			198.085	227.5	POS	C8H11N3O3				Organoheterocyclic compounds	Diazines	Pyrimidines and pyrimidine derivatives	0.041938	0.0475282	0.0609989	0.0406368	0.0573103	0.064899	0.0522185	0.0747699	0.0790529	0.094397	0.0745765	0.0738339	0.0873933	0.0806706	1.98276	0.000372508	0.0231549	1.54487	0.627481
1503	Nefazodone	2.46	level2			470.225	245.2	POS	C25H32ClN5O2	HMDB0015280	83366-66-9	C07256	Organoheterocyclic compounds	Diazinanes	Piperazines	0.00950192	0.00903665	0.00815468	0.00542385	0.00564009	0.0044772	0.00703906	0.00584662	0.0110986	0.0104316	0.00972598	0.0149607	0.0136964	0.01096	1.37981	0.0315362	0.221289	1.55702	0.638789
1505	5-Chloro-2-(chloromethyl)-1,3-benzoxazole	2.46	level2			201.984	177.4	POS	C8H5Cl2NO				Organoheterocyclic compounds	Benzoxazoles	Benzoxazoles	0.0184526	0.0333442	0.0244394	0.0101761	0.0264282	0.0243178	0.0228597	0.0174337	0.0623708	0.0297132	0.0382137	0.0535532	0.045386	0.0411118	1.35104	0.0328239	0.224996	1.79844	0.846745
1507	N-[2-(Benzoylamino)propanoyl]alanine	2.46	level2			265.118	96.5	POS	C13H16N2O4				Organic acids and derivatives	Carboxylic acids and derivatives	Amino acids, peptides, and analogues	0.0586629	0.0581695	0.0862593	0.0497866	0.0644615	0.0750474	0.0653979	0.0406277	0.054663	0.0451219	0.057954	0.0496323	0.0598587	0.0513096	1.38111	0.0464662	0.261327	0.784576	-0.350015
1508	PC(20:3(5Z,8Z,11Z)/18:0)	2.46	level2			812.614	59.7	POS	C46H86NO8P	HMDB0008366			Lipids and lipid-like molecules	Glycerophospholipids	Glycerophosphocholines	8.35077	8.69719	9.74251	7.1256	8.1264	8.52385	8.42772	6.76532	5.34634	6.80318	5.02751	5.44414	5.91723	5.88395	2.05086	0.000265637	0.0194093	0.698167	-0.518357
1529	N-Isobutyl-3-methylbutanamide	2.44	level2			158.154	134.4	POS	C9H19NO				Lipids and lipid-like molecules	Fatty Acyls	Fatty amides	0.136193	0.098043	0.109032	0.136121	0.124912	0.126582	0.121814	0.093456	0.10084	0.0881925	0.119835	0.0869801	0.0941972	0.0972501	1.63541	0.0116129	0.135429	0.79835	-0.324906
1533	(4-Methyl-1-piperazinyl)acetic acid	2.44	level2			159.113	31.3	POS	C7H14N2O2				Organic acids and derivatives	Carboxylic acids and derivatives	Amino acids, peptides, and analogues	0.0512599	0.0514079	0.0514247	0.0450849	0.0321296	0.0511317	0.0470731	0.045454	0.0803831	0.078606	0.0754155	0.082863	0.0761185	0.07314	1.76865	0.00240753	0.0619593	1.55375	0.635758
1536	N-[(4E,8Z)-1,3-dihydroxyoctadeca-4,8-dien-2-yl]hexadecanamide_1-glucoside	2.44	level2			698.555	31.1	POS	C40H75NO8	HMDB0034623	127842-89-1		Lipids and lipid-like molecules	Sphingolipids	Glycosphingolipids	0.0227177	0.0234748	0.0213135	0.0155486	0.0183408	0.0234747	0.0208117	0.0151559	0.0110228	0.0158606	0.0114107	0.0139816	0.0169269	0.0140598	1.88662	0.00209529	0.0582468	0.675571	-0.56582
1540	Hydrastine	2.43	level2			384.144	181.4	POS	C21H21NO6	HMDB0253237			Alkaloids and derivatives	Phthalide isoquinolines	Phthalide isoquinolines	0.356792	0.348958	0.281512	0.334406	0.303129	0.302922	0.321287	0.33429	0.384429	0.339112	0.350928	0.358034	0.359183	0.354329	1.34455	0.0420784	0.249652	1.10285	0.14123
1541	2,3,4-Pentanetrione, 3-[(4-nitrophenyl)hydrazone]	2.43	level2			250.08	172.1	POS	C11H11N3O4				Benzenoids	Benzene and substituted derivatives	Nitrobenzenes	0.311457	0.334986	0.286476	0.268735	0.249225	0.25394	0.284136	0.337746	0.343799	0.423742	0.378771	0.360986	0.419035	0.377347	1.88714	0.00104927	0.0403338	1.32805	0.409306
1549	PC(P-18:1(9Z)/0:0)	2.43	level2			506.36	109.7	POS	C26H52NO6P	HMDB0010408		C04230	Lipids and lipid-like molecules	Glycerophospholipids	Glycerophosphocholines	0.421634	0.606517	0.486451	0.629374	0.513565	0.546906	0.534074	0.641047	0.888088	0.763898	0.948529	0.886702	0.76515	0.815569	2.02284	0.000504814	0.027244	1.52707	0.610766
1550	Retinyl_beta-glucuronide	2.43	level2			463.271	103.1	POS	C26H38O7	HMDB0010340			Lipids and lipid-like molecules	Prenol lipids	Terpene glycosides	0.0247201	0.0250266	0.0227748	0.0212681	0.017881	0.016788	0.0214098	0.00590352	0.0123992	0.0147352	0.0102385	0.0164498	0.0141035	0.012305	1.7425	0.00143936	0.0475496	0.574736	-0.79903
1552	N-Acetylsulfamethoxazole	2.42	level2			296.066	226.1	POS	C12H13N3O4S	HMDB0013854	21312-10-7	C13061	Benzenoids	Benzene and substituted derivatives	Benzenesulfonamides	0.0343138	0.035917	0.0508011	0.0612151	0.0544104	0.0563271	0.0488307	0.0566405	0.0922093	0.0773171	0.117699	0.0940033	0.0696838	0.0845922	1.86794	0.0046584	0.085495	1.73236	0.792735
1566	1-(3,5-Dimethyl-1H-pyrazol-4-yl)ethanamine	2.41	level2			140.118	358.6	POS	C7H13N3				Organic nitrogen compounds	Organonitrogen compounds	Amines	0.0762885	0.078699	0.0630289	0.0597755	0.0693571	0.064054	0.0685338	0.0469068	0.056569	0.0623917	0.0677607	0.0520139	0.055642	0.0568807	1.57539	0.0228647	0.189813	0.829965	-0.268878
1582	Ganoderic_acid_F	2.39	level2			571.283	265.3	POS	C32H42O9	HMDB0035988	98665-15-7		Lipids and lipid-like molecules	Prenol lipids	Triterpenoids	0.00129061	0.00170982	0.000961599	0.00107248	0.000967454	0.0013074	0.00121823	0.00135244	0.0021617	0.00183766	0.00145785	0.00172472	0.00186036	0.00173245	1.61791	0.0116464	0.135668	1.42211	0.508035
1583	(3'S,4S,6R,7R)-7-Hydroxy-3',6,7,14-tetramethyl-8H,17H-spiro[2,9-dioxa-14-azabicyclo[9.5.1]heptadec-11-ene-4,2'-oxirane]-3,8,17-trione	2.39	level2			382.182	181.4	POS	C19H27NO7							0.151778	0.16383	0.123903	0.142473	0.128132	0.140709	0.141804	0.129644	0.114478	0.126483	0.105056	0.119553	0.140778	0.122665	1.49316	0.0358787	0.233658	0.865034	-0.209172
1591	Lasiodiplodin	2.38	level2			293.171	276.7	POS	C17H24O4				Phenylpropanoids and polyketides	Macrolides and analogues	Macrolides and analogues	0.0878457	0.0896271	0.073364	0.0873762	0.0748463	0.0717106	0.080795	0.102416	0.127516	0.106931	0.115406	0.112362	0.104878	0.111585	2.07002	0.000115425	0.011871	1.38109	0.465804
1592	1-[(5-Amino-5-carboxypentyl)amino]-1-deoxyfructose	2.38	level2			309.166	260	POS	C12H24N2O7	HMDB0034879	21291-40-7		Organic oxygen compounds	Organooxygen compounds	Carbohydrates and carbohydrate conjugates	0.00846196	0.0132003	0.0203212	0.0190727	0.0209774	0.0188797	0.0168189	0.0182483	0.0268186	0.0268503	0.0192476	0.0211309	0.0236957	0.0226652	1.38309	0.0430747	0.252519	1.34761	0.4304
1599	Cryptochrome	2.38	level2			585.428	16.3	POS	C40H56O3	HMDB0029857	73745-06-9		Lipids and lipid-like molecules	Prenol lipids	Tetraterpenoids	0.182544	0.204969	0.134718	0.202097	0.167027	0.168971	0.176721	0.33325	0.263473	0.201912	0.272914	0.220089	0.189061	0.246783	1.59215	0.0166956	0.161814	1.39646	0.481771
1600	1-Amino-9,10-dioxo-4-(phenylamino)-9,10-dihydroanthracene-2-sulfonic acid	2.37	level2			395.069	228.3	POS	C20H14N2O5S				Benzenoids	Anthracenes	Anthraquinones	0.0169642	0.0181251	0.0160991	0.0173084	0.0162578	0.0166994	0.016909	0.019156	0.0197295	0.0180459	0.0188758	0.0177107	0.018474	0.0186653	1.82218	0.00215674	0.0587026	1.10387	0.142571
1603	Cytochalasin B	2.37	level2			480.277	103.1	POS	C29H37NO5				Alkaloids and derivatives	Cytochalasans	Cytochalasins	0.0460785	0.0507146	0.0367923	0.0597159	0.0304072	0.030222	0.0423217	0.0149799	0.0201212	0.0327208	0.0240039	0.027077	0.0247996	0.0239504	1.74185	0.00705483	0.105215	0.565912	-0.821349
1609	PC(20:3(5Z,8Z,11Z)/P-18:0)	2.37	level2			796.62	33.9	POS	C46H86NO7P	HMDB0008391			Lipids and lipid-like molecules	Glycerophospholipids	Glycerophosphocholines	4.6022	4.62944	4.04493	4.1401	3.83402	4.00869	4.2099	4.11731	5.13132	4.79542	4.61156	4.77019	5.30162	4.7879	1.46858	0.0235253	0.192707	1.1373	0.185608
1620	beta-Cryptoxanthin	2.36	level2			552.428	15.7	POS	C40H56O				Lipids and lipid-like molecules	Prenol lipids	Tetraterpenoids	0.524303	0.623037	0.441166	0.538488	0.567056	0.715516	0.568261	1.21977	0.813732	0.644029	0.948737	0.639447	0.662897	0.821436	1.51457	0.0315901	0.221496	1.44552	0.531593
1623	2-{[2-(3,4-Dihydroxyphenyl)-2-oxoethyl]sulfanyl}-6-methyl-4(3H)-pyrimidinone	2.35	level2			293.063	181.8	POS	C13H12N2O4S				Organic oxygen compounds	Organooxygen compounds	Carbonyl compounds	0.143277	0.0967593	0.151494	0.145851	0.146312	0.151254	0.139158	0.191303	0.197614	0.196411	0.198771	0.203811	0.162799	0.191785	1.92318	0.00052245	0.0280292	1.37818	0.462765
1624	5-(4-Methyl-1-piperazinyl)-2-nitroaniline	2.35	level2			237.134	180	POS	C11H16N4O2				Organoheterocyclic compounds	Diazinanes	Piperazines	0.0123507	0.0140765	0.00875351	0.00871226	0.00743344	0.00834375	0.00994503	0.0138236	0.0177241	0.0152129	0.0166136	0.0166497	0.0167861	0.016135	1.89197	0.000468365	0.0261819	1.62242	0.698146
1632	PC(18:4(6Z,9Z,12Z,15Z)/18:1(9Z))	2.35	level2			780.552	217.8	POS	C44H78NO8P	HMDB0008235			Lipids and lipid-like molecules	Glycerophospholipids	Glycerophosphocholines	0.00198828	0.000500689	0.00101656	0.000712965	0.000824644	0.000870369	0.000985585	0.00368387	0.00378658	0.00106479	0.00201902	0.00183767	0.00408378	0.00274595	1.70585	0.0100914	0.126277	2.78611	1.47825
1633	SM(d18:1/20:0)	2.35	level2			759.637	102.5	POS	C43H87N2O6P	HMDB0012102	121999-68-6	C00550	Lipids and lipid-like molecules	Sphingolipids	Phosphosphingolipids	1.35539	1.51955	0.996793	0.961592	0.9896	1.16509	1.16467	1.16712	0.948441	0.887077	0.882473	0.735099	0.898434	0.919774	1.49325	0.0497404	0.268754	0.78973	-0.340569
1636	PC(20:2(11Z,14Z)/18:1(9Z))	2.35	level2			812.618	98.2	POS	C46H86NO8P	HMDB0008334			Lipids and lipid-like molecules	Glycerophospholipids	Glycerophosphocholines	0.294971	0.310834	0.380054	0.338705	0.34761	0.303101	0.329213	0.232836	0.186182	0.217714	0.153692	0.190533	0.220774	0.200289	2.11524	2.71757e-05	0.0047175	0.608387	-0.716938
1653	PC(20:3(5Z,8Z,11Z)/14:0)	2.34	level2			756.553	37.8	POS	C42H78NO8P	HMDB0008361			Lipids and lipid-like molecules	Glycerophospholipids	Glycerophosphocholines	6.92647	7.28274	7.19307	6.52055	6.74743	7.20059	6.97847	7.43288	7.94304	10.0277	8.21953	8.57584	9.20593	8.56749	1.87646	0.00723327	0.106629	1.2277	0.295961
1654	Capsicum_annuum_Fluorescent_chlorophyll_catabolite	2.33	level2			629.289	263.8	POS	C35H40N4O7	HMDB0035528			Organoheterocyclic compounds	Tetrapyrroles and derivatives	Tetrapyrroles and derivatives	0.00107004	0.00126159	0.00144333	0.000938563	0.00120753	0.00128691	0.00120133	0.00123652	0.00181687	0.00196584	0.00141279	0.00129054	0.00219784	0.0016534	1.4883	0.0286685	0.211385	1.37631	0.460805
1658	Tetramethylthiourea	2.33	level2			133.08	203.9	POS	C5H12N2S				Organosulfur compounds	Thioureas	Thioureas	0.698656	0.688493	0.773945	0.714641	0.787578	0.80059	0.743984	0.658746	0.682306	0.706728	0.707514	0.647872	0.677438	0.680101	1.53963	0.0169471	0.163323	0.914134	-0.129523
1660	2-Piperidinecarboxamide, N-[4-(4-methoxyphenyl)-2-thiazolyl]-1-[(4-methylphenyl)sulfonyl]-, (2R)-	2.33	level2			472.136	181.3	POS	C23H25N3O4S2				Benzenoids	Benzene and substituted derivatives	Toluenes	0.00894739	0.00917324	0.00834705	0.00836672	0.010044	0.00907552	0.00899233	0.00991792	0.0116784	0.0090433	0.0100429	0.0110907	0.0116115	0.0105641	1.64805	0.0107215	0.130105	1.17479	0.232406
1661	Momordin_Ie	2.33	level2			897.486	113.7	POS	C46H72O17	HMDB0041020	96158-13-3		Lipids and lipid-like molecules	Prenol lipids	Terpene glycosides	0.0818307	0.0921597	0.0867229	0.0835389	0.0969062	0.0859893	0.0878579	0.0539585	0.0741315	0.0760436	0.071669	0.0715784	0.0763556	0.0706228	1.77099	0.00194193	0.0561906	0.803829	-0.315039
1664	3-[3-(4-Chlorophenyl)-1,2,4-oxadiazol-5-yl]piperidine	2.33	level2			264.09	13.6	POS	C13H14ClN3O				Organoheterocyclic compounds	Azoles	Oxadiazoles	0.0106877	0.0123794	0.0150224	0.011575	0.014707	0.014696	0.0131779	0.0161846	0.0166439	0.0200605	0.0143155	0.0178031	0.0190825	0.0173483	1.79266	0.00443063	0.0833925	1.31647	0.396673
1668	Idarubicin	2.33	level2			498.172	152.9	POS	C26H27NO9	HMDB0015308	58957-92-9		Phenylpropanoids and polyketides	Anthracyclines	Anthracyclines	0.0130523	0.0156472	0.011436	0.0123899	0.0110478	0.0127628	0.0127227	0.0104731	0.00998269	0.0101011	0.010412	0.0114648	0.007879	0.0100521	1.70703	0.00873301	0.118767	0.790095	-0.339902
1670	SM(d17:1/24:1(15Z))	2.33	level2			799.668	99.2	POS	C46H91N2O6P				Organic nitrogen compounds	Organonitrogen compounds	Quaternary ammonium salts	0.29754	0.264349	0.260567	0.173845	0.23044	0.296736	0.253913	0.215151	0.155342	0.20117	0.142815	0.140371	0.194552	0.1749	1.76105	0.00671314	0.102419	0.68882	-0.5378
1677	PI(18:1(9Z)/18:3(9Z,12Z,15Z))	2.32	level2			859.532	114.2	POS	C45H79O13P	HMDB0009828			Lipids and lipid-like molecules	Glycerophospholipids	Glycerophosphoinositols	0.348022	0.371573	0.31258	0.329463	0.307427	0.315197	0.33071	0.212495	0.26363	0.25996	0.241603	0.229863	0.25776	0.244218	2.13685	5.87383e-05	0.00762312	0.738466	-0.437397
1682	L-4-Hydroxyglutamate_semialdehyde	2.32	level2			148.061	228.3	POS	C5H9NO4	HMDB0006556		C05938	Organic acids and derivatives	Carboxylic acids and derivatives	Amino acids, peptides, and analogues	0.954012	0.852765	1.13295	1.03572	1.14867	1.15367	1.0463	0.939857	0.799457	0.888875	0.913355	0.878558	0.860464	0.880094	1.58141	0.0116019	0.135359	0.841153	-0.249561
1684	Cnidimol_7-glucoside	2.32	level2			439.16	176.1	POS	C21H26O10	HMDB0040502	121748-72-9		Organic oxygen compounds	Organooxygen compounds	Carbohydrates and carbohydrate conjugates	0.00424429	0.00510475	0.00422619	0.00518889	0.00487927	0.00448552	0.00468815	0.00531967	0.00521905	0.00709249	0.00493896	0.00592303	0.00727392	0.00596119	1.63322	0.0168191	0.162491	1.27154	0.346581
1692	(4E,10E)-13,21-Dihydroxy-8,14,19-trimethoxy-4,10,12,16-tetramethyl-3,20,22-trioxo-2-azabicyclo[16.3.1]docosa-1(21),4,10,18-tetraen-9-yl carbamate	2.31	level2			579.293	151.6	POS	C29H42N2O10							0.00957787	0.0103395	0.0128489	0.0106413	0.0123865	0.011199	0.0111655	0.0165847	0.0189381	0.011942	0.0199286	0.0158491	0.0124794	0.0159537	1.77217	0.00729706	0.107335	1.42883	0.514835
1697	L-alpha-Aspartyl-L-hydroxyproline	2.31	level2			247.093	230.4	POS	C9H14N2O6				Organic acids and derivatives	Carboxylic acids and derivatives	Amino acids, peptides, and analogues	0.0207174	0.022799	0.0181386	0.0183432	0.0179608	0.0189752	0.019489	0.0211236	0.0261154	0.0253295	0.0223514	0.0230184	0.0251915	0.023855	1.78705	0.00298471	0.0697643	1.22402	0.291628
1700	SM(d16:1/24:1(15Z))	2.31	level2			785.651	99.8	POS	C45H89N2O6P				Organic nitrogen compounds	Organonitrogen compounds	Quaternary ammonium salts	1.28641	1.2614	1.22188	0.860166	1.12014	1.30375	1.17562	0.925077	0.77343	0.957551	0.725982	0.682393	0.911355	0.829298	1.89891	0.00196704	0.056599	0.705411	-0.503463
1701	PC(20:5(5Z,8Z,11Z,14Z,17Z)/15:0)	2.31	level2			766.536	37.9	POS	C43H76NO8P	HMDB0008494			Lipids and lipid-like molecules	Glycerophospholipids	Glycerophosphocholines	1.95377	1.73773	2.29203	1.57479	2.14291	2.284	1.99754	1.5429	1.6779	1.79554	1.65801	1.50341	1.7544	1.65536	1.5002	0.0247088	0.197598	0.8287	-0.271078
1703	Tetramethyl 7,9-dimethyl-9aH-quinolizine-1,2,3,4-tetracarboxylate	2.3	level2			392.134	222.6	POS	C19H21NO8				Organic acids and derivatives	Carboxylic acids and derivatives	Tetracarboxylic acids and derivatives	0.00383384	0.00434039	0.00359575	0.00351579	0.00363295	0.0033791	0.00371631	0.00662829	0.0100686	0.00639534	0.00790921	0.00869169	0.00666143	0.00772575	2.20284	0.000812264	0.0356481	2.07888	1.05581
1704	Emetamine	2.3	level2			477.279	124.6	POS	C29H36N2O4				Organoheterocyclic compounds	Quinolizidines	Quinolizidines	0.0726921	0.0724692	0.0601037	0.0656786	0.0633226	0.058986	0.065542	0.066825	0.0788991	0.0651993	0.0776655	0.0812539	0.0805299	0.0750621	1.40978	0.0308965	0.21885	1.14525	0.195665
1708	Inositol_cyclic_phosphate	2.3	level2			243.027	249.6	POS	C6H11O8P	HMDB0001125	43119-57-9	C04299	Organic acids and derivatives	Organic phosphoric acids and derivatives	Organic phosphoric acids and derivatives	0.0381096	0.0355547	0.0418938	0.0452474	0.0360418	0.0437343	0.0400969	0.0419228	0.0527149	0.0566114	0.0447845	0.0540457	0.0544306	0.0507517	1.81824	0.00470344	0.0859167	1.26572	0.339963
1709	Meta-Tyrosine	2.3	level2			182.081	219.8	POS	C9H11NO3	HMDB0059720			Organic acids and derivatives	Carboxylic acids and derivatives	Amino acids, peptides, and analogues	0.0604773	0.0621908	0.053922	0.0675364	0.0480487	0.0452967	0.0562453	0.0544904	0.0770304	0.0751913	0.0774725	0.0706067	0.0655643	0.0700593	1.51334	0.0210554	0.182198	1.2456	0.316842
1716	Pyributicarb	2.29	level2			331.147	288.4	POS	C18H22N2O2S				Benzenoids	Benzene and substituted derivatives	Phenylpropanes	0.0273015	0.0261341	0.0227665	0.0262928	0.022967	0.0223142	0.0246294	0.0333281	0.0471767	0.0386253	0.0447945	0.0379285	0.0316781	0.0389219	2.08292	0.00148098	0.0482807	1.5803	0.660202
1718	5-(2-Aminoethyl)-1H-imidazol-2-amine	2.29	level2			127.098	177.9	POS	C5H10N4				Organic nitrogen compounds	Organonitrogen compounds	Amines	4.5982	4.97534	5.04334	4.07238	4.90596	5.09755	4.78213	3.11138	4.25061	3.83102	3.80515	1.87849	4.12042	3.49951	1.5366	0.00880707	0.119121	0.731789	-0.4505
1721	(2R)-3-(tert-Butylamino)propane-1,2-diol	2.29	level2			148.133	162.7	POS	C7H17NO2				Organic nitrogen compounds	Organonitrogen compounds	Amines	0.0196681	0.0199356	0.0195425	0.0197317	0.0207151	0.0189188	0.019752	0.019292	0.0474472	0.0294592	0.0311805	0.0396342	0.0384657	0.0342465	1.85894	0.0149006	0.153072	1.73383	0.79396
1741	PC(15:0/22:4(7Z,10Z,13Z,16Z))	2.28	level2			796.581	36	POS	C45H82NO8P	HMDB0007955			Lipids and lipid-like molecules	Glycerophospholipids	Glycerophosphocholines	0.282876	0.673683	0.389891	0.651602	0.420459	0.389349	0.467977	0.368086	0.381348	0.229098	0.351968	0.255223	0.259392	0.307519	1.3986	0.0449179	0.257984	0.657124	-0.605762
1744	1,2-Diacetylhydrazine	2.27	level2			117.066	217	POS	C4H8N2O2	HMDB0060496		C16622	Organic nitrogen compounds	Organonitrogen compounds	Hydrazines and derivatives	0.0792807	0.0816658	0.084352	0.0721689	0.080584	0.0767313	0.0791304	0.057904	0.0570613	0.0623154	0.0610362	0.0660439	0.0700076	0.0623947	2.09815	8.92223e-05	0.0100346	0.788505	-0.342808
1749	PI(16:1(9Z)/18:1(9Z))	2.27	level2			835.532	116.9	POS	C43H79O13P	HMDB0009801		C00626	Lipids and lipid-like molecules	Glycerophospholipids	Glycerophosphoinositols	0.270656	0.27781	0.245615	0.218044	0.242633	0.234673	0.248238	0.222341	0.210593	0.245567	0.192138	0.180602	0.20452	0.209293	1.67788	0.0139129	0.147829	0.843115	-0.246199
1753	Simulansamide	2.27	level2			398.16	181.4	POS	C22H23NO6	HMDB0030435	176713-29-4		Alkaloids and derivatives	Benzophenanthridine alkaloids	Secobenzophenanthridine alkaloids	0.0428372	0.0435002	0.0387644	0.0451165	0.0402089	0.0416279	0.0420092	0.037596	0.0362031	0.0425136	0.0360914	0.0380488	0.0407514	0.038534	1.45425	0.0335338	0.227289	0.917277	-0.124571
1775	Neoeriocitrin	2.26	level2			597.511	209.2	POS	C27H32O15	HMDB0302534		C09805	Phenylpropanoids and polyketides	Flavonoids	Flavonoid glycosides	0.183044	0.218559	0.233042	0.216754	0.192766	0.232108	0.212712	0.179158	0.212149	0.176668	0.191687	0.199741	0.168519	0.187987	1.31638	0.0435514	0.254112	0.883761	-0.178272
1779	PE(20:2(11Z,14Z)/14:1(9Z))	2.26	level2			714.507	40.1	POS	C39H72NO8P	HMDB0009284			Lipids and lipid-like molecules	Glycerophospholipids	Glycerophosphoethanolamines	0.570623	0.550194	0.473522	0.477299	0.413952	0.478814	0.494068	0.50971	0.573373	0.796543	0.565648	0.587359	0.70079	0.622237	1.50109	0.0260749	0.202926	1.25942	0.332756
1808	PI(16:0/22:5(4Z,7Z,10Z,13Z,16Z))	2.25	level2			885.545	115.5	POS	C47H81O13P	HMDB0009795			Lipids and lipid-like molecules	Glycerophospholipids	Glycerophosphoinositols	0.243495	0.220163	0.240108	0.240749	0.240704	0.242201	0.237903	0.216338	0.202037	0.230491	0.197847	0.184653	0.209162	0.206755	1.85482	0.00177876	0.0535671	0.86907	-0.202455
1810	Sedoheptulose_1-phosphate	2.25	level2			291.049	54.2	POS	C7H15O10P	HMDB0060509		C06222	Organic oxygen compounds	Organooxygen compounds	Carbohydrates and carbohydrate conjugates	0.0141981	0.0176215	0.0172547	0.0276881	0.0244031	0.0189837	0.0200249	0.0111953	0.0130481	0.0141738	0.0172808	0.0165128	0.01523	0.0145735	1.38476	0.03585	0.233658	0.727768	-0.458449
1811	PC(20:3(5Z,8Z,11Z)/15:0)	2.25	level2			770.564	38.1	POS	C43H80NO8P	HMDB0008363			Lipids and lipid-like molecules	Glycerophospholipids	Glycerophosphocholines	1.50669	1.4496	1.56259	1.28826	1.4706	1.61932	1.48284	1.34992	1.28537	1.2364	1.11383	1.08767	1.19686	1.21167	1.92486	0.00137784	0.0464748	0.817129	-0.291364
1813	1-Phenyl-3-(trifluoromethyl)-1H-pyrazol-5-ol	2.24	level2			229.059	261.5	POS	C10H7F3N2O							0.0270882	0.0276945	0.0312353	0.0368392	0.0328979	0.0319428	0.031283	0.0350413	0.0342315	0.0480711	0.0357054	0.0390748	0.0427875	0.0391519	1.70557	0.0139716	0.148221	1.25154	0.323705
1827	2-Butanone, (2,4-dinitrophenyl)hydrazone	2.24	level2			253.093	53.6	POS	C10H12N4O4				Benzenoids	Benzene and substituted derivatives	Nitrobenzenes	0.168719	0.172018	0.168311	0.221668	0.168567	0.177414	0.17945	0.130554	0.135941	0.15438	0.1593	0.13893	0.13945	0.143092	1.81688	0.0038193	0.0777608	0.797397	-0.32663
1836	Dienestrol diacetate	2.23	level2			351.159	249.6	POS	C22H22O4				Phenylpropanoids and polyketides	Stilbenes	Stilbenes	0.0496152	0.0429556	0.0239789	0.0453272	0.0239752	0.0230353	0.0348146	0.0323951	0.065459	0.0689165	0.0551032	0.0664008	0.0643321	0.0587678	1.56871	0.0100277	0.125827	1.68802	0.755335
1837	Sulfoxone	2.23	level2			405.023	228.3	POS	C14H16N2O6S3	HMDB0015276	144-75-2		Benzenoids	Benzene and substituted derivatives	Benzenesulfonyl compounds	0.00893954	0.00765617	0.0129058	0.00987853	0.0118762	0.0111395	0.0103993	0.00820088	0.00721642	0.00853132	0.00855639	0.00735568	0.00809421	0.00799248	1.55541	0.0278623	0.209641	0.768562	-0.379767
1838	1,2,3-Thiadiazole-5-carboxamide, N-[4-[3,5-bis(trifluoromethyl)-1H-pyrazol-1-yl]phenyl]-4-methyl-	2.23	level2			422.05	218.4	POS	C15H9F6N5OS	HMDB0249415			Benzenoids	Benzene and substituted derivatives	Anilides	0.0119743	0.0118848	0.0112069	0.011693	0.0113586	0.0121896	0.0117178	0.0139421	0.0153575	0.0110533	0.0133956	0.0124369	0.0134189	0.0132674	1.43781	0.0462853	0.260858	1.13224	0.179179
1846	Ferulic acid 4-O-glucuronide	2.23	level2			355.069	15.6	POS	C16H18O10	HMDB0041733	1093679-70-9		Organic oxygen compounds	Organooxygen compounds	Carbohydrates and carbohydrate conjugates	0.00490431	0.00716494	0.00985116	0.00735756	0.00493394	0.0110926	0.00755075	0.0127896	0.00933937	0.0109472	0.00826852	0.0116129	0.0109826	0.0106567	1.48535	0.0295188	0.214712	1.41134	0.497068
1850	D,L-Threo-3-Hydroxyaspartic Acid	2.23	level2			151.039	168.4	POS	C4H7NO5	HMDB0245891			Organic acids and derivatives	Carboxylic acids and derivatives	Amino acids, peptides, and analogues	0.120924	0.18243	0.116251	0.0946147	0.184292	0.116293	0.135801	0.100002	0.0889797	0.10885	0.0747357	0.0924456	0.106307	0.0952202	1.5535	0.0469103	0.262688	0.701175	-0.512154
1853	Glaucarubin	2.23	level2			479.23	124.6	POS	C25H36O10	HMDB0035626	1448-23-3	C08760	Lipids and lipid-like molecules	Prenol lipids	Terpene lactones	0.0356796	0.0386422	0.0213967	0.0469174	0.0269059	0.0258649	0.0325678	0.0361925	0.0821019	0.12256	0.0702472	0.0897572	0.102659	0.0839197	1.90833	0.00657681	0.101211	2.57677	1.36556
1857	Ethyl 3-amino-4-(methylsulfonyl)-5-(methylthio)thiophene-2-carboxylate	2.22	level2			296.009	228.3	POS	C9H13NO4S3				Organoheterocyclic compounds	Thiophenes	Thiophene carboxylic acids and derivatives	0.0236533	0.0232895	0.0254622	0.0227747	0.0254931	0.0259569	0.0244383	0.0196105	0.0222107	0.0219514	0.0220654	0.0202104	0.0210221	0.0211784	1.91635	0.000974179	0.0391742	0.866608	-0.206548
1859	Desferrioxamine	2.22	level2			561.356	102.5	POS	C25H48N6O8	HMDB0014884	70-51-9	C06940	Organic acids and derivatives	Carboxylic acids and derivatives	Carboxylic acid derivatives	0.0622138	0.0659745	0.0599499	0.0647214	0.0435889	0.0539056	0.0583924	0.0230525	0.0401951	0.0449523	0.0454823	0.0434423	0.04131	0.0397391	1.66494	0.00327885	0.0725384	0.680553	-0.555221
1860	4-Methylquinoline-2,7-diol	2.22	level2			176.07	27.9	POS	C10H9NO2				Organoheterocyclic compounds	Quinolines and derivatives	Quinolones and derivatives	0.0335973	0.0290065	0.0332828	0.0221942	0.0262065	0.0296901	0.0289962	0.0171058	0.0284111	0.0274188	0.0247597	0.0216664	0.0213899	0.0234586	1.34484	0.0492503	0.267971	0.809023	-0.305747
1864	LysoPE(0:0/18:3(9Z,12Z,15Z))	2.22	level2			476.276	124.6	POS	C23H42NO7P	HMDB0011479			Lipids and lipid-like molecules	Glycerophospholipids	Glycerophosphoethanolamines	0.315218	0.304028	0.264764	0.279018	0.266331	0.256918	0.281046	0.282142	0.376635	0.280221	0.326564	0.343327	0.35163	0.326753	1.41248	0.0332975	0.226463	1.16263	0.217393
1867	Ganolucidic_acid_C	2.22	level2			519.333	45.4	POS	C30H46O7	HMDB0039691	100440-27-5		Lipids and lipid-like molecules	Prenol lipids	Triterpenoids	0.0494898	0.0621618	0.0636975	0.0427861	0.0778925	0.0520779	0.0580176	0.0353732	0.0274846	0.0445004	0.0363423	0.0446892	0.0504875	0.0398129	1.62604	0.0140695	0.148798	0.686221	-0.543255
1872	2-(2,4-Dichlorophenoxy)-N-(2-hydroxy-1,1-dimethylethyl)acetamide	2.21	level2			292.051	169.3	POS	C12H15Cl2NO3				Benzenoids	Benzene and substituted derivatives	Halobenzenes	0.224867	0.31073	0.204768	0.190769	0.218774	0.230367	0.230046	0.193499	0.168604	0.162172	0.146616	0.161864	0.175698	0.168076	1.88016	0.007002	0.104876	0.730618	-0.452811
1878	papaverine	2.21	level2			340.161	201	POS	C20H21NO4	HMDB0015245	61-25-6	C06533	Organoheterocyclic compounds	Isoquinolines and derivatives	Benzylisoquinolines	0.0182174	0.018892	0.024131	0.0181194	0.0230951	0.0233655	0.0209701	0.0235743	0.0139327	0.0146594	0.0158151	0.0135913	0.0135776	0.0158584	1.57354	0.0261518	0.203118	0.756238	-0.403088
1895	5-Pyrimidinecarboxamide, 2-[(2,4-dichlorophenyl)amino]-N-[(tetrahydro-2H-pyran-4-yl)methyl]-4-(trifluoromethyl)-	2.19	level2			449.078	268.4	POS	C18H17Cl2F3N4O2				Organoheterocyclic compounds	Diazines	Pyrimidines and pyrimidine derivatives	0.00911764	0.00771432	0.0120021	0.0117958	0.0182427	0.0110491	0.0116536	0.0135806	0.0190506	0.0194811	0.0165672	0.0159627	0.0201838	0.017471	1.72917	0.00919418	0.121406	1.49919	0.584188
1907	1H-Indazole-4-carboxamide, N-[(1,2-dihydro-6-methyl-2-oxo-4-propyl-3-pyridinyl)methyl]-1-(1-methylethyl)-6-[2-(4-methyl-1-piperazinyl)-4-pyridinyl]-	2.19	level2			542.321	119.4	POS	C31H39N7O2	HMDB0252956			Organoheterocyclic compounds	Diazinanes	Piperazines	0.987816	0.876113	1.01104	0.947764	1.06388	0.894771	0.963563	1.06489	1.28086	0.908592	1.24522	1.26255	0.997917	1.12667	1.40042	0.0436257	0.254381	1.16928	0.225616
1922	Silibinin	2.18	level2			521.082	221	POS	C25H22O10	HMDB0030583	22888-70-6	C07610	Lignans, neolignans and related compounds	Flavonolignans	Flavonolignans	0.00232356	0.002668	0.00396263	0.00293832	0.00369968	0.00365794	0.00320836	0.0021086	0.00215309	0.00221063	0.00255718	0.00263262	0.00196971	0.00227197	1.64455	0.00888709	0.119555	0.708142	-0.497889
1950	2',14-Dimethyl-1',9a'-dihydro-4H-spiro[1,5-(epiminomethano)[1,4]oxazepino[3,4-b]quinazoline-3,9'-imidazo[1,2-a]indole]-3',7,13(1H,2'H,5H)-trione	2.15	level2			444.164	152.8	POS	C24H21N5O4				Organoheterocyclic compounds	Diazanaphthalenes	Benzodiazines	0.00629149	0.00636092	0.00391902	0.00665625	0.00713124	0.006272	0.00610515	0.00336311	0.00410136	0.0036097	0.00413109	0.00359684	0.00462371	0.0039043	1.90928	0.0012396	0.0446308	0.63951	-0.644962
1961	PC(18:4(6Z,9Z,12Z,15Z)/22:6(4Z,7Z,10Z,13Z,16Z,19Z))	2.15	level2			826.544	118	POS	C48H76NO8P	HMDB0008255			Lipids and lipid-like molecules	Glycerophospholipids	Glycerophosphocholines	0.0685026	0.0741285	0.0524825	0.0616758	0.045235	0.0569697	0.0598323	0.0403836	0.0305362	0.0678492	0.0251759	0.0267532	0.0456077	0.0393843	1.57224	0.0262488	0.203523	0.658245	-0.603305
1962	24-epi-brassinolide	2.15	level2			481.348	112.3	POS	C28H48O6	HMDB0041130	78821-43-9		Lipids and lipid-like molecules	Steroids and steroid derivatives	Steroid lactones	0.595053	0.823896	1.02489	0.831293	1.12254	1.13442	0.922015	1.16695	1.29125	1.16512	1.46441	1.30649	1.12314	1.25289	1.67423	0.00801989	0.113668	1.35886	0.442398
1980	Methopterine	2.13	level2			456.159	181.4	POS	C20H21N7O6				Organoheterocyclic compounds	Pteridines and derivatives	Pterins and derivatives	0.0172892	0.0165242	0.0162359	0.018435	0.0164712	0.0174709	0.0170711	0.020264	0.0229364	0.0194196	0.0213599	0.0193138	0.0214859	0.0207966	2.06745	0.000220849	0.0174971	1.21824	0.284796
1982	2-Oxo-3-hydroxylysergic acid diethylamide	2.13	level2			356.193	59.8	POS	C20H25N3O3				Alkaloids and derivatives	Ergoline and derivatives	Lysergic acids and derivatives	0.060417	0.0567825	0.0566406	0.0601267	0.0580041	0.0619348	0.0589843	0.0421317	0.0497143	0.0500327	0.0513778	0.0502989	0.0502937	0.0489749	2.02189	0.000117726	0.0120621	0.830303	-0.268289
1984	Pentobarbital_sodium	2.13	level2			249.123	103.1	POS	C11H17N2NaO3	HMDB0014457	76-74-4	C07422	Organoheterocyclic compounds	Diazines	Pyrimidines and pyrimidine derivatives	0.0322363	0.0334742	0.0292505	0.0337377	0.0234125	0.027097	0.029868	0.036857	0.0403058	0.0356358	0.0386267	0.0371509	0.0335506	0.0370211	1.71534	0.00395018	0.0789284	1.23949	0.309747
1999	Pantethine	2.11	level2			555.258	102.4	POS	C22H42N4O8S2	HMDB0003828	16816-67-4		Organic acids and derivatives	Carboxylic acids and derivatives	Amino acids, peptides, and analogues	0.00672796	0.00884629	0.00692637	0.00881344	0.00473233	0.00615031	0.00703278	2.13454e-05	0.0015193	0.0074338	0.00224023	0.00367184	0.00459344	0.00324666	1.11647	0.0124816	0.140393	0.461646	-1.11514
2004	SM(d18:0/18:0)	2.11	level2			733.611	105.1	POS	C41H85N2O6P	HMDB0012087		C00550	Lipids and lipid-like molecules	Sphingolipids	Phosphosphingolipids	1.03071	1.13145	0.870316	0.729332	0.88288	0.909676	0.925729	0.979763	0.75506	0.711095	0.708642	0.588703	0.718776	0.743673	1.5204	0.0405607	0.246166	0.803338	-0.31592
2021	Cadusafos	2.09	level2			271.092	95.8	POS	C10H23O2PS2	HMDB0249530		C18395	Organophosphorus compounds	Organothiophosphorus compounds	Organothiophosphorus compounds	0.0118864	0.00886372	0.0285744	0.00624263	0.0242576	0.025887	0.0176186	0.0330575	0.0250785	0.0238373	0.0290389	0.029655	0.0386245	0.0298819	1.44556	0.0222628	0.187558	1.69604	0.762173
2022	6.beta.-Testosterone enanthate	2.09	level2			417.304	59.6	POS	C26H40O4				Lipids and lipid-like molecules	Steroids and steroid derivatives	Steroid esters	0.0426573	0.0763541	0.0624008	0.0482534	0.0636723	0.0630114	0.0593915	0.0640074	0.0802278	0.0807309	0.0782182	0.124225	0.0886064	0.0860026	1.62633	0.0204159	0.179085	1.44806	0.534122
2044	(3Z)-6-Hydroxy-3-(1H-imidazol-5-ylmethylidene)-12-methoxy-7a-(2-methylbut-3-en-2-yl)-7a,12-dihydro-1H,5H-imidazo[1',2':1,2]pyrido[2,3-b]indole-2,5(3H)-dione	2.06	level2			434.177	181.4	POS	C23H23N5O4				Organoheterocyclic compounds	Indoles and derivatives	Pyridoindoles	0.058406	0.0687409	0.0511915	0.0573388	0.0494385	0.0516795	0.0561326	0.0647644	0.0823064	0.0548733	0.0713764	0.0656428	0.0652857	0.0673748	1.40284	0.0379923	0.238912	1.20028	0.263371
2045	2-Morpholino-6-thianthren-1-yl-pyran-4-one	2.06	level2			396.077	166.4	POS	C21H17NO3S2				Organoheterocyclic compounds	Benzodithiins	1,4-benzodithiins	0.00805634	0.0123092	0.00973773	0.00869049	0.0113334	0.00895769	0.00984746	0.00421135	0.00541583	0.00938459	0.00739706	0.00507229	0.00825203	0.00662219	1.60596	0.0128555	0.142772	0.672477	-0.572443
2046	Cylindrol B	2.06	level2			371.217	158.6	POS	C23H30O4				Organic oxygen compounds	Organooxygen compounds	Carbonyl compounds	0.0823779	0.0848614	0.0856359	0.0779818	0.0784789	0.0933145	0.0837751	0.0899228	0.103396	0.0916734	0.0915693	0.10899	0.0991388	0.0974484	1.77202	0.0056295	0.0941844	1.16322	0.218118
2050	9-(Furan-3-yl)-5-hydroxy-5a,9a,14,14-tetramethyl-5a,9,9a,10,11,11a-hexahydro-3a,11b-(methanooxymethano)indeno[5,4-f]oxireno[d]isochromene-3,4,7(3aH,5H,6aH)-trione	2.05	level2			469.191	294	POS	C26H28O8				Lipids and lipid-like molecules	Fatty Acyls	Eicosanoids	0.0308975	0.0330075	0.036739	0.0300682	0.0357953	0.0370476	0.0339259	0.0250955	0.0314923	0.0278368	0.0319622	0.0289147	0.0298514	0.0291922	1.56076	0.0149636	0.153488	0.86047	-0.216804
2053	N-3-Oxohexadec-11Z-enoyl-L-homoserine lactone	2.05	level2			352.244	158.7	POS	C20H33NO4				Organic acids and derivatives	Carboxylic acids and derivatives	Amino acids, peptides, and analogues	4.03062	4.29522	4.19264	3.8614	4.03431	4.16594	4.09669	4.11513	4.83452	4.6455	4.60187	4.641	4.68277	4.5868	1.85609	0.00195329	0.0563334	1.11964	0.163029
2057	1,2-dihydroxyheptadec-16-yn-4-yl acetate	2.05	level2			349.231	294.7	POS	C19H34O4	HMDB0031049	28884-46-0		Lipids and lipid-like molecules	Fatty Acyls	Fatty alcohols	0.205771	0.223917	0.297363	0.209193	0.284588	0.292292	0.252187	0.155568	0.232278	0.177759	0.225501	0.215639	0.17253	0.196546	1.41133	0.0302268	0.216741	0.779365	-0.359628
2060	Astaxanthin	2.05	level2			597.386	158.3	POS	C40H52O4	HMDB0002204	472-61-7	C08580	Lipids and lipid-like molecules	Prenol lipids	Tetraterpenoids	0.025561	0.0243169	0.0266822	0.0208686	0.0294956	0.0316912	0.0264359	0.0270855	0.0388034	0.0416457	0.0237531	0.0348902	0.0435369	0.0349525	1.37108	0.040623	0.246318	1.32216	0.402896
2061	Propoxyphene	2.05	level2			340.223	103.1	POS	C22H29NO2	HMDB0253915			Phenylpropanoids and polyketides	Stilbenes	Stilbenes	0.0772036	0.0836385	0.0718588	0.0836353	0.059358	0.0657572	0.0735752	0.0828072	0.100918	0.0947007	0.108696	0.100142	0.101045	0.0980514	1.88426	0.00102523	0.0401447	1.33267	0.414318
2062	2-Chloro-N-(thiophen-2-ylmethyl)acetamide	2.04	level2			190.006	219.1	POS	C7H8ClNOS				Organoheterocyclic compounds	Heteroaromatic compounds	Heteroaromatic compounds	0.0126498	0.0125048	0.0145126	0.0140557	0.0142043	0.0153819	0.0138848	0.0166667	0.0179989	0.0161545	0.0184494	0.0171705	0.0180205	0.0174101	2.0949	0.000123439	0.012414	1.25389	0.326415
2068	2-Despiperidyl-2-(5-carboxypentylamine)repaglinide	2.03	level2			485.272	275.2	POS	C27H36N2O6				Organic acids and derivatives	Carboxylic acids and derivatives	Amino acids, peptides, and analogues	0.00352395	0.00309467	0.00245685	0.00375352	0.00259884	0.00263328	0.00301019	0.0056127	0.00692081	0.00521472	0.00664056	0.00604168	0.00554707	0.00599626	2.18476	6.65516e-06	0.00197152	1.99199	0.99421
2070	Omeprazole sulfone N-oxide	2.03	level2			378.117	201.2	POS	C17H19N3O5S				Organoheterocyclic compounds	Benzimidazoles	Sulfinylbenzimidazoles	0.010053	0.0117053	0.0110428	0.00990846	0.01041	0.0110139	0.0106889	0.012159	0.00758576	0.00728215	0.00829699	0.00841356	0.00714995	0.00848123	1.61999	0.0334326	0.227055	0.793461	-0.333769
2071	Neomangiferin	2.03	level2			585.137	167.5	POS	C25H28O16				Organoheterocyclic compounds	Benzopyrans	1-benzopyrans	0.00582019	0.0060612	0.00375175	0.00553089	0.00366983	0.00598468	0.00513642	0.00824112	0.00789424	0.00743365	0.0104887	0.00930956	0.00710758	0.00841247	1.88959	0.000794014	0.03513	1.63781	0.711766
2073	Dienogest	2.03	level2			312.192	103.1	POS	C20H25NO2				Lipids and lipid-like molecules	Steroids and steroid derivatives	Oxosteroids	0.174185	0.185889	0.140013	0.166593	0.12591	0.145953	0.156424	0.167185	0.205279	0.198805	0.222687	0.200676	0.200891	0.199254	1.70083	0.00474458	0.0862633	1.27381	0.349148
2082	7-Ethyl-10-(4-N-aminopentanoic acid)-1-piperidino)carbonyloxycamptothecin	2.02	level2			619.285	152.2	POS	C33H38N4O8	HMDB0060661		C16542	Alkaloids and derivatives	Camptothecins	Camptothecins	0.00369006	0.00367223	0.00463727	0.00384117	0.00424808	0.00575054	0.00430656	0.00897721	0.00698235	0.00410762	0.00832676	0.00587686	0.00488509	0.00652598	1.53313	0.0258415	0.201977	1.51536	0.599659
2089	Exemestane	2.01	level2			297.18	159.4	POS	C20H24O2	HMDB0015125	107868-30-4	C08162	Lipids and lipid-like molecules	Steroids and steroid derivatives	Androstane steroids	0.0854548	0.117333	0.0749055	0.0940957	0.0692938	0.0744307	0.0859188	0.0768612	0.134617	0.107065	0.12001	0.131581	0.121818	0.115325	1.4633	0.0264019	0.204285	1.34226	0.424663
2092	5-Guanidino-2-oxopentanoate	1.98	level3.1			212.043	201.8	POS	C6H11N3O3	HMDB0004225	663193	C03771	Organic acids and derivatives	Keto acids and derivatives	Short-chain keto acids and derivatives	0.0149473	0.0189292	0.014732	0.0174678	0.0139383	0.0164299	0.0160741	0.0121391	0.0150827	0.0121498	0.0147164	0.0141494	0.0142445	0.013747	1.45889	0.0317816	0.222148	0.855227	-0.225621
2094	L-Citrulline	1.97	level3.1			176.103	246.1	POS	C6H13N3O3	HMDB0000904	372-75-8	C00327	Organic acids and derivatives	Carboxylic acids and derivatives	Amino acids, peptides, and analogues	0.0876272	0.0731512	0.139816	0.0757734	0.139114	0.0728098	0.0980486	0.132475	0.181072	0.151667	0.172142	0.17143	0.15733	0.161019	1.85172	0.00191934	0.0561176	1.64224	0.715664
2096	4-Guanidinobutanal	1.95	level3.1			112.087	187.6	POS	C5H11N3O							0.649961	0.633551	0.785373	0.638361	0.74444	0.781192	0.70548	0.498775	0.706637	0.587518	0.598252	0.661008	0.60026	0.608742	1.33156	0.0416007	0.248535	0.862876	-0.212774
2097	6-Hydroxypseudooxynicotine	1.95	level3.1			177.102	125.8	POS	C10H14N2O2							0.190571	0.201345	0.17815	0.218896	0.14462	0.161652	0.182539	0.188644	0.250661	0.250337	0.285433	0.291397	0.270714	0.256197	1.81255	0.00284403	0.0677545	1.40352	0.489051
2115	5-Aminopentanamide	1.86	level3.1			99.0917	172.6	POS	C5H12N2O							0.404467	0.403802	0.485818	0.406294	0.490271	0.372355	0.427168	0.285492	0.361416	0.378028	0.267961	0.268742	0.290783	0.308737	1.86501	0.00177079	0.0535047	0.722753	-0.468425
2116	S-(Hydroxymethyl)mycothiol	1.86	level3.1			517.174	164.1	POS	C18H32N2O13S							0.0409451	0.0486421	0.038203	0.0377814	0.0396548	0.0408168	0.0410072	0.0293448	0.0361595	0.0336773	0.0340335	0.0346611	0.0312968	0.0331955	1.91351	0.00213341	0.0585972	0.809504	-0.30489
2120	M370T267	1.85	level3.2			370.074	266.9	POS	C11H19N3O7S2							0.0137914	0.0126639	0.00967013	0.0129435	0.0120212	0.00896607	0.011676	0.0138766	0.023971	0.0293816	0.0202071	0.0228099	0.0224273	0.0221122	1.99181	0.00082083	0.0356718	1.89381	0.921294
2161	S-Adenosyl-L-homocysteine	1.73	level3.1			423.084	178.6	POS	C14H20N6O5S	HMDB0000939	979-92-0	C00021	Nucleosides, nucleotides, and analogues	5'-deoxyribonucleosides	5'-deoxy-5'-thionucleosides	0.00478576	0.00379385	0.00426822	0.0043043	0.00468496	0.00336736	0.00420074	0.00508788	0.00527949	0.00407009	0.00578658	0.00502511	0.00493553	0.00503078	1.45185	0.0257785	0.20178	1.19759	0.260137
2169	CDP-ethanolamine	1.72	level3.1			429.058	179.3	POS	C11H20N4O11P2	HMDB0001564	3036-18-8	C00570	Nucleosides, nucleotides, and analogues	Pyrimidine nucleotides	Pyrimidine ribonucleotides	0.0116793	0.0100962	0.0135974	0.00974602	0.00939375	0.0117926	0.0110509	0.0102134	0.00707722	0.00695834	0.00641074	0.00794556	0.0102295	0.00813913	1.67859	0.0118664	0.136748	0.736515	-0.441214
2192	Prostaglandin I2	1.64	level3.1			370.259	92.5	POS	C20H32O5							0.0105671	0.0176832	0.0136833	0.0128562	0.0166776	0.0192877	0.0151258	0.0156577	0.0211814	0.0267481	0.018284	0.0180961	0.035248	0.0225359	1.44894	0.0468184	0.262279	1.48989	0.575209
2200	M480T54	1.63	level3.2			480.278	53.8	POS	C26H43NO6S							0.0418126	0.0478989	0.0422558	0.0460356	0.0411066	0.0342329	0.0422237	0.0263857	0.0378033	0.0399002	0.0309839	0.0305265	0.0347481	0.0333913	1.61564	0.0106753	0.129944	0.790817	-0.338583
2206	M574T208	1.61	level3.2			574.044	207.9	POS	C15H20N5O15PS							0.192034	0.197946	0.173985	0.182038	0.165588	0.170798	0.180398	0.152759	0.114849	0.123547	0.155465	0.118794	0.113689	0.12985	2.03515	0.000301011	0.0211183	0.7198	-0.474332
2262	Deoxyguanidinoproclavaminic acid	1.4	level3.1			251.112	229.6	POS	C9H16N4O3							0.00875785	0.0103963	0.00646283	0.0077541	0.00549404	0.00568525	0.00742507	0.00877463	0.0112305	0.00870338	0.0106604	0.0118679	0.00893646	0.0100289	1.49286	0.0227642	0.189665	1.35068	0.433683
2300	5-L-Glutamyl-taurine	1.24	level3.1			255.064	173.9	POS	C7H14N2O6S							0.0500353	0.0553528	0.0205669	0.0441559	0.0412197	0.0205949	0.0386542	0.0241189	0.0221715	0.015263	0.0148093	0.0196034	0.0204081	0.0193957	1.70493	0.0233372	0.191782	0.501774	-0.99489
2306	gamma-Glutamyl-beta-cyanoalanine	1.21	level3.1			266.069	226.1	POS	C9H13N3O5							0.00152444	0.00196194	0.000811143	0.00157965	0.00107658	0.00106694	0.00133678	0.00182324	0.00186544	0.00191491	0.00175043	0.00169247	0.0021383	0.00186413	1.48047	0.0273526	0.207486	1.39449	0.479737
2320	1-Pyrroline-2-carboxylate	1.01	level3.1			136.043	174.1	POS	C5H7NO2							0.00829255	0.013605	0.0110744	0.0103619	0.0123578	0.0104489	0.0110234	0.0133977	0.0176878	0.014437	0.013807	0.0152069	0.0159239	0.0150767	1.84972	0.00208421	0.058175	1.3677	0.451749
2330			level4			250.128	83.1	POS								0.0129045	0.0247738	0.0129685	0.0467004	0.0276312	0.0311848	0.0260272	0.026748	0.00758195	0.0123031	0.0134704	0.00636695	0.00901977	0.0125817	1.44629	0.0488178	0.267342	0.483405	-1.04869
2333			level4			150.014	219	POS								0.197109	0.19706	0.229428	0.210293	0.23194	0.242073	0.217984	0.24805	0.290272	0.242873	0.266937	0.262063	0.246652	0.259474	1.86648	0.00302993	0.0702192	1.19034	0.251372
2343			level4			235.119	50.9	POS								0.0809626	0.0960415	0.0921076	0.0853775	0.0955229	0.0915454	0.0902596	0.111641	0.141953	0.09507	0.131589	0.116718	0.107834	0.117467	1.84277	0.0092314	0.121484	1.30144	0.380108
2353			level4			244.118	359.4	POS								0.0228989	0.0216625	0.0178352	0.0199653	0.0178494	0.0199026	0.020019	0.0214984	0.0325788	0.0235327	0.0241121	0.0287524	0.0238464	0.0257201	1.67641	0.0124367	0.140236	1.28479	0.361529
2365			level4			275.16	277.2	POS								0.0234704	0.0226674	0.0171208	0.0231846	0.0200041	0.0181081	0.0207593	0.0275096	0.0324386	0.0277745	0.028463	0.0282546	0.0281405	0.0287635	2.012	0.00014348	0.0136812	1.38557	0.470483
2373			level4			218.114	240.3	POS								0.0102185	0.0186984	0.0164376	0.0184023	0.0127858	0.0165097	0.0155087	0.0125758	0.00719971	0.0131933	0.0147922	0.0101221	0.0112536	0.0115228	1.28812	0.0452396	0.258428	0.742987	-0.42859
2383			level4			210.017	214.4	POS								0.0860002	0.0953329	0.0862862	0.0885357	0.0781415	0.0833472	0.086274	0.09943	0.0929657	0.0997746	0.0922883	0.0904955	0.0866157	0.0935949	1.36584	0.0416109	0.248535	1.08486	0.117505
2388			level4			164.029	206.6	POS								0.345933	0.360533	0.293777	0.32438	0.359958	0.31302	0.332933	0.289493	0.217393	0.207366	0.261469	0.218939	0.198944	0.232267	2.0468	0.000249046	0.0185605	0.697639	-0.519448
2391			level4			152.022	203.2	POS								0.0383992	0.0390334	0.0326232	0.0337627	0.0314919	0.0339966	0.0348845	0.033517	0.0293866	0.0309123	0.0296758	0.0327857	0.0300259	0.0310506	1.59404	0.0245463	0.197263	0.890096	-0.167967
2428			level4			246.133	152.3	POS								0.135938	0.130273	0.151428	0.122546	0.134674	0.158035	0.138816	0.120835	0.0662883	0.0927358	0.0598123	0.109587	0.0983114	0.0912616	1.78682	0.00170554	0.0524637	0.657429	-0.605092
2437			level4			203.022	127.3	POS								0.0263084	0.0315523	0.0223927	0.0230431	0.0215247	0.0248775	0.0249498	0.0289208	0.0295355	0.0290905	0.030943	0.0306935	0.0287025	0.0296476	1.57534	0.0246444	0.19732	1.18829	0.248891
2453			level4			178.072	73.9	POS								0.0458916	0.0420076	0.0447702	0.0596646	0.0463492	0.0503808	0.0481773	0.0480227	0.0419048	0.0404097	0.0420064	0.0348448	0.0401966	0.0412308	1.36714	0.0477989	0.264827	0.855814	-0.224631
2457			level4			193.046	50	POS								0.0389921	0.0368111	0.0203657	0.0229407	0.0206561	0.0203557	0.0266869	0.032751	0.0564356	0.0378473	0.0342257	0.0479843	0.0471954	0.0427399	1.62039	0.0116609	0.135749	1.60153	0.679453
2458			level4			195.076	47.1	POS								0.0234293	0.025423	0.0191084	0.0234041	0.0321411	0.0228217	0.0243879	0.0342302	0.0423555	0.0313125	0.0407095	0.0445154	0.0373063	0.0384049	2.00827	0.000419592	0.024966	1.57475	0.655123
2460			level4			202.118	44.8	POS								0.0219461	0.036357	0.0321406	0.0327052	0.0245479	0.0281092	0.029301	0.040083	0.047781	0.0443282	0.0561877	0.0551326	0.0621424	0.0509425	2.03846	0.000320684	0.021474	1.73859	0.797919
2481			level4			103.054	153.5	POS								0.13309	0.137692	0.123182	0.121248	0.124011	0.131416	0.12844	0.0989516	0.106765	0.104118	0.107052	0.103316	0.105091	0.104215	2.23348	9.02303e-06	0.00238751	0.811394	-0.301525
2496			level4			184.98	221.2	POS								0.0921934	0.0776458	0.140669	0.0933106	0.130994	0.132754	0.111261	0.0583218	0.0843418	0.0878699	0.0869206	0.0911402	0.0866119	0.0825344	1.33065	0.0366372	0.235109	0.741808	-0.430883
2499			level4			241.13	184	POS								0.0423865	0.045847	0.0413009	0.0442661	0.0402049	0.0371584	0.0418606	0.0519643	0.0566845	0.0596701	0.0590481	0.0514376	0.0540175	0.0554703	2.13042	3.22832e-05	0.00536491	1.32512	0.406122
2501			level4			253.129	177.9	POS								0.0365194	0.0463112	0.0354773	0.0377476	0.043687	0.0337506	0.0389155	0.0423494	0.0571092	0.0463849	0.0525647	0.0532371	0.0477652	0.0499018	1.78666	0.00423789	0.0819012	1.28231	0.358745
2506			level4			244.079	141.6	POS								0.860736	0.838713	0.863944	0.878083	0.853147	0.936416	0.87184	0.815549	0.75266	0.805683	0.77789	0.734657	0.781856	0.778049	1.98853	0.000536837	0.0285766	0.892422	-0.164202
2507			level4			262.155	139.4	POS								0.10322	0.12586	0.10739	0.159605	0.188952	0.218882	0.150652	0.0983053	0.0722148	0.0974491	0.0926479	0.0804922	0.0909027	0.0886687	1.74571	0.0218462	0.185308	0.588568	-0.764719
2519			level4			309.166	306.6	POS								0.311975	0.288729	0.257381	0.283327	0.226585	0.262841	0.271806	0.285213	0.461043	0.308297	0.388093	0.387686	0.306563	0.356149	1.59938	0.0187007	0.171272	1.31031	0.389903
2522			level4			260.124	223.2	POS								0.109957	0.113826	0.125861	0.107697	0.116359	0.115223	0.11482	0.0951728	0.0912747	0.113881	0.0915446	0.0991036	0.111532	0.100418	1.61062	0.0135802	0.14629	0.874569	-0.193356
2538			level4			233.149	276.8	POS								0.0573824	0.0580089	0.0727442	0.0520518	0.0760273	0.0772504	0.0655775	0.0727905	0.0965517	0.0793211	0.0844806	0.0817447	0.0806812	0.082595	1.64471	0.0115728	0.135266	1.2595	0.332853
2540			level4			245.161	197.4	POS								0.0490459	0.0534643	0.0540239	0.0473454	0.0528214	0.0526832	0.051564	0.0323841	0.0481865	0.0340417	0.0411186	0.0407937	0.0365348	0.0388432	1.91611	0.000632464	0.0313103	0.753301	-0.408701
2543			level4			209.077	126.6	POS								0.0130154	0.0140926	0.011671	0.0131068	0.0129077	0.0123664	0.01286	0.0137781	0.0236882	0.0147916	0.01727	0.0213252	0.0184378	0.0182151	1.80331	0.0171812	0.164416	1.41642	0.50225
2550			level4			170.033	203.9	POS								0.631338	0.634699	0.608452	0.640402	0.574012	0.629268	0.619695	0.525659	0.49688	0.514222	0.541938	0.521299	0.524243	0.520707	2.21034	7.8764e-06	0.00219044	0.840263	-0.251087
2555			level4			221.149	290.6	POS								0.0641102	0.0591705	0.0901603	0.0556832	0.0850826	0.0828508	0.0728429	0.101061	0.116666	0.0961063	0.110501	0.108222	0.0988572	0.105236	1.90298	0.000823276	0.0356718	1.44469	0.530763
2562			level4			307.065	180.7	POS								0.0448657	0.0340629	0.055885	0.0853754	0.0644376	0.0644471	0.0581789	0.0351148	0.0332909	0.0353846	0.0457856	0.0402967	0.0321586	0.0370052	1.5175	0.0321018	0.222687	0.636058	-0.652769
2563			level4			203.053	224	POS								0.0466741	0.0562495	0.0655571	0.0661065	0.0737131	0.0732326	0.0635888	0.0962426	0.0791483	0.0725439	0.0953303	0.0754649	0.0651804	0.0806517	1.50801	0.0286415	0.211257	1.26833	0.342933
2572			level4			369.112	153.5	POS								0.135613	0.148891	0.133198	0.130533	0.136006	0.147931	0.138695	0.0985868	0.118451	0.101674	0.101976	0.108924	0.110325	0.106656	2.16018	2.49729e-05	0.00447771	0.768996	-0.378951
2584			level4			222.087	187.6	POS								0.02186	0.0254079	0.0187915	0.0221828	0.018786	0.0172026	0.0207052	0.0272873	0.0307808	0.0251671	0.0278476	0.0288263	0.0283615	0.0280451	1.9329	0.000469541	0.0261819	1.3545	0.437759
2592			level4			371.212	294.4	POS								0.100418	0.1148	0.124455	0.102593	0.128276	0.125141	0.115947	0.0806706	0.108966	0.090417	0.107222	0.0988562	0.0910692	0.0962003	1.55816	0.0139377	0.147978	0.82969	-0.269355
2598			level4			262.05	284.3	POS								0.0345739	0.0242151	0.069809	0.0574495	0.0771361	0.0724158	0.0559332	0.0892211	0.0698724	0.0898011	0.0874834	0.0758159	0.0731618	0.0808926	1.43553	0.026766	0.205428	1.44623	0.532302
2600			level4			305.09	103.1	POS								0.0219638	0.0186447	0.0160623	0.0202006	0.0154959	0.0190678	0.0185725	0.0212002	0.0259871	0.0302437	0.0314357	0.0303162	0.0276584	0.0278069	1.97439	0.000541695	0.0286792	1.49721	0.582273
2604			level4			195.599	158.7	POS								0.263199	0.260057	0.260831	0.236514	0.258476	0.276768	0.259308	0.2584	0.31003	0.276318	0.282761	0.281173	0.316933	0.287602	1.50934	0.0216387	0.184486	1.10912	0.14941
2612			level4			318.065	218.4	POS								0.0819179	0.0838771	0.0915036	0.0884586	0.092143	0.0934212	0.0885536	0.11952	0.11012	0.0943374	0.107818	0.107336	0.0990991	0.106372	1.93975	0.00140012	0.0470516	1.20122	0.264495
2613			level4			332.193	265.1	POS								0.0227894	0.0214919	0.0226213	0.0216624	0.0220357	0.0222213	0.022137	0.0238485	0.0326538	0.0348736	0.0287506	0.0320307	0.0341854	0.0310571	2.05659	0.00302712	0.0702192	1.40295	0.488463
2614			level4			284.995	251.4	POS								0.0621026	0.0535832	0.0637715	0.0608898	0.0723973	0.0702754	0.0638366	0.0692019	0.0941302	0.0815663	0.0600854	0.0914408	0.0994259	0.0826418	1.55799	0.0208383	0.181197	1.29458	0.372486
2615			level4			235.066	127.9	POS								0.0218826	0.0205729	0.017117	0.0205401	0.0207037	0.0197765	0.0200988	0.0218757	0.0317138	0.0252327	0.0253504	0.0284568	0.025956	0.0264309	1.90713	0.00186151	0.0550255	1.31505	0.395116
2625			level4			267.18	24.3	POS								0.118407	0.0638762	0.0819237	0.080251	0.0396771	0.0936373	0.0796287	0.07586	0.116319	0.117808	0.108375	0.114886	0.121068	0.109053	1.28599	0.0451411	0.25835	1.36951	0.453664
2633			level4			205.068	168.1	POS								0.401738	0.31748	0.415986	0.345964	0.396866	0.410501	0.381423	0.820657	0.976255	0.764687	0.896271	0.851181	0.823221	0.855379	2.29309	7.17684e-08	0.000115057	2.2426	1.16517
2642			level4			176.139	156.1	POS								0.203559	0.204462	0.350997	0.293864	0.325547	0.207577	0.264334	0.167817	0.173229	0.184259	0.194777	0.173527	0.185308	0.179819	1.65136	0.0270783	0.206443	0.680273	-0.555815
2643			level4			176.147	306.6	POS								0.214222	0.218064	0.239253	0.243401	0.241853	0.252509	0.234884	0.296766	0.272052	0.33462	0.291753	0.283103	0.31463	0.298821	2.09426	0.000185297	0.0157323	1.27221	0.347334
2649			level4			245.077	67.2	POS								0.479705	0.396981	0.627111	0.573593	0.645159	0.656434	0.563164	0.373976	0.372137	0.486096	0.480209	0.442237	0.392816	0.424579	1.49812	0.0153783	0.155581	0.753917	-0.407523
2661			level4			325.222	23.7	POS								0.0368205	0.0267408	0.0448622	0.0256553	0.0374186	0.0316581	0.0338592	0.0746392	0.0857401	0.0831411	0.079815	0.0824616	0.0626071	0.0780674	2.20313	2.099e-06	0.000953436	2.30564	1.20517
2662			level4			143.05	168.8	POS								0.0394554	0.0361695	0.023284	0.0297042	0.0234969	0.0267274	0.0298062	0.0188391	0.0145814	0.0260826	0.0177694	0.018896	0.0277423	0.0206518	1.60197	0.024116	0.195729	0.692868	-0.529347
2675			level4			273.121	158.1	POS								0.863856	0.895228	0.887972	0.835607	0.912786	0.939584	0.889172	0.900639	0.96838	0.969671	0.90801	1.01121	1.02467	0.963763	1.59639	0.0156557	0.157041	1.08389	0.116216
2682			level4			212.103	47.1	POS								0.0186012	0.0208333	0.0169341	0.0208735	0.0239859	0.0185659	0.0199656	0.0269621	0.0352136	0.0199653	0.0323477	0.0291496	0.0267879	0.0284044	1.77752	0.00523284	0.0914133	1.42266	0.508593
2725			level4			286.103	67.9	POS								0.0261491	0.0285208	0.0256932	0.0304767	0.0247613	0.0273093	0.0271517	0.0218796	0.0264648	0.0233118	0.0243344	0.0252187	0.0227339	0.0239905	1.55138	0.0162754	0.159759	0.883573	-0.178579
2753			level4			158.972	359.4	POS								0.0011082	0.00131365	0.00107554	0.0012335	0.000901073	0.000975607	0.00110126	0.000925969	0.000926096	0.000672335	0.000984184	0.000961985	0.000751405	0.000870329	1.55466	0.0179209	0.168246	0.790301	-0.339525
2769			level4			202.107	359.4	POS								0.0157368	0.0155912	0.0136985	0.0144947	0.0142179	0.01514	0.0148132	0.0158765	0.0230585	0.0188703	0.01651	0.0204707	0.0180611	0.0188079	1.81172	0.0127339	0.142117	1.26967	0.344454
3098			level4			120.966	358.2	POS								0.000942176	0.00100615	0.000910025	0.000726294	0.00073074	0.000963124	0.000879752	0.000778899	0.00069985	0.000692151	0.0007632	0.000709683	0.000686386	0.000721695	1.69813	0.0226823	0.189593	0.820339	-0.285708
3257			level4			352.182	356.2	POS								0.0010315	0.000889755	0.00140308	0.000971368	0.000655013	0.000950501	0.000983537	0.00113846	0.000999055	0.00144888	0.00128996	0.00133645	0.0017682	0.00133017	1.41786	0.0403384	0.246139	1.35243	0.435557
3258			level4			385.178	356.2	POS								0.000222808	0.000246914	0.000431805	0.000358799	0.000344017	0.000329716	0.000322343	0.000481814	0.000599444	0.000468629	0.000510601	0.000617843	0.000501989	0.000530053	2.00467	0.00044547	0.0257767	1.64438	0.71754
3324			level4			412.819	355.4	POS								0.00170113	0.00324546	0.0022815	0.00244357	0.00238482	0.00129796	0.00222574	0.00192627	0.00468082	0.00290595	0.003036	0.0042827	0.00334228	0.00336234	1.38881	0.04294	0.251946	1.51066	0.595178
3488			level4	Bicuculline	-18.9916	368.352	352.2	POS								0.0076955	0.00856864	0.0071461	0.00699072	0.00810096	0.00684816	0.00755835	0.00633571	0.00721687	0.00776927	0.00644716	0.00621368	0.00546938	0.00657534	1.39484	0.0460847	0.260693	0.869945	-0.201004
3555			level4	betalamate	15.8894	210.169	350.4	POS								0.00520415	0.00647606	0.0055015	0.00497913	0.00462015	0.0059455	0.00545442	0.00448147	0.000349902	0.00507489	0.000394912	0.00550274	0.000277181	0.00268018	1.38406	0.0459669	0.260378	0.491378	-1.02509
3561			level4			522.84	350.1	POS								0.0023549	0.00249028	0.00243338	0.00272746	0.00235861	0.00221095	0.00242926	0.00192341	0.00209831	0.00220494	0.00163289	0.00196236	0.000443571	0.00171091	1.13925	0.041796	0.248985	0.704294	-0.50575
3602			level4			430.38	348.9	POS								0.000893582	0.000790051	0.000574261	0.000974472	0.000626098	0.00111456	0.000828837	0.00142755	0.00124779	0.00148251	0.00114741	0.000604	0.0016423	0.00125859	1.30206	0.0310546	0.219492	1.5185	0.602651
3642			level4			504.867	348	POS								0.0121784	0.0143645	0.0124761	0.0136243	0.0246666	0.0097427	0.0145088	0.0205249	0.0297842	0.0197821	0.0231555	0.0138229	0.0218316	0.0214835	1.46041	0.0425958	0.251096	1.48073	0.566307
3659			level4	Monensin	-4.58598	671.875	347.6	POS								0.00078233	0.000482851	0.000465567	0.00044732	0.000528521	0.000742802	0.000574899	0.000648194	0.00107118	0.00114165	0.000938301	0.000861094	0.000933281	0.000932284	1.78767	0.00323196	0.0725384	1.62165	0.697463
3724			level4			638.804	345.5	POS								0.00183045	0.00121754	0.00182011	0.0015978	0.00156974	0.00172048	0.00162602	0.000295938	0.000469251	0.00143124	0.000622202	0.00135459	0.00175413	0.000987893	1.34654	0.0350963	0.232164	0.607552	-0.718919
3802			level4			406.928	342.2	POS								0.00637934	0.0063869	0.00591745	0.00578997	0.00604337	0.00554265	0.00600995	0.00361687	0.00580897	0.00285685	0.0056851	0.00338887	0.00576232	0.00451983	1.47072	0.0443566	0.256108	0.752058	-0.411084
3810			level4	beta-Alanyl-CoA	18.2723	839.635	342.2	POS								9.44e-05	0.000141949	0.000287231	0.000284303	0.000481339	0.000489377	0.000296433	6.0129e-05	0.000103946	0.000127376	5.7994e-05	0.000135746	0.000137427	0.00010377	1.54099	0.0347097	0.230718	0.350061	-1.51432
3838			level4			790.622	341.5	POS								0.00172419	0.0014976	0.00124697	0.00165248	0.0013745	0.00122907	0.00145413	0.000786137	0.0010405	0.00128326	0.000788559	0.000696279	0.00132652	0.000986876	1.7034	0.00738607	0.108109	0.678669	-0.55922
3841			level4			84.286	341.4	POS								0.0018304	0.0015718	0.001588	0.00192189	0.00180876	0.00170971	0.00173843	0.00183369	0.0021359	0.00245404	0.00168607	0.00189286	0.00220451	0.00203451	1.41556	0.0439242	0.254921	1.17032	0.2269
3844			level4			224.892	341.4	POS								0.0259277	0.0219143	0.0190904	0.0222068	0.0204513	0.0214739	0.0218441	0.0179339	0.0203167	0.0187821	0.0174613	0.0178904	0.0188439	0.0185381	1.75933	0.00926194	0.121644	0.848656	-0.236749
3864			level4			812.614	341.4	POS								0.00983046	0.00920208	0.0107736	0.010914	0.0114541	0.0109505	0.0105208	0.00868837	0.00861841	0.00980751	0.0077175	0.00824005	0.00914642	0.00870304	1.79582	0.00239414	0.0618624	0.827225	-0.273649
3865			level4			813.619	341.4	POS								0.00460045	0.00402373	0.00438597	0.00423081	0.00491339	0.00474738	0.00448362	0.00358779	0.00369858	0.00369982	0.00345804	0.00300945	0.00411839	0.00359535	1.9032	0.00128887	0.045501	0.801884	-0.318534
3866			level4			814.628	341.4	POS								0.00224865	0.00195577	0.00195578	0.00177073	0.00154313	0.00223202	0.00195101	0.00155144	0.00158187	0.00150379	0.00121464	0.0013523	0.00163621	0.00147337	1.83199	0.00394581	0.0789014	0.755185	-0.405099
3876			level4			781.556	341.3	POS								0.00142685	0.00149589	0.00112804	0.0019931	0.00167752	0.00139055	0.00151866	0.00169441	0.00195455	0.00302945	0.00230469	0.00172853	0.00205241	0.00212734	1.58611	0.026898	0.205847	1.4008	0.486252
3914			level4			769.556	340.6	POS								0.000784788	0.00038374	0.000670255	0.000775258	0.000650209	0.000850111	0.000685727	0.000374381	0.000406908	0.000545707	0.00052056	0.000460657	0.000630239	0.000489742	1.33359	0.0307247	0.218236	0.714194	-0.485612
3953			level4			284.943	339.7	POS								0.00302464	0.00496694	0.0038813	0.00208617	0.00391865	0.00302831	0.00348433	0.002547	0.0022781	0.00292001	0.00138883	0.00285018	0.00164213	0.00227104	1.45471	0.0301121	0.216423	0.651787	-0.617528
3969			level4			522.352	339.5	POS								0.00227566	0.00233703	0.00240495	0.00188301	0.00221802	0.00185427	0.00216216	0.00127985	0.0012166	0.00244753	0.00146744	0.00175286	0.00152783	0.00161535	1.549	0.0248992	0.198378	0.747103	-0.420622
3972			level4			538.845	339.3	POS								0.00380222	0.00377192	0.00584742	0.00509612	0.00372454	0.00498886	0.00453851	0.00361691	0.00346441	0.00283587	0.00354692	0.00373798	0.0037413	0.00349056	1.49816	0.0231488	0.190986	0.769099	-0.378759
3977			level4	PA(10:0/PGJ2)	-7.74246	643.769	339.2	POS								0.00134369	0.00151467	0.00120862	0.00123411	0.00104394	0.000942294	0.00121455	0.000369081	0.00100925	0.00121755	0.000699385	0.0005197	0.00110657	0.000820256	1.37929	0.0358762	0.233658	0.675355	-0.566282
4062			level4	3,4-Hexahydroxydiphenoylarabinose	-11.0023	453.325	336.6	POS								0.00046142	0.000271335	0.000403513	0.000374628	0.000364229	0.000466161	0.000390214	0.000371469	0.00039706	0.000202041	0.000212537	0.000279097	0.000276665	0.000289812	1.35843	0.0458195	0.26015	0.742698	-0.429152
4146			level4			564.843	334.6	POS								0.00114422	0.00149955	0.00160189	0.00147885	0.00114177	0.00151399	0.00139671	0.00216864	0.00160868	0.00173579	0.00157534	0.00138129	0.00206292	0.00175545	1.41155	0.0363251	0.234932	1.25684	0.329802
4193			level4	Tyr-D-thr-gly-phe-leu-thr	3.60079	701.8	333.1	POS								0.000745029	0.000542879	0.000755278	0.000481262	0.000487798	0.000561715	0.00059566	0.0009021	0.000828145	0.00107473	0.000614876	0.000701036	0.000713523	0.000805735	1.45851	0.0322948	0.223448	1.35268	0.435817
4216			level4			537.861	332.3	POS								0.00770605	0.00324268	0.00732417	0.00470978	0.00493769	0.00661612	0.00575608	0.00705653	0.00711099	0.00785141	0.00814459	0.00733025	0.00803102	0.00758746	1.38304	0.0488451	0.267368	1.31816	0.39853
4267			level4			338.884	329.9	POS								0.0346191	0.0383936	0.0284752	0.0325535	0.0341436	0.0333882	0.0335956	0.0300741	0.0148872	0.0210637	0.0333675	0.0333684	0.0169164	0.0249462	1.38537	0.0394822	0.24367	0.742545	-0.42945
4279			level4	Ponesimod	13.9345	461.984	329.8	POS								0.000454454	0.000523776	0.000655959	0.000579061	0.000633436	0.000494026	0.000556785	0.000207409	0.000400081	0.0004582	0.000318106	0.000416855	0.000441768	0.000373736	1.59143	0.00470336	0.0859167	0.67124	-0.5751
4312			level4			350.327	328.6	POS								0.00210602	0.00212963	0.00196539	0.00186968	0.00203289	0.00200327	0.00201781	0.00180088	0.00162681	0.0020608	0.00202229	0.00144119	0.00169167	0.00177394	1.434	0.042202	0.24982	0.879141	-0.185834
4375			level4			405.012	325.6	POS								0.0023064	0.00341492	0.00372976	0.00263898	0.00384632	0.0035787	0.00325252	0.00211659	0.00309308	0.0026243	0.00216601	0.0028482	0.00224714	0.00251589	1.34168	0.0364509	0.234932	0.773521	-0.370488
4384			level4	Praseodymium	-14.7373	141.913	325.2	POS								0.00715898	0.00780378	0.00159674	0.00467365	0.00296432	0.00750032	0.00528296	0.00297808	0.00220665	0.00194915	0.00217501	0.00221657	0.00219731	0.00228713	1.56078	0.0372523	0.237047	0.432925	-1.20781
4464			level4			175.002	322.1	POS								0.00115566	0.000703345	0.00112541	0.00142676	0.00107482	0.00179332	0.00121322	0.000865183	0.00101689	0.000876317	0.000552492	0.000869631	0.000694313	0.000812471	1.37514	0.0345322	0.23013	0.669682	-0.578451
4474			level4			352.185	321.9	POS								0.00272415	0.000680621	0.00517634	0.0037533	0.00304426	0.00701934	0.003733	0.00816347	0.00879338	0.0108983	0.0061466	0.00881458	0.00995444	0.00879514	1.693	0.00103266	0.0402869	2.35605	1.23637
4489			level4			351.182	321.4	POS								0.0119199	0.000147993	0.0368577	0.0202969	0.0209949	0.0367359	0.0211589	0.0423408	0.0289992	0.0584981	0.0325086	0.0440135	0.0494471	0.0426346	1.14415	0.0148891	0.15307	2.01497	1.01076
4495			level4			350.169	321.1	POS								0.00100878	2.52503e-05	0.00209778	0.00227596	0.00315255	0.0045209	0.0021802	0.0050693	0.00255825	0.00685036	0.00304455	0.00383054	0.00609517	0.0045747	1.18271	0.0305486	0.217547	2.09829	1.06921
4499			level4			141.983	320.8	POS								0.0107466	0.00859235	0.00996249	0.00868817	0.00994713	0.00958484	0.00958693	0.00766946	0.00133298	0.00127358	0.00855767	0.00134698	0.00947234	0.00494217	1.50095	0.0357052	0.233295	0.515511	-0.955924
4513			level4	N-Pyruvoyl-5-methoxy-3-hydroxyanthranilate	-15.7049	254.211	320.6	POS								0.00132589	0.00140906	0.00166	0.0013157	0.0015394	0.00111621	0.00139438	0.000865022	0.000505926	0.00157589	0.000993735	0.00121039	0.00057095	0.000953653	1.39624	0.0356536	0.233295	0.683928	-0.548083
4524			level4			118.081	319.9	POS								0.0979318	0.000417912	0.110679	0.108157	0.000593046	0.000473293	0.0530419	0.105119	0.124006	0.125763	0.11603	0.118418	0.105467	0.1158	1.40149	0.0443534	0.256108	2.18319	1.12643
4557			level4			349.166	319	POS								0.0187547	0.00199124	0.0276246	0.00709945	0.022532	0.0296007	0.0179338	0.0285189	0.0384099	0.0247259	0.0217904	0.0336719	0.0361929	0.0305517	1.23359	0.038456	0.239889	1.70358	0.768571
4576			level4	Inhibitor 60	15.5604	664.458	318.4	POS								0.00150302	0.000746772	0.00100361	0.000611293	0.00115627	0.00105242	0.00101223	0.000477588	0.000460444	0.000713263	0.0005959	0.000496341	0.00073165	0.000579198	1.76888	0.0103508	0.128113	0.5722	-0.805409
4580			level4			681.483	318.3	POS								0.00314909	0.00190653	0.00184659	0.00246016	0.00232422	0.00279639	0.00241383	0.00145425	0.00180695	0.00170208	0.00151576	0.00132765	0.00194195	0.00162477	1.80774	0.00595377	0.096242	0.67311	-0.571086
4583			level4			680.48	318.2	POS								0.00863105	0.005035	0.00515622	0.00561354	0.00555802	0.0061378	0.00602194	0.00370336	0.00509803	0.00457545	0.00393342	0.00448544	0.00449175	0.00438124	1.71052	0.0285586	0.210985	0.727547	-0.458888
4585			level4			663.453	318.1	POS								0.00390084	0.00220315	0.00271224	0.00327086	0.00297014	0.00282952	0.00298112	0.00183259	0.0016008	0.00250865	0.00262185	0.0020622	0.00208104	0.00211785	1.64721	0.0120803	0.138057	0.710422	-0.493253
4679			level4			236.176	314.7	POS								0.0032675	0.00333235	0.00330992	0.00248263	0.00362027	0.00346936	0.00324701	0.00124425	0.0010715	0.00164426	0.00245107	0.00229323	0.00354574	0.00204167	1.57876	0.0145679	0.151484	0.628786	-0.669358
4820			level4	N-(2-Hydroxyphenyl)acetamide glucuronide	-13.2922	330.264	311.2	POS								0.0025179	0.00271757	0.00279728	0.00259664	0.00223013	0.00249314	0.00255878	0.00216451	0.00207087	0.00185667	0.00254614	0.002179	0.00239056	0.00220129	1.56341	0.0188744	0.172048	0.86029	-0.217105
4826			level4			159.096	310.9	POS								0.00921315	0.00969505	0.0120817	0.00819975	0.00885133	0.00844412	0.00941419	0.00775082	0.00873075	0.00700802	0.00815258	0.00771643	0.00830491	0.00794392	1.47941	0.0405203	0.246166	0.843824	-0.244986
4892			level4			194.044	309.4	POS								0.0024434	0.00218885	0.00103171	0.00137259	0.00105215	0.00173001	0.00163645	0.00246133	0.0025523	0.00382591	0.00294129	0.00228062	0.00259167	0.00277552	1.65433	0.00639014	0.0998253	1.69606	0.762189
4895			level4	2-Galloyl-1,4-galactarolactone methyl ester	-17.7991	359.255	309.4	POS								0.00108892	0.00117609	0.00121859	0.00164511	0.00172082	0.0013173	0.00136114	0.00114559	0.00079845	0.000523897	0.00091793	0.00115617	0.000770519	0.000885427	1.61868	0.00840088	0.116746	0.650504	-0.620371
4901			level4			226.18	309.3	POS								0.106133	0.104721	0.0266391	0.0308939	0.011664	0.0410117	0.0535104	0.0955113	0.109461	0.105921	0.106221	0.107106	0.109349	0.105595	1.46379	0.0268592	0.205741	1.97335	0.980647
4902			level4			358.253	309.3	POS								0.0159428	0.0170565	0.0197906	0.0201224	0.0194971	0.0212172	0.0189378	0.0146152	0.0166492	0.0130432	0.0192689	0.0155646	0.0121935	0.0152225	1.48817	0.0189206	0.172138	0.803814	-0.315066
4912			level4	(+)-Chebulic acid	10.452	357.25	309.2	POS								0.0937199	0.0968675	0.113206	0.113358	0.116615	0.118513	0.108713	0.0911428	0.0968181	0.0758864	0.107417	0.0891722	0.0760909	0.0894212	1.52384	0.0152505	0.154742	0.82254	-0.281842
4926			level4			229.199	308.7	POS								0.00471106	0.00454836	0.00171098	0.00408072	0.00232268	0.00488216	0.00370933	0.00866887	0.00514066	0.00745254	0.007259	0.00482401	0.00599366	0.00655646	1.57846	0.00604015	0.0970041	1.76756	0.821758
4973			level4	Se-Methyl-L-selenocysteine	23.1953	183.091	307.7	POS								0.0157893	0.0142001	0.0150526	0.0134769	0.013878	0.013975	0.0143953	0.00380281	0.00613436	0.0037381	0.0137116	0.0054786	0.0154271	0.00804877	1.61616	0.0291965	0.213485	0.559124	-0.83876
5002			level4	4-Oxoproline	11.0244	130.123	306.6	POS								0.0168268	0.0156488	0.0196225	0.0178093	0.0187509	0.0176512	0.0177182	0.0202915	0.020485	0.0222594	0.0207152	0.0185494	0.0221282	0.0207381	1.81687	0.00356466	0.0753251	1.17044	0.227049
5017			level4			184.145	306.2	POS								0.0199856	0.0171382	0.00261014	0.00902688	0.00211424	0.00231483	0.00886497	0.0434875	0.0384317	0.0455788	0.0538143	0.0403602	0.0367012	0.0430623	1.89317	8.65058e-06	0.00233429	4.85758	2.28024
5020			level4			222.001	305.9	POS								0.0113862	0.00856374	0.00972978	0.0107959	0.00998424	0.00808159	0.00975691	0.0128713	0.0118051	0.0109973	0.00955706	0.0127569	0.0113967	0.011564	1.44569	0.031054	0.219492	1.18522	0.245149
5034			level4	Betavulgaroside VIII	-5.28852	942.022	305.2	POS								0.00208633	0.002636	0.00391426	0.0029023	0.00332847	0.00271202	0.0029299	0.000929052	0.000733853	2.38773e-05	0.00172177	0.000762776	0.000849075	0.000836734	1.53642	0.000104302	0.0111476	0.285585	-1.80801
5036			level4			942.424	305.2	POS								0.00624896	0.00844885	0.0113249	0.00598438	0.00855026	0.00875552	0.00821882	0.00459387	0.00285614	0.00283879	0.00300335	0.0032361	0.00313423	0.00327708	2.16377	0.00098248	0.03928	0.398729	-1.32652
5037			level4			942.624	305.2	POS								0.00648594	0.00900235	0.0120125	0.00650534	0.0108653	0.00954829	0.00906995	0.00426032	0.00311561	0.00294805	0.00270944	0.00238431	0.00446576	0.00331392	2.13776	0.000160527	0.0145222	0.365373	-1.45256
5039			level4			943.025	305.2	POS								0.00322995	0.00426035	0.00401702	0.00324939	0.00439257	0.00359198	0.00379021	0.00201128	0.000765426	0.00220241	0.00146946	0.00123085	0.00188957	0.00159483	2.03861	2.74021e-05	0.00472668	0.420776	-1.24888
5040			level4			1177.53	305.2	POS								0.00792626	0.00534133	0.00634781	0.00602582	0.00857494	0.00866947	0.0071476	0.00404081	0.00311396	0.00260918	0.00276757	0.00354728	0.00257884	0.00310961	2.15652	7.52972e-05	0.00910002	0.435056	-1.20073
5041			level4			1177.78	305.2	POS								0.0070017	0.00855455	0.0105503	0.0076741	0.0110306	0.0075311	0.00872373	0.0052683	0.00422547	0.0035723	0.00268448	0.00416239	0.0033388	0.00387529	2.10935	9.6464e-05	0.0106438	0.444224	-1.17064
5042			level4			1178.03	305.2	POS								0.00525353	0.00830214	0.0107021	0.00885962	0.0108532	0.00970435	0.00894582	0.00472351	0.00276381	0.00389223	0.00534602	0.0035446	0.00270672	0.00382948	1.99704	0.000301513	0.0211183	0.428075	-1.22406
5043			level4	IV2Fuc-nLc4Cer	-19.5164	1178.28	305.2	POS								0.00557378	0.00647763	0.00885038	0.00635741	0.00871279	0.00948574	0.00757629	0.00376248	0.00196624	0.00252695	0.00412644	0.00196678	0.00298127	0.00288836	2.09678	0.000107522	0.0114024	0.381237	-1.39124
5044			level4			1178.78	305.2	POS								0.00229308	0.00272157	0.00486876	0.00197522	0.00210867	0.00327914	0.00287441	0.000877484	0.00138393	0.000982027	0.00212673	0.000926386	0.000921968	0.00120309	1.90488	0.00636314	0.0996663	0.418552	-1.25652
5064			level4	Tabun	-22.0602	163.133	304.1	POS								0.00593172	0.00715624	0.00772173	0.0076066	0.00432295	0.00768009	0.00673656	0.0119692	0.0138236	0.00860639	0.0107	0.00915115	0.0120623	0.0110521	1.86992	0.00128323	0.0454529	1.64062	0.714238
5070			level4	N-Ethyl-N'-nitro-N-nitrosoguanidine	21.2474	162.132	303.8	POS								0.0429575	0.045526	0.0514722	0.0444172	0.0534372	0.0514245	0.0482058	0.0878861	0.0595341	0.0940079	0.0656679	0.0675502	0.0874955	0.0770236	2.00942	0.00350899	0.074831	1.59781	0.676095
5149			level4			693.395	299.6	POS								0.00302298	0.00174062	0.00475274	0.00726901	0.00669255	0.00557252	0.00484174	0.00395314	0.00108107	0.00315654	0.00298023	0.00156413	0.00139661	0.00235529	1.34456	0.0311355	0.219683	0.486455	-1.03962
5172			level4			84.0807	298.8	POS								0.155481	0.155896	0.172599	0.167645	0.169028	0.179944	0.166766	0.11862	0.159971	0.150993	0.150328	0.15287	0.144513	0.146216	1.46895	0.0155813	0.156582	0.876775	-0.189722
5202			level4			148.116	298.2	POS								0.138633	0.133901	0.170735	0.15155	0.165066	0.172659	0.155424	0.113639	0.126436	0.14886	0.141397	0.136125	0.135274	0.133622	1.40343	0.0272731	0.207163	0.859724	-0.218054
5203			level4	1-(2,3-Dichlorophenyl)ethanamine	-4.61199	191.076	298.2	POS								0.0375399	0.0435526	0.0375758	0.0398607	0.0419131	0.0423534	0.0404659	0.0300023	0.0356635	0.0418024	0.0373521	0.032185	0.0365779	0.0355972	1.4245	0.033949	0.228231	0.879684	-0.184943
5208			level4	Eudistomin G	2.3025	315.188	298.2	POS								0.00717937	0.00560009	0.00798961	0.00623414	0.00880371	0.00697861	0.00713092	0.00563698	0.00576515	0.00504694	0.00501774	0.00630191	0.00621883	0.00566459	1.54972	0.0188241	0.171829	0.79437	-0.332117
5254			level4			441.171	297.8	POS								0.00423249	0.00438503	0.00459876	0.00626848	0.00601633	0.00732695	0.00547134	0.00256214	0.00379527	0.00276881	0.00313402	0.00289524	0.00414242	0.00321632	1.86322	0.00273508	0.0667339	0.587848	-0.766484
5255			level4			211.117	297.5	POS								0.00781025	0.0124329	0.0119698	0.00679244	0.00529936	0.0183493	0.0104423	0.0181363	0.00945688	0.018767	0.0152397	0.0167723	0.0208872	0.0165432	1.37466	0.0373069	0.237063	1.58425	0.663797
5259			level4			255.145	297.5	POS								0.0081139	0.00933263	0.00883977	0.00855059	0.00942514	0.00831622	0.00876304	0.00838607	0.00760606	0.00800987	0.0073879	0.00699722	0.00711935	0.00758441	1.81571	0.00338378	0.0737184	0.8655	-0.208394
5262			level4	Iodoproxyfan	19.3565	343.194	297.5	POS								0.0104745	0.0113864	0.0105561	0.0116108	0.0148744	0.0143133	0.0122026	0.00788268	0.0116649	0.0114889	0.0085717	0.00943018	0.00956183	0.0097667	1.40971	0.0351161	0.232239	0.800379	-0.321246
5263			level4			365.188	297.5	POS								0.00572247	0.00597498	0.00682158	0.00470403	0.00584634	0.00739483	0.00607737	0.00323816	0.00573287	0.00521424	0.00453412	0.00459343	0.00550588	0.00480312	1.36486	0.0373275	0.237138	0.790328	-0.339477
5297			level4	CDP	-21.7686	404.175	296.7	POS								0.0253275	0.023996	0.0415922	0.0348034	0.0435458	0.0408187	0.0350139	0.0229216	0.0273275	0.0222997	0.0265625	0.0312445	0.0222895	0.0254409	1.35818	0.0298941	0.216061	0.726593	-0.460781
5318			level4			437.019	296.3	POS								0.00573829	0.0073168	0.00372506	0.00551776	0.00595711	0.00485028	0.00551755	0.00354149	0.00252387	0.00267552	0.00637107	0.00338507	0.00352979	0.00367113	1.55597	0.0334766	0.227111	0.665356	-0.587801
5327			level4			172.108	296.1	POS								0.0541418	0.040959	0.0449052	0.0324177	0.0554225	0.0514271	0.0465455	0.0719703	0.046462	0.100415	0.0540908	0.103832	0.105695	0.0804109	1.60696	0.0243961	0.196806	1.72757	0.788748
5393			level4			114.103	294.7	POS								0.0326125	0.0359683	0.0376968	0.0276244	0.0380365	0.0423397	0.035713	0.0282948	0.028653	0.0327457	0.0299264	0.0316302	0.02924	0.0300817	1.46693	0.0410785	0.247197	0.842317	-0.247566
5396			level4	Allantoxanamide	0.790514	157.108	294.7	POS								0.240265	0.2393	0.221744	0.201276	0.2744	0.255453	0.238739	0.195829	0.226025	0.193949	0.191601	0.188189	0.224828	0.203404	1.60264	0.018384	0.170074	0.851989	-0.231093
5398			level4	Monodehydroascorbate	-8.43212	176.122	294.7	POS								3.61684	3.81293	3.87846	3.51479	3.77005	3.98836	3.76357	3.0561	3.57166	3.53577	3.47225	3.60511	3.52077	3.46028	1.49663	0.0192945	0.173557	0.919414	-0.121214
5403			level4	1-(2-Carboxyphenylamino)-1-deoxy-D-ribulose 5-phosphate	-8.80965	350.235	294.7	POS								0.0240428	0.0257098	0.0375317	0.027338	0.0355654	0.0374698	0.0312763	0.0190428	0.0283042	0.0226643	0.0261631	0.0255331	0.0207329	0.0237401	1.41917	0.0276349	0.208516	0.759045	-0.397743
5509			level4			180.074	294	POS								0.0184312	0.022285	0.0201384	0.0205777	0.0229287	0.0177549	0.0203526	0.0172238	0.020404	0.0189731	0.0154188	0.0183117	0.0159929	0.0177207	1.35301	0.0426568	0.251203	0.870684	-0.199779
5518			level4			507.145	294	POS								0.00882903	0.0109024	0.00952408	0.00747514	0.0108851	0.00849031	0.00935101	0.00606323	0.00953381	0.00568923	0.00647758	0.00878789	0.00619133	0.00712384	1.5023	0.0274543	0.207821	0.761826	-0.392467
5519			level4	Dichloromethotrexate	16.2869	524.346	294	POS								0.00442864	0.00568312	0.00818241	0.00650191	0.00881365	0.00742959	0.00683989	0.00361327	0.0059867	0.00437709	0.00635671	0.00469419	0.0037819	0.00480164	1.3791	0.0308995	0.21885	0.702006	-0.510444
5520			level4			545.325	294	POS								0.0161782	0.019551	0.0232418	0.0168735	0.0225417	0.0230567	0.0202405	0.0112489	0.0210281	0.0122887	0.0170446	0.017171	0.0134603	0.0153736	1.39254	0.0344701	0.23006	0.759546	-0.396791
5521			level4			561.298	294	POS								0.00225222	0.00338112	0.00464162	0.00352615	0.00343369	0.00442064	0.00360924	0.00166493	0.00299709	0.00245651	0.00270954	0.00195464	0.001278	0.00217679	1.58234	0.00864512	0.118118	0.603115	-0.729494
5522			level4	Prochlorperazine mesylate	9.93263	567.167	294	POS								0.0200755	0.0183821	0.0199613	0.0189888	0.0224438	0.0227263	0.0204296	0.0168477	0.0164988	0.0188038	0.0155521	0.0182275	0.0170676	0.0171663	1.78061	0.00388483	0.0784469	0.840263	-0.251088
5523			level4			584.292	294	POS								0.0058823	0.00583	0.00994954	0.00549609	0.00865667	0.00778544	0.00726667	0.00492055	0.00419883	0.00652536	0.00361353	0.00558457	0.00636809	0.00520182	1.3858	0.0414138	0.247996	0.715846	-0.482278
5531			level4			719.437	294	POS								0.00574475	0.00516184	0.00861673	0.00405401	0.00576132	0.00725875	0.00609957	0.00397549	0.00593625	0.00269773	0.00458805	0.00491555	0.0036279	0.00429016	1.36491	0.0474481	0.264003	0.703355	-0.507674
5534			level4			795.432	294	POS								0.00556695	0.00544962	0.00739008	0.00579228	0.0083325	0.00909634	0.00693796	0.00279397	0.00588962	0.00318765	0.00527144	0.00367676	0.0042406	0.00417667	1.71077	0.00648542	0.100314	0.602003	-0.732157
5535			level4			817.413	294	POS								0.00603473	0.00442972	0.00867883	0.00714537	0.00804302	0.010706	0.00750627	0.00403819	0.00578741	0.0040277	0.00520861	0.00539721	0.00416157	0.00477011	1.54852	0.0260198	0.202845	0.635484	-0.654073
5654			level4	4,4'-Methylene-bis-(2-chloroaniline)	16.5575	268.166	293.4	POS								0.00304992	0.00198714	0.00130623	0.00275379	0.000601197	0.00175274	0.00190851	0.00344655	0.00311795	0.0017793	0.0038799	0.00449488	0.00409182	0.0034684	1.40824	0.0159591	0.158499	1.81734	0.861827
5707			level4			385.219	291.9	POS								0.00911861	0.0075789	0.0106745	0.00764055	0.0094859	0.0103067	0.0091342	0.0066009	0.00743462	0.00912757	0.00577307	0.00775133	0.00817401	0.00747692	1.34509	0.0437174	0.254504	0.818563	-0.288834
5728			level4			320.165	290.6	POS								0.00654031	0.00406404	0.00218614	0.00769947	0.00312651	0.00303695	0.00444223	0.0109282	0.0144512	0.00675989	0.00772907	0.0112816	0.0120407	0.0105318	1.83803	0.00195947	0.0564518	2.37083	1.24539
5731			level4			175.148	290.5	POS								0.00925946	12.0107	12.6233	0.00713689	0.0006086	0.00195003	4.10882	10.2843	17.5414	11.8491	13.3227	14.8535	11.4651	13.2194	1.62079	0.00887337	0.119543	3.21731	1.68585
5758			level4			321.166	289.2	POS								0.00134609	0.000763056	0.000973144	0.00119244	0.000592019	0.000370564	0.000872885	0.00159518	0.00207575	0.000884681	0.00205912	0.00143024	0.00136565	0.00156844	1.50723	0.0153846	0.155581	1.79684	0.845463
5775			level4	D-Mannitol 1-phosphate	4.28531	263.16	289.1	POS								0.00731926	0.00771947	0.0082507	0.00716336	0.00702566	0.0104413	0.00798663	0.00797623	0.0125976	0.0100809	0.0108272	0.0141629	0.0110741	0.0111198	1.70803	0.0113097	0.13321	1.39231	0.477475
5777			level4			291.012	289.1	POS								0.000952097	0.00136112	0.000921487	0.00125352	0.00110828	0.00103293	0.00110491	0.000607991	0.00097973	0.000802284	0.000350055	0.000985931	0.000963912	0.00078165	1.32421	0.0287154	0.211516	0.707437	-0.499327
5781			level4			350.69	289.1	POS								0.00316643	0.00273291	0.00194257	0.00215926	0.00130327	0.00161334	0.00215296	0.00337083	0.00569931	0.00411437	0.00302267	0.00492716	0.00537178	0.00441769	1.86079	0.00159054	0.0502839	2.05191	1.03697
5783			level4			411	289.1	POS								0.00203176	0.00166389	0.00237627	0.00192182	0.0020931	0.00211525	0.00203368	0.00141758	0.00181271	0.0014837	0.0020024	0.00174616	0.0016758	0.00168972	1.45638	0.024774	0.197673	0.83087	-0.267305
5802			level4			226.127	288.5	POS								0.0129915	0.0109753	0.0112529	0.0133781	0.00936183	0.00794994	0.0109849	0.0105349	0.0134333	0.0155791	0.0124703	0.0171767	0.0138877	0.013847	1.36207	0.0486617	0.267051	1.26055	0.334048
5803			level4	6,7-Dinitro-1,4-dihydroquinoxaline-2,3-dione	20.7161	253.155	288.5	POS								0.00519592	0.00353703	0.00516663	0.00285788	0.00383665	0.0047577	0.0042253	0.00635853	0.00689044	0.00442109	0.0089836	0.00472727	0.00495051	0.00605524	1.36449	0.0471685	0.263533	1.43309	0.51913
5804			level4			278.909	288.5	POS								0.00136652	0.00109483	0.00169599	0.000969876	0.00122114	0.00856407	0.00248541	0.00882139	0.00701013	0.00925249	0.00810438	0.00926872	0.00911058	0.00859461	1.96229	0.0031731	0.0720064	3.45803	1.78995
5805			level4			490.966	288.5	POS								0.000693582	0.000849127	0.0016916	0.00115258	0.00162887	0.00166552	0.00128021	0.000505881	0.000695603	0.000408622	0.000493513	0.000948962	0.00116355	0.000702688	1.46102	0.0244188	0.196838	0.548884	-0.865428
5816			level4	sn-Glycero-3-phosphoethanolamine	-16.1596	216.145	288.4	POS								0.00184763	0.00202219	0.00138765	0.00204167	0.00145202	0.00138269	0.00168898	0.00181373	0.00270043	0.00244405	0.00197051	0.00290906	0.00187592	0.00228562	1.52953	0.0263878	0.204285	1.35326	0.436435
5822			level4			309.166	288.4	POS								0.449093	0.38994	0.351115	0.423413	0.372551	0.346095	0.388701	0.520001	0.755806	0.533245	0.604072	0.607011	0.511169	0.588551	2.04101	0.000657431	0.0321104	1.51415	0.598504
5823			level4	2,8-bis-Trifluoromethyl-4-quinoline carboxylic acid	-7.04028	310.169	288.4	POS								0.0515623	0.0482723	0.045023	0.0549188	0.04697	0.0439003	0.0484411	0.0632285	0.0974277	0.0691563	0.0781209	0.0777886	0.0656338	0.075226	2.0847	0.00238945	0.0618624	1.55294	0.634998
5824			level4			311.171	288.4	POS								0.00764652	0.00559442	0.00537681	0.00686538	0.00565519	0.00568011	0.00613641	0.00928596	0.0161711	0.00929722	0.00987682	0.012061	0.0085477	0.0108733	1.98439	0.00829507	0.116054	1.77193	0.825323
5825			level4			332.151	288.4	POS								0.00151001	0.00166296	0.00170471	0.0019652	0.00176966	0.00119157	0.00163402	0.00322564	0.00420092	0.00255174	0.00347707	0.00297809	0.00244495	0.0031464	2.09188	0.000349622	0.0224732	1.92556	0.94528
5826			level4			347.122	288.4	POS								0.00444985	0.00404084	0.00291132	0.0030994	0.00353817	0.00311097	0.00352509	0.005588	0.00790559	0.00489252	0.00549816	0.00771011	0.0056635	0.00620965	1.99172	0.000877809	0.0367135	1.76156	0.816851
5835			level4			451.106	288.3	POS								0.00222713	0.00222862	0.00253083	0.00265263	0.00157064	0.00147349	0.00211389	0.00387117	0.00402751	0.00279128	0.00417672	0.00334687	0.00303782	0.0035419	1.89855	0.000873029	0.0366619	1.67554	0.744622
5848			level4			205.129	288.2	POS								0.00600586	0.00590916	0.00314748	0.00508304	0.00275935	0.00264575	0.00425844	0.0167225	0.0189317	0.00411375	0.0188356	0.0126508	0.00539394	0.0127747	1.63517	0.0244273	0.196848	2.99985	1.58489
5856			level4	Sodium potassium tartrate	15.8137	211.17	288.1	POS								0.00075508	0.00121715	0.000812781	0.0045824	0.00105601	0.0043941	0.00213625	0.00404171	0.00384446	0.00456158	0.00477472	0.00423136	0.00435959	0.00430224	1.65067	0.0332201	0.226328	2.01392	1.01001
5860			level4			184.116	288	POS								0.000912231	0.000942278	0.512188	0.00110794	0.544782	0.00159791	0.176922	0.617016	0.522673	0.595885	0.633382	0.54724	0.509937	0.571022	1.7035	0.0157768	0.157791	3.22754	1.69044
5873			level4			761.363	287.8	POS								0.00191304	0.00207146	0.00245539	0.00230015	0.00248963	0.0024358	0.00227758	0.00176389	0.000509047	0.00151753	0.00163482	0.00138013	0.00212133	0.00148779	1.42568	0.00839175	0.116746	0.653234	-0.614329
5916			level4			206.066	287.4	POS								0.00171658	0.00468517	0.00152757	0.00859149	0.00162678	0.00923475	0.00456372	0.0139239	0.00203618	0.014214	0.0143531	0.0125586	0.0112959	0.011397	1.36327	0.0181365	0.169254	2.49729	1.32037
5932			level4			223.107	287.1	POS								0.00910445	0.00786629	0.00633115	0.00610142	0.0122689	0.00487867	0.00775849	0.0112452	0.0177982	0.0172005	0.0143948	0.0173788	0.0163945	0.0157353	1.95878	0.000324482	0.0216221	2.02815	1.02016
5933			level4	Acetyl citrate	-10.5765	235.165	287.1	POS								0.00556767	0.00563017	0.00704176	0.00364197	0.00750288	0.00838551	0.00629499	0.00627622	0.00962808	0.00816467	0.0100561	0.00885805	0.00856114	0.00859072	1.41433	0.0260924	0.202965	1.36469	0.448574
5945			level4			203.119	287	POS								0.00146199	0.00219669	0.00358	0.0397617	0.00183606	0.0036654	0.00875031	0.0281884	0.0425273	0.00285105	0.0435913	0.035844	0.0360661	0.0315113	1.60627	0.0264483	0.204312	3.60117	1.84847
5951			level4	2-(3,5-Dichlorophenylcarbamoyl)-1,2-dimethylcyclopropane-1-carboxylic acid	18.942	303.166	287	POS								0.00366278	0.00337609	0.0015187	0.00272117	0.00234397	0.00272929	0.00272533	0.00479647	0.00406408	0.00356539	0.00584363	0.00524509	0.00338058	0.00448254	1.65374	0.0059615	0.0962993	1.64477	0.717883
5954			level4			330.642	287	POS								0.00233468	0.00207029	0.000963114	0.00124804	0.000831047	0.000799671	0.00137447	0.00133529	0.00285025	0.00251663	0.00192163	0.00228386	0.00332716	0.00237247	1.43309	0.0298196	0.2158	1.72609	0.787511
6070			level4			440.824	285.7	POS								0.0044577	0.00388709	0.00324885	0.00258602	0.00281235	0.00343516	0.00340453	0.00251849	0.00258954	0.00188157	0.00296632	0.00268469	0.00240092	0.00250692	1.65293	0.0181649	0.169254	0.736349	-0.441539
6091			level4			489.901	285.6	POS								0.001064	0.00127703	0.00174866	0.00123429	0.00210193	0.00159231	0.00150304	0.0011128	0.000957527	0.00111599	0.000672632	0.00052615	0.00102618	0.00090188	1.66015	0.00917486	0.121267	0.600038	-0.736874
6177			level4	Chlorprothixene	-6.57443	316.865	285	POS								0.0114428	0.0128419	0.0126908	0.0125432	0.010666	0.012517	0.012117	0.00743076	0.00677614	0.0104243	0.00727892	0.0101086	0.0107856	0.00880072	1.77009	0.00240717	0.0619593	0.726314	-0.461334
6178			level4			326.014	285	POS								0.000623605	0.000243135	0.00192708	0.00151368	0.00298195	0.00294352	0.00170549	0.0030617	0.00205212	0.0031722	0.00326128	0.00303147	0.00300301	0.0029303	1.34942	0.0345586	0.230171	1.71815	0.780858
6283			level4	2-Oxoadipate	-22.3363	161.128	284.3	POS								0.0542939	0.0417214	0.0572491	0.0623551	0.0601871	0.0582114	0.0556697	0.0626243	0.068879	0.0643359	0.0628443	0.0642431	0.0619967	0.0641539	1.51305	0.035959	0.233673	1.1524	0.204646
6287			level4			185.077	284.3	POS								0.0204063	0.016776	0.0443073	0.034433	0.0465215	0.0463278	0.0347953	0.0539921	0.0475337	0.05449	0.0569218	0.0464627	0.0454573	0.0508096	1.49408	0.0313058	0.22024	1.46024	0.546208
6305			level4			340.884	284.2	POS								0.00893859	0.0108504	0.00870979	0.00878271	0.0076056	0.0079633	0.00880839	0.00631745	0.00655542	0.00611691	0.000925264	0.00393103	0.00566352	0.00491827	1.4112	0.0029794	0.0697575	0.558361	-0.840729
6332			level4			278.881	284	POS								0.0293469	0.0283128	0.0337765	0.027715	0.0318819	0.0340315	0.0308441	0.0240152	0.0273319	0.0284859	0.0255961	0.0275321	0.0299818	0.0271572	1.46185	0.0266616	0.205143	0.880465	-0.183663
6335			level4			120.066	283.9	POS								0.177835	0.127056	0.165901	0.178081	0.182531	0.164857	0.166044	0.148591	0.134977	0.127789	0.140813	0.130015	0.134763	0.136158	1.65569	0.0138447	0.147483	0.820014	-0.286279
6338			level4	Ciprofibrate	-9.94847	290.154	283.9	POS								0.0134349	0.0164363	0.0144559	0.0214646	0.0155578	0.0137372	0.0158478	0.0162477	0.0214016	0.0207197	0.0193555	0.0182487	0.0187295	0.0191171	1.48993	0.0450563	0.258262	1.2063	0.270583
6353			level4			203.007	283.6	POS								0.0268077	0.0212511	0.0274689	0.0254951	0.0250314	0.029412	0.025911	0.0141396	0.020124	0.0154475	0.0205533	0.0258389	0.021003	0.0195177	1.56309	0.0111679	0.132508	0.753258	-0.408783
6362			level4			262.907	283.5	POS								0.0550816	0.0487903	0.0577392	0.0503185	0.056324	0.0592619	0.0545859	0.0489354	0.0484185	0.0518884	0.0472902	0.0499242	0.0530829	0.0499233	1.40872	0.0357451	0.233295	0.914581	-0.128816
6389			level4			153.102	283	POS								0.022649	0.0107833	0.00952797	0.0160018	0.0226344	0.0231712	0.0174613	0.0262498	0.0284926	0.0243232	0.0206965	0.0232179	0.0241358	0.0245193	1.39213	0.0292444	0.213725	1.40421	0.489761
6397			level4	Malonylglycine	-10.4352	219.17	282.9	POS								0.0280503	0.0268086	0.0341414	0.0264422	0.0350641	0.0341573	0.0307773	0.0354244	0.0560623	0.0389759	0.0472789	0.0470236	0.0385797	0.0438908	1.86604	0.00409991	0.0801571	1.42608	0.512052
6407			level4			784.368	282.9	POS								0.00537922	0.00607018	0.00536246	0.00514336	0.00587035	0.00376923	0.0052658	0.00514533	0.00381434	0.00218498	0.00227937	0.0044358	0.00409348	0.00365888	1.46951	0.0211795	0.182633	0.694839	-0.525249
6433			level4	Verruculogen	0.827653	512.574	282.3	POS								0.00143094	0.00256878	0.00361717	0.00254968	0.00399042	0.0024454	0.00276707	0.0125185	0.0210574	0.0198739	0.0177395	0.0220481	0.0152471	0.0180807	2.28155	8.84553e-05	0.0100032	6.53426	2.70802
6434			level4			512.909	282.3	POS								0.00194202	0.00137133	0.00159437	0.00146573	0.00117613	0.00179995	0.00155825	0.00748988	0.0176818	0.0135794	0.0130173	0.0156133	0.013323	0.0134508	2.2975	0.000346667	0.0223888	8.63197	3.10969
6442			level4			223.075	282.2	POS								0.0112041	0.00884549	0.0203596	0.00264134	0.0160422	0.0202785	0.0132285	0.0219683	0.0236539	0.0301222	0.0304115	0.0341369	0.0235159	0.0273014	1.53058	0.00236708	0.061499	2.06383	1.04532
6482			level4			1195.8	282.2	POS								0.0150019	0.0137827	0.0123074	0.0114253	0.0120018	0.0144093	0.0131547	0.0148653	0.0134976	0.0141438	0.0144777	0.0159513	0.0167547	0.0149484	1.32199	0.0415318	0.248389	1.13635	0.184408
6486			level4	DG(24:0/24:0/0:0)	-2.61755	794.342	282.1	POS								0.0192057	0.020738	0.0233113	0.0189161	0.0221011	0.0239794	0.0213753	0.019894	0.0184378	0.0209377	0.0156836	0.01738	0.0185693	0.0184837	1.44877	0.0300521	0.216368	0.864725	-0.209686
6521			level4			155.045	282	POS								0.0249074	0.0721784	0.0776183	0.0820299	0.0848359	0.0227601	0.0607216	0.0973233	0.106376	0.0837281	0.0872278	0.0893952	0.0834354	0.0912477	1.34603	0.0486957	0.267051	1.50272	0.587578
6546			level4			788.36	281.7	POS								0.00462073	0.00441099	0.00467077	0.00330431	0.00558872	0.00440866	0.0045007	0.00202399	0.00275455	0.00330674	0.00342099	0.00444067	0.00269344	0.00310673	1.59997	0.0112229	0.132813	0.690277	-0.534752
6549			level4			427.095	281.6	POS								0.0193311	0.018973	0.0314744	0.0250745	0.0293539	0.0289051	0.0255187	0.0301439	0.0392072	0.0455754	0.0373097	0.0408655	0.0343494	0.0379085	1.8728	0.0024532	0.0626629	1.48552	0.57097
6559			level4			370.074	281.6	POS								0.00764083	0.00936738	0.00701934	0.00718125	0.00605306	0.00668892	0.00732513	0.00849054	0.012098	0.0125343	0.0130743	0.0130375	0.0178412	0.012846	1.9386	0.00174056	0.0531808	1.75368	0.810388
6563			level4	Oleandomycin 2'-O-phosphate	15.3983	768.857	281.6	POS								0.00101367	2.52503e-05	0.000315201	2.27149e-05	2.39838e-05	2.44876e-05	0.000237551	0.00385377	0.00558289	0.00473814	0.00373444	0.00421	0.00674807	0.00481122	2.05489	8.59916e-05	0.00984713	20.2534	4.34009
6570			level4			797.848	281.6	POS								0.011129	0.014467	0.0101472	0.00980194	0.0114397	0.0132588	0.0117073	0.00998154	0.0106421	0.0113988	0.00756442	0.00952206	0.00842091	0.0095883	1.3967	0.0478077	0.264827	0.819004	-0.288058
6576			level4	6-methoxy-3-methyl-2-all-trans-decaprenyl-1,4-benzoquinol	-21.8788	836.344	281.6	POS								0.00827611	0.00784058	0.00940839	0.00500312	0.00955021	0.0107579	0.00847271	0.00777291	0.00630302	0.00548837	0.00571646	0.00715583	0.00653179	0.00649473	1.2915	0.0492828	0.268041	0.766547	-0.383555
6581			level4	PE-NMe(22:4(7Z,10Z,13Z,16Z)/24:0)	2.03888	895.322	281.6	POS								0.00580806	0.00512877	0.007282	0.00616931	0.0080744	0.00740418	0.00664445	0.0060242	0.00466473	0.00402272	0.00654118	0.00514863	0.00319764	0.00493318	1.39682	0.0311116	0.219683	0.742451	-0.429632
6636			level4	Divanillyltetrahydrofuran ferulate	0.813339	521.578	281	POS								0.0207346	0.0180133	0.0256623	0.016184	0.0213571	0.0205543	0.0204176	0.0179252	0.0162553	0.0142273	0.0163002	0.0159413	0.0195062	0.0166926	1.48775	0.0335204	0.227255	0.817559	-0.290605
6659			level4			280.159	280.4	POS								0.0211066	0.00775674	0.00842997	0.0215503	0.011257	0.0081764	0.0130462	0.0195352	0.0400835	0.0322608	0.00897611	0.0311939	0.0296243	0.0269457	1.45948	0.0237831	0.194067	2.06541	1.04643
6660			level4			577.259	280.3	POS								0.00154725	0.00168993	0.00133818	0.00137331	0.00137009	0.00100428	0.00138717	0.00229992	0.00145462	0.00305884	0.00183483	0.00273976	0.00181587	0.00220064	1.67075	0.0123741	0.139877	1.58642	0.665775
6682			level4			409.019	279.5	POS								0.000664719	0.000357046	0.000755269	0.000752245	0.000465622	0.000575388	0.000595048	0.000841324	0.00178835	0.000915498	0.00161096	0.00115884	0.000761096	0.00117934	1.78804	0.01069	0.130007	1.98193	0.986907
6706			level4			347.885	278.9	POS								0.00126235	0.000896509	0.000821832	0.00120066	0.00156296	0.00107976	0.00113735	0.000704476	0.000775088	0.000677823	0.000610814	0.000636367	0.000490089	0.00064911	1.93543	0.00524769	0.0914453	0.570723	-0.809136
6708			level4			601.296	278.9	POS								0.00228389	0.000665837	0.000444587	0.00113537	0.000738637	0.00119	0.00107639	0.00202322	0.00217197	0.00345478	0.00291162	0.00201941	0.00174548	0.00238775	1.72915	0.00607136	0.0972202	2.2183	1.14945
6721			level4			354.008	278.8	POS								0.000565622	0.000216611	0.000459334	0.000535239	0.000493243	0.000494006	0.000460676	0.000439234	0.00103916	0.000863276	0.000470285	0.00108474	0.000662465	0.000759861	1.41804	0.0377268	0.237846	1.64945	0.721983
6731			level4	Binimetinib	1.41286	442.241	278.8	POS								0.00114351	0.000949431	0.00132881	0.00122793	0.00137979	0.00130154	0.00122183	0.00133682	0.00139417	0.00153784	0.00130344	0.00185671	0.00162076	0.00150829	1.58546	0.0230453	0.190557	1.23445	0.303863
6741			level4			612.31	278.8	POS								0.0393752	0.0368303	0.0448835	0.0427632	0.0444683	0.043662	0.0419971	0.0559803	0.0505656	0.0556533	0.0492139	0.0551449	0.0552397	0.0536329	2.12598	6.49761e-05	0.00827505	1.27706	0.35283
6742			level4			613.313	278.8	POS								0.0116027	0.00943324	0.0127182	0.0124028	0.0127412	0.0111771	0.0116792	0.0156654	0.0134032	0.0141151	0.0156642	0.0148829	0.0145553	0.0147144	1.94178	0.000718594	0.033054	1.25988	0.333282
6747			level4			306.659	278.7	POS								0.0608345	0.0563065	0.0629567	0.063879	0.0626388	0.0641218	0.0617896	0.0784639	0.0726114	0.0838569	0.0698443	0.073265	0.0828978	0.0768232	2.08165	0.000207174	0.0169051	1.2433	0.314179
6748			level4	Isoimide	-5.47632	307.16	278.7	POS								0.0196769	0.0140004	0.0202827	0.0209089	0.0202005	0.0206911	0.0192934	0.0245826	0.0242775	0.023991	0.0218952	0.0241173	0.0259482	0.0241353	1.77828	0.0023582	0.0614624	1.25096	0.323036
6749			level4			307.661	278.7	POS								0.0025162	0.00271674	0.00264924	0.00327651	0.00254951	0.00358809	0.00288272	0.00420872	0.00425939	0.0041058	0.00347484	0.00392607	0.00405918	0.00400567	2.01039	0.000388084	0.023867	1.38955	0.474614
6763			level4			305.949	278.3	POS								0.00116295	0.00106911	0.00136282	0.000828897	0.00101776	0.000984455	0.001071	0.000882143	0.000747328	0.000890534	0.00101743	0.000878423	0.000808683	0.000870758	1.48996	0.03546	0.232588	0.813033	-0.298613
6782			level4			680.338	278.1	POS								0.00351484	0.00287524	0.00519388	0.00840466	0.00364214	0.00599381	0.00493743	0.00420334	0.00168919	0.0029636	0.00381651	0.00249035	0.00116966	0.00272211	1.3648	0.0452112	0.258428	0.551321	-0.859036
6783			level4			680.673	278.1	POS								0.00357429	0.00381998	0.00433223	0.00939959	0.00505472	0.00472022	0.00515017	0.00413725	0.00200288	0.00336869	0.00379015	0.00273052	0.0021008	0.00302171	1.47692	0.0490487	0.267676	0.586721	-0.769253
6785			level4			755.846	278.1	POS								0.0011384	0.0010094	0.00128161	0.000924751	0.000944653	0.00127824	0.00109618	0.00110131	0.00134191	0.00144225	0.00149293	0.00159112	0.00135294	0.00138708	1.62668	0.0119076	0.137027	1.26538	0.339569
6786			level4	S-Methyl-3-phospho-1-thio-D-glycerate	-9.60724	217.155	278	POS								0.0304358	0.0319006	0.0303432	0.0288513	0.0323699	0.0333196	0.0312034	0.0349233	0.0442631	0.0386953	0.040821	0.040105	0.0378749	0.0394471	2.08067	0.000191609	0.0159773	1.26419	0.338216
6789			level4	2-Amino-5-iodo-6-phenyl-4-pyrimidinone	19.5575	314.111	278	POS								0.0011025	0.00137546	0.00104317	0.000925712	0.00102345	0.00134194	0.00113537	0.00120566	0.00141473	0.00139503	0.00146611	0.00134383	0.00176255	0.00143132	1.5236	0.0191092	0.172704	1.26066	0.334179
6793			level4			626.284	278	POS								0.0251634	0.0255788	0.0297972	0.0232094	0.0297823	0.0296174	0.0271914	0.0293091	0.029486	0.0391027	0.0279806	0.0334397	0.0376164	0.0328224	1.48403	0.0312186	0.219967	1.20709	0.271529
6797			level4			681.007	278	POS								0.00195498	0.00257288	0.00280649	0.00567445	0.00373715	0.00312603	0.003312	0.002688	0.000802993	0.00220023	0.00223553	0.00152325	0.00113084	0.00176347	1.48816	0.0290097	0.212993	0.53245	-0.909282
6798			level4			174.055	277.9	POS								0.00112472	0.123891	0.00092044	0.143223	0.00305604	0.00119357	0.0455681	0.121161	0.15365	0.140238	0.13846	0.145853	0.144196	0.140593	1.67111	0.0186653	0.171227	3.08534	1.62543
6813			level4	Sedoheptulose 1,7-bisphosphate	-11.8241	371.145	277.6	POS								0.000783119	0.000799132	0.000502746	0.000786443	0.000566147	0.000644341	0.000680321	0.000677257	0.00136981	0.000807209	0.000989553	0.000839467	0.00094879	0.00093868	1.43149	0.0413686	0.247996	1.37976	0.464418
6818			level4	Cotylenin F	8.97196	627.788	277.5	POS								0.0017538	0.00126566	0.00195591	0.00126012	0.00185016	0.00160182	0.00161458	0.00179965	0.00199035	0.00199267	0.00187635	0.00244166	0.00239774	0.00208307	1.56438	0.0170283	0.163873	1.29016	0.367553
6822			level4			245.057	277.4	POS								0.00212629	0.00400422	0.00497765	0.00375882	0.00594126	0.0047223	0.00425509	0.0056818	0.0101214	0.0075663	0.00742588	0.00786732	0.00761956	0.00771371	1.86491	0.00132297	0.0460482	1.81282	0.858235
6824			level4	Risedronic acid	8.91307	284.122	277.4	POS								0.00295023	0.00277616	0.0021107	0.0025239	0.00185064	0.00270808	0.00248662	0.00214681	0.00371576	0.00316117	0.00319108	0.00332871	0.00337191	0.00315258	1.32537	0.037134	0.236668	1.26782	0.342346
6828			level4			370.14	277.4	POS								0.00399613	0.00346823	0.00471634	0.00464377	0.0031105	0.00387758	0.00396876	0.00524422	0.00606238	0.00481922	0.00542919	0.0053416	0.00432739	0.005204	1.7561	0.00572022	0.0948256	1.31124	0.390933
6831			level4	4-Nitro-3-(trifluoromethyl)aniline	10.7867	207.133	277.3	POS								0.00276945	0.00277473	0.0032696	0.00490528	0.00408954	0.00349716	0.00355096	0.00333751	0.00607348	0.00484875	0.00687475	0.00588138	0.00724015	0.00570934	1.71345	0.00949428	0.123006	1.60783	0.685113
6835			level4			305.189	277.3	POS								0.00215785	0.00216292	0.00288392	0.00241566	0.00306798	0.00372199	0.00273505	0.00386713	0.00414195	0.00512639	0.00424823	0.00436447	0.00492049	0.00444478	2.02164	0.000310551	0.0212657	1.62511	0.700541
6843			level4	Nedaplatin	-8.16873	304.185	277.2	POS								0.0248518	0.0239308	0.0261573	0.0265471	0.0293416	0.0283301	0.0265265	0.0384714	0.0386546	0.051037	0.0368819	0.0411094	0.0489417	0.042516	2.1664	0.000740444	0.0335256	1.60278	0.680573
6859			level4			275.025	276.9	POS								0.03191	0.0227262	0.0192175	0.0155108	0.0186362	0.0109009	0.0198169	0.029143	0.0557038	0.040163	0.0368052	0.0216114	0.0195203	0.0338245	1.37288	0.0478012	0.264827	1.70685	0.771334
6861			level4			234.153	276.7	POS								0.00472674	0.00385439	0.00620765	0.00355372	0.00585557	0.00562094	0.00496984	0.00559572	0.00715902	0.00592441	0.00671563	0.00623609	0.00587744	0.00625139	1.44653	0.0304448	0.217394	1.25787	0.330978
6863			level4			264.163	276.7	POS								0.00242494	0.00224067	0.00327464	0.00240468	0.00332613	0.00395147	0.00293709	0.00389303	0.00473679	0.00382863	0.00439906	0.00538218	0.00439988	0.00443993	1.88068	0.0020522	0.0577796	1.51168	0.59615
6864			level4	2,4,6-Trinitrobenzenesulfonic acid	23.9576	294.174	276.7	POS								0.0124308	0.0101549	0.0084774	0.010746	0.0082736	0.00870856	0.00979855	0.0119871	0.0167883	0.01372	0.0141631	0.0152503	0.013053	0.0141603	1.91767	0.00104238	0.0402869	1.44514	0.531212
6878			level4			296.153	276.5	POS								0.000919559	0.000738872	0.000750645	0.000727223	0.00100929	0.000755646	0.000816873	0.00143901	0.00106547	0.00202082	0.00182079	0.00121783	0.00196505	0.00158816	1.9853	0.00442096	0.0833925	1.9442	0.959175
6893			level4			312.982	276.3	POS								0.00126708	0.000630714	0.00125857	0.00255706	0.000614624	0.00109497	0.00123717	0.00149556	0.0054291	0.00337678	0.00349907	0.00308255	0.00283478	0.00328631	1.83834	0.00628208	0.0992365	2.65631	1.40942
6895			level4			177.123	276	POS								0.0386451	0.0346298	0.0351818	0.039244	0.0377892	0.0368702	0.03706	0.0345447	0.0526268	0.0442485	0.0463312	0.0501712	0.0509243	0.0464745	1.71955	0.016145	0.159269	1.25403	0.326575
6907			level4			76.0408	275.9	POS								0.000650488	0.000834246	0.00096293	0.000640284	0.000831908	0.000679213	0.000766511	0.000771814	0.00113078	0.00107577	0.000840238	0.00087737	0.000963399	0.000943229	1.39941	0.0466319	0.2619	1.23055	0.2993
6913			level4			415.197	275.9	POS								0.00366805	0.00314946	0.00347771	0.00247484	0.00383854	0.00293329	0.00325698	0.00341814	0.00357188	0.00447041	0.00446705	0.00396508	0.00566243	0.00425916	1.46063	0.0285019	0.210834	1.3077	0.387035
6925			level4			407.174	275.8	POS								0.0010553	0.00129596	0.00185103	0.00145557	0.00170348	0.0019021	0.00154391	0.000865633	0.0014462	0.000981197	0.00112926	0.00130936	0.000948827	0.00111341	1.41142	0.0257069	0.201751	0.721167	-0.471595
6926			level4			414.696	275.8	POS								0.0095437	0.00952218	0.0108181	0.00803399	0.00993667	0.00907711	0.00948862	0.00941961	0.0106696	0.0117638	0.011112	0.0118668	0.0132644	0.0113494	1.56213	0.016657	0.161757	1.1961	0.258343
6960			level4			360.185	275.2	POS								0.00249624	0.00224525	0.00309544	0.00243107	0.0029144	0.00326959	0.002742	0.00171146	0.00255787	0.00178515	0.00189019	0.00192175	0.00163982	0.00191771	1.80749	0.00328282	0.0725628	0.699382	-0.515847
6965			level4	CDP	-21.2726	404.175	275.2	POS								0.220585	0.204808	0.299395	0.23556	0.296547	0.292689	0.258264	0.180505	0.236228	0.197351	0.205165	0.228242	0.198707	0.2077	1.42603	0.0262755	0.203631	0.804214	-0.314348
6966			level4			405.179	275.2	POS								0.0447569	0.0421073	0.0614685	0.0481779	0.0605652	0.0616915	0.0531279	0.0356628	0.0468987	0.0395792	0.0416974	0.0451626	0.0411502	0.0416918	1.5065	0.0182616	0.169449	0.784745	-0.349705
6968			level4	Diacetyldichlorofluorescein	-5.72176	486.274	275.2	POS								0.000448998	0.000380856	0.00012063	0.000666208	0.000275559	0.000277595	0.000361641	0.00122805	0.00138017	0.00116161	0.00106778	0.00113001	0.00108377	0.00117523	2.02038	3.77838e-06	0.00139264	3.24972	1.70032
6974			level4	DMPP	4.7876	319.206	275.1	POS								0.00578085	0.00621744	0.0066373	0.00644299	0.00626989	0.0069851	0.00638893	0.00527831	0.0101855	0.00879782	0.0077451	0.00935739	0.00902835	0.00839875	1.52449	0.0346284	0.230523	1.31458	0.3946
7012			level4	Glycerophosphoglycerol	22.439	247.165	274.6	POS								0.0139359	0.00964382	0.00939053	0.00862223	0.0131408	0.0128579	0.0112652	0.0137004	0.0217409	0.0165202	0.0145034	0.0148924	0.0170729	0.016405	1.72369	0.0067452	0.102438	1.45625	0.542263
7021			level4			434.207	274.5	POS								0.00113685	0.00123169	0.00115008	0.000977713	0.00144658	0.00125996	0.00120048	0.0013618	0.00220091	0.00271694	0.00188878	0.00197473	0.00174822	0.0019819	1.93197	0.0069291	0.104191	1.65092	0.723273
7046			level4			697.315	273.7	POS								0.0423034	0.047023	0.0270433	0.047259	0.0261405	0.0262303	0.0359999	0.0827182	0.0501839	0.0538343	0.058107	0.0486693	0.0481008	0.0569356	1.63159	0.012594	0.141349	1.58155	0.661337
7047			level4			697.817	273.7	POS								0.0296459	0.0341244	0.0204876	0.0298366	0.0181515	0.0179515	0.0250329	0.0575462	0.0360041	0.0371414	0.0401096	0.0329526	0.0351406	0.0398157	1.6617	0.0098997	0.125105	1.59053	0.669511
7048			level4			698.318	273.7	POS								0.0127479	0.0132521	0.00813186	0.012467	0.00783	0.00686693	0.010216	0.0240739	0.0145099	0.0175422	0.0167952	0.0134018	0.013342	0.0166108	1.65127	0.010401	0.128335	1.62597	0.701299
7049			level4			708.807	273.7	POS								0.00312436	0.00407566	0.00220843	0.00379115	0.00190663	0.00187623	0.00283041	0.00628037	0.00407966	0.004847	0.00423668	0.00366613	0.00376343	0.00447888	1.57807	0.0149853	0.153637	1.58241	0.662126
7050			level4			709.308	273.7	POS								0.00111608	0.0015512	0.000659449	0.00132411	0.000880569	0.000538505	0.00101165	0.00269078	0.00118861	0.00192258	0.00189043	0.00133631	0.00139467	0.00173723	1.49016	0.0258493	0.201977	1.71722	0.780076
7051			level4			77.4799	273.6	POS								0.000937817	0.00101472	0.00061452	0.0010333	0.000578049	0.000428196	0.000767767	0.00220197	0.00113311	0.00131403	0.00130959	0.00113885	0.00109248	0.00136501	1.64547	0.0142655	0.149939	1.77789	0.830166
7055			level4			698.819	273.6	POS								0.00363766	0.00390327	0.00239169	0.00447009	0.00173124	0.00213072	0.00304411	0.00695165	0.00497531	0.00431074	0.00460786	0.00445945	0.00434019	0.00494087	1.60099	0.0113071	0.13321	1.62309	0.698743
7056			level4			708.306	273.6	POS								0.0051772	0.00605594	0.00269961	0.00539878	0.00330177	0.00269689	0.0042217	0.00863343	0.0061423	0.00538391	0.00645989	0.0046707	0.0060097	0.00621665	1.38333	0.0353156	0.232588	1.47255	0.558315
7071			level4			297.007	273.3	POS								0.0101074	0.00745898	0.00827908	0.0102358	0.0105528	0.00855188	0.00919766	0.00895306	0.0181323	0.0113288	0.0115156	0.01502	0.0120999	0.0128416	1.58152	0.028063	0.209949	1.39618	0.481486
7076			level4	Lucidine B	-14.0607	468.73	273.1	POS								0.0326302	0.0316377	0.0204669	0.0305268	0.0212897	0.0195095	0.0260102	0.0252682	0.037464	0.0397083	0.0325762	0.0352156	0.036536	0.0344614	1.4279	0.0271812	0.206895	1.32492	0.405905
7091			level4			519.254	273	POS								0.00187321	0.000670616	0.00145315	0.00194586	0.000566492	0.00170408	0.0013689	0.00187284	0.0027807	0.00290118	0.00278403	0.00248941	0.00204224	0.0024784	1.61986	0.00439809	0.0832979	1.8105	0.856391
7093			level4			719.297	273	POS								0.00150798	0.00210785	0.000718283	0.00168938	0.000989707	0.00111202	0.0013542	0.00333863	0.00194095	0.00189742	0.00214263	0.00197756	0.00211524	0.0022354	1.55656	0.0163695	0.160364	1.65071	0.72309
7094			level4	Verteporfin	-4.28022	719.798	273	POS								0.00111723	0.00148404	0.000795287	0.00121034	0.000755121	0.000578323	0.000990057	0.00207477	0.00160019	0.00154884	0.00118884	0.000972438	0.0015885	0.0014956	1.37147	0.0353697	0.232588	1.51062	0.595139
7119			level4			307.187	272.2	POS								0.00108617	0.000982604	0.00082755	0.000952637	0.000657832	0.00104516	0.000925325	0.000838101	0.00203447	0.00115475	0.00117561	0.00128865	0.00140892	0.00131675	1.39356	0.0499191	0.269157	1.42302	0.508951
7121			level4			633.284	272.2	POS								0.000977464	0.00131329	0.000991108	0.00110189	0.000742304	0.000847853	0.000995651	0.00205747	0.00136979	0.00155734	0.001447	0.00138136	0.0012966	0.00151826	1.81254	0.00384759	0.0781971	1.52489	0.608706
7125			level4			326.981	272.1	POS								0.00269962	0.00186254	0.00214866	0.00255951	0.00210223	0.00215839	0.00225516	0.00200481	0.00408454	0.00296698	0.00325735	0.00357243	0.00258457	0.00307845	1.49822	0.0300536	0.216368	1.36507	0.448974
7144			level4			278.955	271.8	POS								0.00568252	0.00425748	0.00365083	0.00253518	0.0145554	0.00252278	0.00553403	0.0176749	0.0276528	0.00514088	0.0276384	0.00276819	0.0195389	0.0167357	1.27094	0.0405613	0.246166	3.02414	1.59652
7152			level4			216.957	271.5	POS								0.00734673	0.00751043	0.0133048	0.00727658	0.0148233	0.0152203	0.0109137	0.00472636	0.00632013	0.00660963	0.00494074	0.00657756	0.00733497	0.0060849	1.6355	0.0285813	0.210985	0.557548	-0.842833
7154			level4	Chloramphenicol succite	-12.4683	424.204	271.5	POS								0.00311286	0.00364975	0.00187611	0.00314831	0.00228212	0.00223846	0.00271793	0.00326997	0.00402122	0.00361874	0.00356708	0.0033349	0.00318757	0.00349992	1.42062	0.0285251	0.210904	1.28771	0.36481
7161			level4	Carbamoyl cholesterol	9.59624	430.7	271.4	POS								0.00102944	0.00103116	0.000951278	0.000915973	0.000849828	0.00076944	0.00092452	0.00105261	0.00143683	0.00131221	0.000860715	0.00137617	0.00153747	0.00126267	1.58599	0.0132121	0.145151	1.36575	0.449698
7162			level4			779.392	271.4	POS								0.00128567	0.000938294	0.00128528	0.00261497	0.00151977	0.00189727	0.00159021	0.000915765	0.00032854	0.00138018	0.000994851	0.00065681	0.00069694	0.000828848	1.51453	0.0225525	0.18918	0.521219	-0.940038
7182			level4			165.077	270.7	POS								0.0390292	0.0352032	0.0331366	0.0349465	0.0306943	0.0312593	0.0340449	0.0365922	0.0483441	0.0401809	0.0430856	0.0398684	0.0386003	0.0411119	1.71961	0.00715639	0.106	1.20758	0.27212
7183			level4			166.07	270.7	POS								0.0226917	0.0237633	0.0183913	0.020209	0.0178329	0.0189103	0.0202997	0.0227919	0.0301206	0.0194986	0.0274199	0.0254404	0.0246725	0.0249906	1.4565	0.0260383	0.202873	1.23108	0.299926
7185			level4	beta-nicotinate D-ribonucleotide	0.0702302	334.197	270.7	POS								0.00234357	0.00162211	0.00298855	0.00225943	0.00355923	0.00338876	0.00269361	0.00361045	0.00512284	0.00260544	0.00479391	0.0039529	0.00338125	0.00391113	1.47023	0.0313389	0.220371	1.452	0.538046
7186			level4			444.196	270.7	POS								0.00144871	0.00109566	0.000809143	0.000589586	0.000697601	0.000708183	0.00089148	0.00126246	0.00141338	0.00148085	0.00082089	0.00125669	0.00210896	0.00139054	1.36362	0.0437942	0.2546	1.55981	0.641369
7189			level4	Lichenin	-23.9089	163.144	270.5	POS								0.0134511	0.00120323	0.00329615	0.00060684	0.0110869	0.0118158	0.00690998	0.0115189	0.0147121	0.015432	0.0140224	0.0134214	0.0136546	0.0137936	1.33441	0.0331597	0.226328	1.99618	0.997241
7192			level4			348.976	270.5	POS								0.00133416	0.00058495	0.00147802	0.00109527	0.00136528	0.00120004	0.00117629	0.00183829	0.00331679	0.00155248	0.00235509	0.00268778	0.0021152	0.00231094	1.85091	0.00282187	0.0675631	1.9646	0.974238
7210			level4	Chiniofon	-0.787787	352.117	270.2	POS								0.00257375	0.00205861	0.00119205	0.000689343	0.00271279	0.00115905	0.00173093	0.0015674	0.00408955	0.00376016	0.00349373	0.00347172	0.00358602	0.0033281	1.49297	0.00946342	0.122822	1.92272	0.943149
7231			level4			243.074	269.4	POS								0.0022511	0.000662384	0.00246612	0.00298925	0.000497342	0.00245581	0.001887	0.000655559	0.000783027	0.000678652	0.000797678	0.00105967	0.000748002	0.000787098	1.26352	0.0489604	0.267611	0.417116	-1.26148
7236			level4			206.122	269.2	POS								0.00245303	0.00183349	0.00119312	0.00225778	0.00152262	0.00178741	0.00184124	0.00304093	0.00412869	0.00298185	0.00374077	0.00334252	0.00304237	0.00337952	1.992	0.000186799	0.0158106	1.83546	0.876138
7237			level4	Perfluorovaleric acid	7.66303	265.056	269.2	POS								0.000956599	0.00137972	0.000891487	0.00108638	0.000921172	0.000961961	0.00103289	0.00151185	0.00183309	0.00194901	0.0018921	0.00178149	0.00201713	0.00183078	2.14508	1.66452e-05	0.00345388	1.77249	0.825776
7240			level4			228.104	269.1	POS								0.0044452	0.00418902	0.00465021	0.0038994	0.00480601	0.00470645	0.00444938	0.00405121	0.000832887	0.00467256	0.00365728	0.000894214	0.000677376	0.00246426	1.43789	0.0462974	0.260858	0.553842	-0.852453
7242			level4			249.082	269.1	POS								0.00582872	0.0064658	0.0051714	0.00623158	0.00453901	0.00497029	0.00553447	0.00705846	0.0100744	0.00727169	0.008701	0.00779722	0.0075478	0.0080751	1.95116	0.00103887	0.0402869	1.45906	0.545036
7243			level4			271.064	269.1	POS								0.00180456	0.00208385	0.000925811	0.00171592	0.00146529	0.00146556	0.00157683	0.00257675	0.0031141	0.00242311	0.00260399	0.00250981	0.00187783	0.0025176	1.75288	0.00206746	0.0580295	1.59662	0.67502
7248			level4			372.07	269.1	POS								0.000498909	0.000530946	0.000329593	0.000546351	0.000368831	0.000333312	0.000434657	0.000769785	0.00175368	0.00162362	0.00124537	0.00152525	0.00116865	0.00134773	2.15178	0.0011222	0.0420693	3.10067	1.63258
7265			level4			428.099	268.6	POS								0.00477775	0.0036873	0.00615667	0.00375711	0.00722286	0.00658846	0.00536503	0.009467	0.00962821	0.00923341	0.00920312	0.00960187	0.0091066	0.00937337	1.99403	0.00113032	0.0422567	1.74712	0.804982
7266			level4			465.05	268.6	POS								0.000808377	0.000868889	0.000983733	0.00070785	0.00129123	0.000755463	0.00090259	0.0018595	0.00174174	0.00246019	0.0024661	0.00229756	0.00214352	0.00216144	2.19313	8.81209e-06	0.00235455	2.3947	1.25985
7271			level4			493.041	268.5	POS								0.00173979	0.00130257	0.00240968	0.0020955	0.00230084	0.00205582	0.00198403	0.00208819	0.00254628	0.0041352	0.00320142	0.00308217	0.00276031	0.00296893	1.68959	0.0134994	0.146191	1.49641	0.581506
7277			level4			188.896	268.4	POS								0.00457426	0.00230049	0.00516026	0.00288976	0.00332693	0.00283532	0.0035145	0.00213953	0.000993792	0.000793142	0.00119203	0.00261404	0.00357811	0.00188511	1.52338	0.0282113	0.210205	0.536379	-0.898675
7278			level4			441.111	268.4	POS								0.00264558	0.00184602	0.0033027	0.00339328	0.00382482	0.00325756	0.00304499	0.00342412	0.00392361	0.00556621	0.00347529	0.00375333	0.00509848	0.00420684	1.49532	0.0318136	0.222148	1.38156	0.466298
7279			level4			450.08	268.4	POS								0.00124834	0.000741161	0.00149499	0.00137334	0.00159099	0.00145219	0.00131683	0.00169111	0.002095	0.00345872	0.00286457	0.00275374	0.0025675	0.00257178	1.94706	0.00121212	0.0441435	1.953	0.96569
7282			level4			471.06	268.4	POS								0.0049092	0.0030049	0.00668575	0.00495797	0.00739687	0.00550916	0.00541064	0.00663117	0.008243	0.00809525	0.00686015	0.00648467	0.00815751	0.00741196	1.51921	0.0187524	0.17156	1.36989	0.454056
7284			level4			487.033	268.4	POS								0.000548395	0.000593501	0.000960392	0.000878152	0.0012561	0.00050852	0.000790843	0.000942197	0.00127842	0.00180487	0.00118496	0.00131433	0.00176136	0.00138102	1.73937	0.00899577	0.120182	1.74627	0.804273
7287			level4			783.853	268.2	POS								0.000237778	0.000463377	0.000715132	0.00122022	0.000614231	0.000804381	0.000675852	0.000416472	0.000106039	0.000420301	0.000187096	0.000181162	0.000197331	0.0002514	1.60388	0.0159245	0.158499	0.371975	-1.42672
7309			level4			392.056	267.6	POS								0.00409851	0.00454311	0.00269548	0.00303049	0.00304242	0.00180158	0.00320193	0.00409941	0.00738519	0.00678176	0.00554408	0.00651787	0.0065019	0.00613837	1.85473	0.000821194	0.0356718	1.91708	0.938913
7311			level4			371.077	267.5	POS								0.000976531	0.0012329	0.00134689	0.00104167	0.00144876	0.00069244	0.0011232	0.00112215	0.00289608	0.00316508	0.0021974	0.0028976	0.00243812	0.00245274	1.86275	0.00544984	0.0927153	2.18371	1.12678
7322			level4			414.037	267.3	POS								0.00113358	0.000704781	0.000405052	0.000987984	0.00100197	0.0008141	0.000841245	0.00127253	0.00200063	0.00231654	0.00115567	0.00214883	0.00220923	0.00185057	1.8572	0.00144841	0.0475603	2.1998	1.13737
7331			level4			322.077	266.6	POS								0.0005911	0.000631824	0.000658211	0.000766154	0.000901411	0.000761373	0.000718346	0.000466076	0.000414266	0.000489427	0.000355441	0.00048094	0.000390078	0.000432705	2.04138	0.000247243	0.0185605	0.602363	-0.731295
7339			level4	2-Pyrone-4,6-dicarboxylate	5.01567	185.111	266.2	POS								0.0344371	0.0261768	0.0335419	0.0271575	0.0348323	0.0347469	0.0318154	0.0374428	0.0406756	0.0449546	0.0400814	0.039746	0.0418101	0.0407851	1.88549	0.000925615	0.0379349	1.28193	0.358315
7348			level4			264.164	265.9	POS								0.00606977	0.00999234	0.014263	0.0108863	0.0145085	0.00785762	0.0105963	0.0142925	0.016449	0.0112966	0.0189061	0.0223615	0.0179936	0.0168832	1.63532	0.0130549	0.14434	1.59332	0.672035
7366			level4			225.109	265.3	POS								0.0067991	0.00848496	0.00593886	0.00815452	0.00616633	0.00579743	0.0068902	0.00862066	0.0116995	0.00893687	0.0109839	0.0118548	0.00820302	0.0100498	1.84622	0.00326839	0.0725384	1.45856	0.544548
7368			level4			226.127	265.3	POS								0.162357	0.156712	0.131149	0.162707	0.131281	0.130974	0.145863	0.17535	0.24395	0.201475	0.215933	0.219302	0.202609	0.20977	2.04741	0.000232099	0.0180732	1.43812	0.524188
7369			level4	2-(Phosphonomethyl)pentanedioic acid	3.19917	227.129	265.3	POS								0.00983673	0.0107018	0.0081747	0.0108161	0.00918242	0.00863818	0.00955833	0.0115487	0.0154707	0.0133315	0.0141161	0.0139901	0.0135114	0.0136614	2.06887	0.000132987	0.0130375	1.42927	0.515277
7370			level4			235.005	265.3	POS								0.000464058	0.000315396	0.000803515	0.000483849	0.000427124	0.000574946	0.000511481	0.00090112	0.00199944	0.0011596	0.00214088	0.00171626	0.00109419	0.00150191	2.06697	0.00429079	0.0822371	2.9364	1.55405
7372			level4	Guanfacine	19.5999	247.105	265.3	POS								0.00849291	0.00996268	0.00813217	0.00871043	0.00769206	0.00777614	0.00846107	0.00916511	0.0126503	0.0100662	0.0114674	0.0103858	0.0104679	0.0107005	1.81001	0.00388394	0.0784469	1.26467	0.33876
7373			level4			263.079	265.3	POS								0.00154691	0.00164903	0.00127374	0.00155805	0.00137388	0.0018728	0.00154574	0.00176403	0.00215153	0.0017482	0.00265335	0.00176331	0.00209271	0.00202886	1.6086	0.0166568	0.161757	1.31255	0.392372
7374			level4			269.087	265.3	POS								0.00251302	0.00286012	0.00219179	0.00261374	0.0019689	0.00203289	0.00236341	0.00238923	0.00340423	0.00230132	0.00340034	0.00314708	0.00289746	0.00292328	1.34584	0.0457295	0.259919	1.23689	0.306717
7377			level4			333.197	265.3	POS								0.00245707	0.00274015	0.00262267	0.00244577	0.00195099	0.00238311	0.00243329	0.0028379	0.00410746	0.00361772	0.00331289	0.00359962	0.00382017	0.00354929	2.01189	0.000337575	0.0219054	1.45864	0.544621
7388			level4			357.076	264.9	POS								0.000466666	0.00041191	0.000579991	0.000471666	0.00069597	0.000756775	0.00056383	0.00028432	0.00052089	0.000265774	0.000468391	0.000358232	0.000475682	0.000395548	1.37793	0.0407317	0.246475	0.701539	-0.511406
7389			level4			449.24	264.9	POS								0.000774686	0.000600198	0.00040901	0.00106709	0.000522431	0.00021871	0.000598688	0.00137144	0.00217196	0.00135964	0.00200311	0.00235371	0.00145752	0.00178623	1.96753	0.000274921	0.0198219	2.98358	1.57704
7390			level4			605.289	264.9	POS								0.00167774	0.00188644	0.00153693	0.00186869	0.00153611	0.00123539	0.00162355	0.00230479	0.00213487	0.00185092	0.0020904	0.00191833	0.00199555	0.00204914	1.6768	0.00528512	0.0915556	1.26214	0.335869
7393			level4			338.175	264.8	POS								0.00386542	0.00461658	0.00262528	0.00467726	0.00318956	0.00330748	0.0037136	0.00537316	0.00553082	0.00539382	0.00432268	0.00489867	0.00449043	0.0050016	1.62524	0.00863943	0.118118	1.34683	0.429571
7395			level4			280.99	264.7	POS								0.00344586	0.00442254	0.00866692	0.00558241	0.00681382	0.00512784	0.00567657	0.00840486	0.0131867	0.00861853	0.0115756	0.0114576	0.0077606	0.0101673	1.87015	0.00329681	0.0726364	1.7911	0.840848
7396			level4			384.09	264.7	POS								0.00156846	0.0022213	0.000212568	0.00106869	0.000720121	0.00061117	0.00106705	0.000861087	0.00276416	0.0037824	0.0014067	0.00219438	0.00383986	0.00247476	1.34425	0.0358508	0.233658	2.31925	1.21366
7397			level4			95.0367	264.6	POS								0.000336973	0.000255805	0.000242572	0.000379064	0.000272532	0.000305043	0.000298665	0.000312455	0.000617013	0.000689409	0.000494215	0.000478719	0.000544925	0.000522789	1.88365	0.00283851	0.0676822	1.75042	0.807703
7401			level4			320.021	264.6	POS								0.00431513	0.00476018	0.0054936	0.0038882	0.00447273	0.00427864	0.00453475	0.00495887	0.00774675	0.00626755	0.00834496	0.00706652	0.00610827	0.00674882	1.90101	0.00234921	0.0614391	1.48825	0.573613
7412			level4			618.247	264.2	POS								0.00118312	0.000999907	0.00109313	0.00111017	0.00111054	0.00126514	0.001127	0.00100457	0.000970051	0.0011667	0.000996723	0.000982228	0.000817276	0.000989592	1.37315	0.0400749	0.245189	0.878075	-0.187583
7431			level4			248.91	263.5	POS								0.00172023	0.0017926	0.00142191	0.00125116	0.00242477	0.00119323	0.00163398	0.000934134	0.000935498	0.000474734	0.000766393	0.000429125	0.00159518	0.000855843	1.7067	0.0120151	0.137646	0.523777	-0.932975
7437			level4			256.137	263.2	POS								0.0050682	0.00465694	0.00449984	0.00710571	0.00401477	0.00438044	0.00495432	0.00474985	0.00942496	0.0060674	0.00774727	0.00735558	0.00677139	0.00701941	1.57846	0.0257796	0.20178	1.41683	0.502664
7448			level4			283.012	262.9	POS								0.000681846	0.000450184	0.00172194	0.000878578	0.00191331	0.00170034	0.00122437	0.00162058	0.00329914	0.00361872	0.00161172	0.0039207	0.0025363	0.00276786	1.69339	0.00958119	0.123186	2.26065	1.17674
7449			level4	3-Phospho-D-glyceroyl phosphate	-21.7135	267.039	262.8	POS								0.00666701	0.00888071	0.0102106	0.00839201	0.0153042	0.0112116	0.010111	0.0126187	0.0168317	0.016536	0.0157274	0.0149145	0.016259	0.0154812	1.82164	0.0029208	0.0688769	1.53112	0.61459
7465			level4			304.995	262.3	POS								0.000478834	0.000560815	0.00122013	2.27149e-05	0.00185022	0.00109144	0.000870693	0.00102514	0.00195246	0.00156452	0.00179226	0.00205205	0.00201014	0.00173276	1.15174	0.0190327	0.172704	1.99009	0.992836
7467			level4	UDP	-16.7671	405.162	262.3	POS								0.000740931	0.000973532	0.000213967	0.000784076	0.000317883	0.000372094	0.00056708	0.00120833	0.00135858	0.00137293	0.00110164	0.00122915	0.00123677	0.00125123	1.75742	0.00192485	0.056167	2.20644	1.14172
7482			level4	Haloperidol 1,2,3,6-tetrahydropyridine	-13.6275	358.851	261.9	POS								0.00069013	0.00108216	0.000733994	0.000499578	0.000556949	0.00138943	0.000825374	0.000519276	0.000662039	0.000306133	0.000632078	0.000401446	0.000345094	0.000477678	1.49657	0.0462487	0.260858	0.578741	-0.78901
7489			level4			431.236	261.8	POS								0.000864781	0.00118492	0.000688278	0.00251812	0.00168444	0.00133163	0.00137869	0.000832906	0.000457503	0.000728935	0.00106969	0.000757696	0.000303446	0.000691696	1.42299	0.0400881	0.245189	0.501703	-0.995093
7494			level4			186.016	261.5	POS								0.0020611	0.00263193	0.00237611	0.00331856	0.00251129	0.00290443	0.00263391	0.00267356	0.00321459	0.00431446	0.00305875	0.00327018	0.00355774	0.00334821	1.54033	0.0326307	0.224465	1.2712	0.346188
7497			level4			245.057	261.5	POS								0.0109887	0.0102527	0.0186547	0.0103722	0.019619	0.0229713	0.0154764	0.0168332	0.0354446	0.0256238	0.0256352	0.0270265	0.0287095	0.0265455	1.70186	0.00798037	0.113398	1.71522	0.778393
7500			level4			273.023	261.5	POS								0.0129722	0.0132338	0.0130543	0.0147419	0.0125935	0.0138218	0.0134029	0.0147126	0.0139428	0.0169337	0.0163609	0.0149534	0.0164102	0.0155523	1.82184	0.00385056	0.0781991	1.16036	0.214578
7501			level4			289.021	261.5	POS								0.00405407	0.00350586	0.00668533	0.0040093	0.00713043	0.00658386	0.00532814	0.00533784	0.00923711	0.00738525	0.00719174	0.0094048	0.00965939	0.00803602	1.57411	0.0182505	0.169449	1.50822	0.592849
7502			level4			295.005	261.5	POS								0.002789	0.00395611	0.00382303	0.0042962	0.00381783	0.00345349	0.00368928	0.00405099	0.00373594	0.00532068	0.00462129	0.0042936	0.00444245	0.00441082	1.43957	0.0401709	0.245475	1.19558	0.25771
7508			level4			400.998	261.4	POS								2.42079e-05	8.41828e-05	0.000489409	0.00022203	0.000532322	0.000447977	0.000300021	0.00056971	0.00100406	0.00133144	0.000880318	0.000885849	0.00125444	0.000987637	1.70571	0.000771322	0.03443	3.29189	1.71892
7515			level4			379.982	261.1	POS								0.000565209	0.000544436	0.000530069	0.00058773	0.000555415	0.000425547	0.000534734	0.000563614	0.000672249	0.000756896	0.000689606	0.000604956	0.000725356	0.000668779	1.72295	0.00525895	0.0915245	1.25068	0.322708
7529			level4	2-[4-(4-Chloro-1,2-diphenylbut-1-enyl)phenoxy]-N,N-dimethylethanamine	10.8959	406.982	260.7	POS								0.000499692	0.0007005	0.000509616	0.000405894	0.000387367	0.000451126	0.000492366	0.000811032	0.000707836	0.00107794	0.000472977	0.00083297	0.00110908	0.000835306	1.65819	0.00958677	0.123186	1.69651	0.762574
7541			level4			237.091	259.9	POS								0.00272053	0.00223874	0.00164546	0.00248534	0.00146034	0.00158065	0.00202184	0.00431867	0.0064177	0.00528408	0.00576508	0.00613197	0.00595251	0.005645	2.18967	2.21365e-06	0.000973076	2.79201	1.4813
7545			level4			537.223	259.9	POS								0.00217222	0.00196956	0.00101624	0.0023163	0.00118367	0.00125112	0.00165152	0.00163169	0.00387995	0.00444317	0.00268338	0.00353467	0.00425265	0.00340425	1.71623	0.00524274	0.0914453	2.06129	1.04355
7547			level4			334.125	259.7	POS								0.000374962	0.000333036	0.000112193	0.000233217	0.000210406	0.000120563	0.00023073	0.000395587	0.000610338	0.000802927	0.000472626	0.000457215	0.000615895	0.000559098	1.82631	0.00135403	0.0463427	2.42317	1.2769
7558			level4			369.878	259.2	POS								0.00316572	0.00242424	0.00325545	0.00359732	0.00301084	0.00448429	0.00332298	0.00203356	0.00107877	0.00251821	0.00234175	0.00180135	0.00230959	0.00201387	1.71086	0.00401618	0.0792018	0.606045	-0.722504
7566			level4			355.17	259	POS								0.00256421	0.0025511	0.002016	0.00254332	0.00201387	0.0020721	0.00229343	0.00287585	0.00516032	0.00438702	0.00409069	0.00445622	0.00442463	0.00423246	2.10024	0.000150741	0.0140695	1.84547	0.883986
7596			level4			374.13	257.6	POS								0.000458837	0.000767182	0.000431863	0.000729484	0.000239751	0.000295668	0.000487131	0.00176893	0.000942482	0.000973985	0.00167233	0.00118377	0.00155087	0.00134873	1.93926	0.000543762	0.0287203	2.76872	1.46922
7602			level4			326.127	257.5	POS								0.00220825	0.00192228	0.000918143	0.00218425	0.00103255	0.000814115	0.00151327	0.00280889	0.00322491	0.00294987	0.00266632	0.00273885	0.00246423	0.00280884	1.74431	0.00118328	0.0437607	1.85615	0.892311
7610			level4			238.952	257.3	POS								0.00129787	0.00305706	0.00160921	0.00175565	0.00179396	0.00177098	0.00188079	0.00136013	0.00133322	0.000930108	0.000976649	0.00102796	0.0011274	0.00112591	1.79482	0.0269915	0.206173	0.598638	-0.740244
7634			level4			375.885	256.8	POS								0.00408886	0.00441388	0.00372814	0.00421792	0.00424556	0.00242483	0.0038532	0.00270287	0.00216316	0.00308255	0.00339543	0.00204849	0.00357036	0.00282714	1.4435	0.0270469	0.206431	0.733713	-0.446711
7650			level4			177.123	256.3	POS								0.114518	0.0653741	0.0698652	0.0746344	0.0663475	0.050454	0.0735322	0.0685231	0.118846	0.126017	0.0990894	0.105677	0.0977279	0.102647	1.4341	0.0364421	0.234932	1.39594	0.481241
7651			level4	Polyvidone	-7.77209	178.127	256.3	POS								0.00402033	0.00290937	0.00275822	0.00506408	0.0048436	0.0040062	0.00393363	0.00388572	0.00778411	0.00656963	0.00587363	0.00615681	0.00458642	0.00580939	1.57183	0.0218461	0.185308	1.47685	0.562524
7654			level4			290.908	256.3	POS								0.00923771	0.0113769	0.00922585	0.00783288	0.00884303	0.00899052	0.00925114	0.00691892	0.0066069	0.00784217	0.00623397	0.00604523	0.00863665	0.00704731	1.83066	0.00559364	0.0938148	0.761777	-0.392559
7655			level4			307.981	256.3	POS								0.000778513	0.000740568	0.000374787	0.000938907	0.00181851	0.00151991	0.00102853	0.00161445	0.00215359	0.00202407	0.00167438	0.00257208	0.00303687	0.00217924	1.72904	0.00425306	0.0819753	2.11879	1.08324
7671			level4			428.178	255.9	POS								0.000116469	0.000230655	0.000215799	0.000245142	0.000225144	0.000215825	0.000208172	0.000479446	0.000490747	0.000495034	0.000587268	0.000526624	0.000531837	0.000518493	2.21236	1.99647e-07	0.000189072	2.49069	1.31654
7700			level4			346.161	255.1	POS								0.000877223	0.000618777	0.000416347	0.000996178	0.000296839	0.000419782	0.000604191	0.00185098	0.00136759	0.00122517	0.00125178	0.00126452	0.00114061	0.00135011	1.8702	0.000707108	0.033054	2.23457	1.16
7707			level4			639.136	255.1	POS								0.00134734	0.00206883	0.00158495	0.00234174	0.00185719	0.00210761	0.00188461	0.00153554	0.00106175	0.0016139	0.00102135	0.00130783	0.00187929	0.00140327	1.37164	0.0389227	0.241695	0.744597	-0.425468
7712			level4	Fluoroimide	-15.6763	261.052	254.8	POS								0.00763531	0.0054695	0.00738572	0.00738103	0.000819047	0.00694086	0.00593858	0.000612576	0.00093034	0.000886448	0.000578271	0.0071503	0.000589043	0.00179116	1.559	0.0210746	0.182198	0.301615	-1.72922
7721			level4			105.978	254.7	POS								0.0190235	0.0337054	0.0335876	0.0215688	0.000732598	0.0331118	0.0236216	0.000452062	0.00872448	0.000387319	0.0282603	0.00127876	0.000288286	0.0065652	1.37471	0.0344828	0.23006	0.277932	-1.8472
7743			level4			239.07	254.4	POS								0.00226344	0.00215218	0.00404974	0.00202448	0.00370155	0.0035014	0.0029488	0.00292837	0.00507619	0.00440974	0.00456393	0.00527235	0.00495998	0.00453509	1.63472	0.0105148	0.129075	1.53795	0.621005
7752			level4	2-Dehydro-3-deoxy-D-arabino-heptote 7-phosphate	-7.90086	289.151	254.3	POS								0.00946094	0.00637552	0.00966842	0.0108251	0.0101417	0.00975997	0.00937195	0.0119027	0.0164762	0.0250413	0.0135243	0.013559	0.0204608	0.0168274	1.88071	0.0135602	0.146191	1.7955	0.844387
7756			level4			444.22	254.3	POS								0.0010494	0.00116695	0.00105281	0.000994122	0.00129148	0.00104782	0.00110043	0.00101989	0.00156637	0.00180768	0.00137189	0.00161353	0.00199164	0.00156183	1.67664	0.0193266	0.173666	1.41929	0.505172
7757			level4			597.213	254.3	POS								0.00092597	0.000828739	0.00101917	0.000888346	0.000778386	0.000951575	0.000898697	0.000509582	0.000706157	0.000721883	0.000724231	0.000841372	0.00063529	0.000689753	1.68262	0.00447939	0.0838471	0.767503	-0.381756
7784			level4			484.028	253.6	POS								0.000208503	0.000436475	0.00057007	0.000561018	0.000465313	0.000459681	0.000450177	0.00106386	0.000882293	0.000635429	0.000710092	0.000912066	0.000558277	0.00079367	1.7466	0.00457453	0.0848124	1.76302	0.818047
7797			level4			326.009	253.2	POS								0.00235083	0.000669121	0.00172403	0.000697713	0.00199879	0.00236051	0.0016335	0.00270608	0.00278906	0.0029358	0.00211954	0.00253071	0.00176133	0.00247375	1.27823	0.044031	0.255293	1.51439	0.598736
7819			level4			380.095	252.7	POS								0.00171747	0.00167141	0.00107232	0.00131176	0.000983848	0.00103812	0.00129915	0.00277559	0.00333592	0.00171154	0.00273862	0.00248514	0.00202376	0.00251176	1.90998	0.00120592	0.0441435	1.93338	0.951127
7820			level4			402.077	252.7	POS								0.000790888	0.000502402	0.000347669	0.000852735	0.000347913	0.000435988	0.000546266	0.0013271	0.00125204	0.000636753	0.00137864	0.00103412	0.000801036	0.00107162	1.70848	0.00640373	0.099827	1.96171	0.972113
7825			level4			440.065	252.4	POS								0.00059629	0.0002121	0.000431562	0.000305665	0.000747864	0.000684881	0.000496394	0.000473235	0.000980333	0.000617964	0.000916231	0.000744773	0.000840761	0.000762216	1.3254	0.0467554	0.262173	1.53551	0.618715
7834			level4			211.003	252.3	POS								0.00380957	0.00423492	0.00440065	0.00384066	0.00376297	0.00367934	0.00395468	0.00375404	0.00378183	0.0030042	0.00358276	0.00335806	0.00216009	0.0032735	1.33812	0.0345441	0.23013	0.827752	-0.27273
7842			level4	Phosphinic amide, bis(1-aziridinyl)-N-bis(2-chloroethyl)-	7.43596	273.119	252.1	POS								0.00146933	0.00152679	0.0016785	0.0012199	0.00176347	0.00186099	0.0015865	0.00163577	0.00230458	0.00186492	0.00178427	0.00240103	0.00193337	0.00198732	1.50649	0.0271859	0.206895	1.25265	0.32498
7848			level4			449.161	252	POS								0.0017289	0.00181354	0.002906	0.00171739	0.00241325	0.002286	0.00214418	0.00120827	0.00168973	0.00145054	0.00135161	0.00118941	0.00169715	0.00143112	1.74742	0.00783188	0.112384	0.667444	-0.583282
7879			level4			547.001	251.2	POS								0.000439784	0.000437808	0.000949632	0.00118732	0.000983613	0.000679714	0.000779646	0.000792136	0.00168686	0.00223808	0.00197984	0.00189111	0.00164226	0.00170505	1.8196	0.00308411	0.0709918	2.18695	1.12892
7886			level4			525.019	250.9	POS								0.000539291	9.73541e-05	0.00151404	0.000769095	0.00111777	0.000645199	0.000780458	0.000569781	0.00245575	0.00212563	0.00141912	0.00139276	0.00207911	0.00167369	1.36342	0.0264398	0.204312	2.1445	1.10064
7921			level4			339.177	250.4	POS								0.00044331	0.000131186	0.000395941	0.000401159	0.000129848	2.44876e-05	0.000254322	0.000557928	0.00102779	0.000664864	0.00054057	0.000619227	0.00034157	0.000625325	1.47596	0.0103651	0.128113	2.45879	1.29795
7937			level4			420.919	249.9	POS								0.00281038	0.00233673	0.00212083	0.00231673	0.00254519	0.0027226	0.00247541	0.00265135	0.0037989	0.00312308	0.00268865	0.00365872	0.00328416	0.00320081	1.70587	0.00869392	0.118413	1.29304	0.370771
7938			level4			442.9	249.9	POS								0.000912909	0.00119366	0.00171558	0.00151115	0.0014189	0.00173692	0.00141485	0.00131981	0.00247595	0.00177516	0.0020647	0.00220884	0.00251325	0.00205962	1.58078	0.0172097	0.164515	1.45571	0.541725
7945			level4			151.983	249.7	POS								0.000991716	0.00056751	0.00136573	0.000864402	0.00139712	0.00155084	0.00112289	0.0010111	0.00227871	0.00302245	0.00206088	0.00279591	0.00279003	0.00232651	1.71293	0.00519546	0.0911177	2.0719	1.05096
7947			level4	(2R,3S)-2-methylisocitrate	-4.80781	204.134	249.7	POS								0.0130696	0.0124831	0.0152164	0.0124068	0.0143863	0.0140038	0.0135943	0.0137384	0.0166431	0.015029	0.0151059	0.0156995	0.0145935	0.0151349	1.51096	0.0302871	0.216994	1.11333	0.154875
7955			level4			448.909	249.7	POS								0.00230112	0.00229795	0.00207694	0.00241335	0.00188519	0.00261777	0.00226539	0.00272561	0.00413844	0.00317095	0.00300147	0.00318052	0.00326238	0.00324656	1.97262	0.00125645	0.0449979	1.43312	0.519155
7957			level4			241.031	249.6	POS								0.418013	0.390417	0.428849	0.408682	0.46281	0.467961	0.429455	0.429772	0.628417	0.608283	0.547272	0.584722	0.591822	0.565048	1.91284	0.00164349	0.0514043	1.31573	0.395865
7962			level4			264.017	249.6	POS								0.0037069	0.00322051	0.00373547	0.00291008	0.00398858	0.00482031	0.00373031	0.00299018	0.00506196	0.00538536	0.0056039	0.00552741	0.00707764	0.00527441	1.42381	0.0282206	0.210205	1.41393	0.499714
7966			level4			352.162	249.6	POS								0.00785661	0.0067754	0.00345214	0.00762104	0.00390484	0.00367954	0.00554826	0.00552101	0.0106246	0.0114062	0.00885504	0.0103386	0.0105801	0.00955425	1.60095	0.00827157	0.115785	1.72203	0.784107
7967			level4			353.154	249.6	POS								0.000827647	0.000900805	0.000346029	0.00100642	0.000540315	0.00057845	0.000699945	0.000611774	0.00175999	0.00181845	0.00119603	0.00143084	0.00146937	0.00138108	1.60661	0.00817538	0.114934	1.97312	0.98048
7969			level4			384.958	249.6	POS								0.000752345	0.000773167	0.000954741	0.000471852	0.00101444	0.000544257	0.000751801	0.000682509	0.00133736	0.0018299	0.00157148	0.00159558	0.00160923	0.00143768	1.70508	0.00420194	0.0815086	1.91231	0.935317
7970			level4			396.977	249.6	POS								0.00122577	0.00150766	0.00094872	0.00128772	0.00130192	0.00165261	0.00132073	0.00158327	0.00210416	0.00278472	0.000955508	0.00244766	0.00225895	0.00202238	1.3429	0.047291	0.263791	1.53125	0.614712
7972			level4			431.968	249.6	POS								0.00106748	0.00111188	0.000831446	0.0010131	0.000648716	0.000866084	0.000923116	0.00104024	0.000549715	0.000718825	0.00057458	0.000521499	0.00020442	0.000601547	1.34986	0.0354357	0.232588	0.651648	-0.617835
7982			level4	Propantheline chloride	-12.5676	404.944	249.2	POS								0.0107764	0.010364	0.0104689	0.0103625	0.0107329	0.0111365	0.0106402	0.0113362	0.0163131	0.0136387	0.0144944	0.015779	0.013278	0.0141399	2.0125	0.00477641	0.0865358	1.32891	0.410247
7983			level4	Domperidone	19.5426	426.927	249.2	POS								0.0055613	0.00529609	0.0059287	0.00597063	0.00662581	0.00607005	0.00590876	0.00524584	0.00896248	0.0079568	0.00801131	0.00773112	0.00844273	0.00772505	1.67637	0.0165547	0.16131	1.30739	0.386687
7999			level4			334.876	249.1	POS								0.0036549	0.004316	0.00374809	0.00410739	0.00299149	0.0035709	0.00373146	0.00215751	0.00302558	0.0031451	0.00375752	0.00229023	0.00270232	0.00284638	1.56999	0.0161754	0.159269	0.762805	-0.390613
8005			level4			112.087	248.9	POS								0.089398	0.0852682	0.0931293	0.123148	0.0717971	0.0746455	0.0895643	0.0576937	0.0667835	0.0663869	0.0595713	0.0753382	0.0635477	0.0648869	1.70022	0.020324	0.178623	0.724472	-0.464997
8015			level4			382.963	248.9	POS								0.013331	0.0120207	0.0125978	0.0119837	0.0127647	0.0125844	0.012547	0.0121204	0.0190949	0.016087	0.0164368	0.0169956	0.0177422	0.0164128	1.84137	0.0093738	0.122353	1.3081	0.387474
8025			level4			540.867	248.8	POS								0.00024884	0.000274924	0.00039202	0.000385738	0.000382546	0.000454098	0.000356361	0.000492905	0.000588686	0.00100875	0.000325944	0.000805112	0.000610832	0.000638704	1.65388	0.0332417	0.226328	1.7923	0.841809
8026			level4	Aminobacteriohopanetriol	-19.3753	546.876	248.8	POS								0.00132586	0.000700306	0.000975397	0.000912316	0.00102473	0.00105462	0.000998871	0.000954279	0.00150973	0.00165254	0.0018778	0.00178189	0.00167343	0.00157494	1.73477	0.00446836	0.083698	1.57672	0.656931
8031			level4	Cer(d17:1/16:0)	-0.527976	524.894	248.6	POS								0.00182152	0.00185481	0.00209578	0.0018554	0.00206698	0.00211554	0.00196834	0.0023572	0.00373443	0.00321031	0.00324309	0.0034345	0.00268165	0.0031102	2.10647	0.00200928	0.0572214	1.58011	0.660027
8057			level4			90.0663	248.4	POS								0.00186303	0.00161602	0.179143	0.207728	0.181837	0.00379022	0.0959964	0.186149	0.217215	0.212474	0.206464	0.20918	0.212275	0.207293	1.47126	0.045406	0.259053	2.15938	1.11062
8059			level4			383.857	248.4	POS								0.00311623	0.00379915	0.00321402	0.00262704	0.00289227	0.00293641	0.00309752	0.0022052	0.00249043	0.00248985	0.0025238	0.00186655	0.00278964	0.00239424	1.77514	0.00704203	0.105215	0.772955	-0.371543
8070			level4			292.872	248.3	POS								0.00627647	0.00594313	0.00574682	0.00727713	0.00605014	0.00654663	0.00630672	0.00499083	0.0063293	0.00446919	0.00580557	0.00459096	0.00602069	0.00536776	1.41268	0.0375705	0.237727	0.851117	-0.23257
8081			level4			404.035	248.2	POS								0.000525746	0.000862429	0.000471202	0.00095132	0.000603135	0.000445794	0.000643271	0.000906668	0.000853586	0.00101685	0.000927241	0.000885776	0.000938635	0.000921459	1.6352	0.0228403	0.189813	1.43246	0.518494
8082			level4			480.93	248.2	POS								0.00199051	0.00169791	0.00142503	0.0018375	0.00192516	0.00147055	0.00172445	0.00214263	0.00373638	0.00299556	0.00309065	0.00368295	0.00335299	0.00316686	2.0775	0.00022675	0.0177581	1.83645	0.876922
8087			level4			95.0604	248.1	POS								0.0299588	0.00170992	0.0012189	0.00152458	0.0253905	0.0239702	0.0139621	0.0297639	0.0383841	0.0341864	0.0317395	0.0341792	0.0389822	0.0345392	1.47067	0.0135301	0.146191	2.47378	1.30672
8117			level4			355.862	247.8	POS								0.000830332	0.000890732	0.001394	0.000721648	0.000656581	0.00092192	0.000902535	0.000377395	0.000788039	2.38773e-05	0.000760803	0.000377824	0.000592012	0.000486658	1.17221	0.0255704	0.201317	0.539213	-0.891074
8145			level4			125.09	247.3	POS								0.0932019	0.0901181	0.0857998	0.0798164	0.0922949	0.0924479	0.0889465	0.0737749	0.0126947	0.0837806	0.0096321	0.00869733	0.0093904	0.032995	1.73313	0.0116006	0.135359	0.370953	-1.43069
8148			level4			180.894	247.3	POS								0.0267447	0.0291342	0.0244727	0.0236399	0.0286056	0.0255443	0.0263569	0.0211497	0.022481	0.0243118	0.0231634	0.0217017	0.0215674	0.0223959	1.87334	0.00313182	0.071334	0.849714	-0.23495
8153			level4			289.14	247.3	POS								0.0136658	0.0138035	0.00972013	0.011625	0.011569	0.0101019	0.0117475	0.0159848	0.020584	0.0173868	0.017523	0.0158925	0.0170438	0.0174025	2.00658	0.000193092	0.0159773	1.48137	0.566934
8196			level4	3-Fluoro-cis,cis-mucote	-22.9644	161.103	246.8	POS								0.0628977	0.0667518	0.0736185	0.0390389	0.0685755	0.0716752	0.0637596	0.0281765	0.0401209	0.0326456	0.056303	0.037412	0.0381473	0.0388009	1.80144	0.00324634	0.0725384	0.608549	-0.716554
8210			level4			279.056	246.6	POS								0.0011799	0.00138558	0.00124868	0.0013647	0.00114318	0.00162377	0.0013243	0.0020325	0.00120925	0.00214877	0.00194317	0.0017286	0.00261984	0.00194702	1.62155	0.0121655	0.138496	1.47022	0.556036
8211			level4			298.151	246.6	POS								0.00550963	0.00564361	0.00581167	0.00591602	0.00579452	0.00627463	0.00582501	0.00589374	0.00461554	0.00507089	0.00508277	0.00521369	0.00476198	0.00510643	1.70707	0.00672362	0.102419	0.876639	-0.189945
8243			level4			280.139	246	POS								0.00680122	0.00495349	0.00903416	0.00544193	0.00519497	0.00628508	0.00628514	0.00697983	0.0127383	0.00788634	0.00686549	0.0130621	0.00882966	0.00939362	1.52522	0.0382649	0.23963	1.49458	0.579737
8245			level4	Tienilic acid	8.82746	332.181	246	POS								0.00289533	0.00234044	0.00382602	0.00314578	0.00433027	0.00356989	0.00335129	0.00403739	0.00564867	0.0048822	0.00460185	0.0053175	0.00478562	0.00487887	1.87064	0.00200797	0.0572214	1.45582	0.541831
8261			level4			305.146	245.8	POS								0.00219285	0.0023085	0.00278967	0.00216278	0.00252562	0.00173883	0.00228637	0.00334884	0.00344588	0.00516415	0.00351832	0.00396647	0.0044477	0.00398189	2.06402	0.000384187	0.0237429	1.74158	0.800393
8263			level4			320.083	245.8	POS								0.00778974	0.00827565	0.00699072	0.00717851	0.00651425	0.00622295	0.00716197	0.00829507	0.00783107	0.00796502	0.00785185	0.00778295	0.00882905	0.0080925	1.42198	0.0256419	0.201571	1.12993	0.176229
8264			level4			324.166	245.8	POS								0.000659557	0.000695056	0.000359361	0.000170425	0.000304005	0.000213548	0.000400325	0.00255702	0.00228626	0.00118254	0.00229856	0.00140253	0.00109444	0.00180356	1.99187	0.00220612	0.0594625	4.50523	2.1716
8266			level4			391.027	245.8	POS								0.00228011	0.00233223	0.00173959	0.00214347	0.00192279	0.00228468	0.00211714	0.00142395	0.00181173	0.00162159	0.00153203	0.00114712	0.00183628	0.00156212	1.80536	0.00307868	0.0709831	0.737843	-0.438614
8331			level4			559.981	245.2	POS								0.00148213	0.00101426	0.00133095	0.000977429	0.00116246	0.00132415	0.00121523	0.00165639	0.00160322	0.00149669	0.00183887	0.0012196	0.00152214	0.00155615	1.52416	0.0150599	0.15396	1.28054	0.356754
8335			level4	m-Chlorobenzamide	-12.7046	156.587	245.1	POS								0.0099337	0.00921717	0.00898357	0.00770991	0.00805087	0.00892741	0.00880377	0.0100415	0.0101429	0.0140548	0.00946983	0.0119077	0.0126085	0.0113709	1.68624	0.00931174	0.121952	1.29159	0.369149
8338			level4	Shikimate 3-phosphate	24.8824	255.145	245.1	POS								0.0122371	0.0195229	0.0180652	0.0323432	0.0187221	0.0186662	0.0199261	0.0261576	0.04262	0.0296562	0.0353603	0.0338182	0.0274359	0.032508	1.81619	0.00655782	0.101081	1.63143	0.706136
8339			level4			257.074	245.1	POS								0.0106216	0.0111017	0.0106372	0.00965362	0.0109293	0.0104635	0.0105678	0.0128945	0.0143181	0.0162412	0.0145557	0.014742	0.0150912	0.0146405	2.2005	8.42558e-06	0.00229631	1.38538	0.470286
8342			level4			369.045	245.1	POS								0.0035275	0.00327976	0.00300159	0.00343271	0.00345878	0.00324966	0.003325	0.00288001	0.00292286	0.00304456	0.00270558	0.00273179	0.00337773	0.00294376	1.64297	0.0135548	0.146191	0.885339	-0.175697
8343			level4			377.024	245.1	POS								0.00214871	0.00316121	0.00287266	0.00130129	0.00226043	0.0028347	0.00242983	0.00287791	0.00320247	0.00370309	0.00356451	0.00344521	0.00338562	0.00336314	1.45903	0.0110514	0.13185	1.3841	0.46895
8347			level4			420.794	245.1	POS								0.00887252	0.00834404	0.00870966	0.00709794	0.00788317	0.00983561	0.00845716	0.00666591	0.00733498	0.00727454	0.00777904	0.00700008	0.00718792	0.00720708	1.68179	0.0120667	0.138057	0.852187	-0.230759
8350			level4	YC 170	19.5161	488.994	245.1	POS								0.00200703	0.0018259	0.0014147	0.00172447	0.00112866	0.00146516	0.00159432	0.00108922	0.0011331	0.000733016	0.00123831	0.0013977	0.000955061	0.00109107	1.65362	0.0105187	0.129075	0.684345	-0.547204
8351			level4			538	245.1	POS								0.00399817	0.00477334	0.00354254	0.00367534	0.00318507	0.00371722	0.00381528	0.00445124	0.00521336	0.00530626	0.00425077	0.00455897	0.00587679	0.0049429	1.68321	0.00735652	0.107851	1.29555	0.373568
8384			level4			371.049	244.7	POS								0.00289031	0.00294578	0.0044783	0.00250099	0.00456733	0.00536013	0.00379047	0.0024772	0.00142833	0.00293079	0.00242974	0.00204313	0.00281181	0.0023535	1.54835	0.0207881	0.180951	0.620899	-0.68757
8385			level4			418.051	244.7	POS								0.0106607	0.0136363	0.00969237	0.0102709	0.00911867	0.00990493	0.0105473	0.0130135	0.0132167	0.0139529	0.0130444	0.0137561	0.0132722	0.013376	1.83176	0.00661603	0.101642	1.26819	0.342771
8414			level4			209.103	244.5	POS								0.00552961	0.00525524	0.00463499	0.00573837	0.00528612	0.00478763	0.00520533	0.00445241	0.00444768	0.0044278	0.00453164	0.00418198	0.00435537	0.00439948	1.95299	0.0045481	0.084668	0.845188	-0.242657
8416			level4			218.065	244.5	POS								0.00315589	0.00147744	0.00178597	0.00181065	0.00189841	0.00186469	0.00199884	0.00193963	0.0031752	0.00280717	0.00323332	0.0032566	0.00367297	0.00301415	1.60909	0.0138203	0.147364	1.50795	0.592585
8418			level4			235.092	244.5	POS								0.113609	0.118729	0.109293	0.107889	0.109405	0.109457	0.111397	0.138284	0.171368	0.15368	0.148267	0.156882	0.151851	0.153389	2.22877	4.81266e-06	0.00153525	1.37696	0.461482
8419			level4			236.096	244.5	POS								0.00897598	0.00833221	0.00719963	0.00746047	0.0071423	0.00716651	0.00771285	0.0089566	0.0133835	0.0125094	0.0102138	0.0123441	0.0114989	0.0114844	2.0172	0.000456098	0.0257833	1.489	0.574341
8424			level4			277.123	244.5	POS								0.0764804	0.0769924	0.0524682	0.067796	0.0525499	0.0500382	0.0627209	0.0841846	0.0884852	0.0862599	0.084692	0.0876923	0.0878697	0.0865306	1.81583	0.0052977	0.0915556	1.37961	0.464265
8425			level4	N'-Phosphoguanidinoethyl methyl phosphate	24.9844	278.124	244.5	POS								0.0134336	0.0117287	0.0101428	0.0115881	0.0111149	0.0107292	0.0114562	0.0133642	0.0175758	0.015161	0.0154902	0.0140893	0.0144064	0.0150145	1.94755	0.000830127	0.0358546	1.3106	0.390223
8432			level4			516.018	244.5	POS								0.00691726	0.00864621	0.00486152	0.0069629	0.00537647	0.005015	0.00629656	0.00708135	0.00707924	0.00816637	0.00885804	0.00803541	0.00771666	0.00782284	1.36069	0.0444922	0.256416	1.2424	0.313129
8436			level4			635.967	244.5	POS								0.00620811	0.0058281	0.0042325	0.00437412	0.0028948	0.00393299	0.00457843	0.00565552	0.00637087	0.00619343	0.00614553	0.00508035	0.00671186	0.00602626	1.3808	0.0264322	0.204312	1.31623	0.396409
8453			level4	Cryptophycin 1	23.9987	656.201	244.4	POS								0.00114925	0.0010819	0.001219	0.00133747	0.00106059	0.00132832	0.00119609	0.00151443	0.00274581	0.0026594	0.00209296	0.00256108	0.00338173	0.00249257	2.08839	0.00361143	0.0759459	2.08393	1.05931
8487			level4			237.098	244	POS								0.00458513	0.00395485	0.0038298	0.00401745	0.00490193	0.0043906	0.00427996	0.00437918	0.00708663	0.00461248	0.00493092	0.00582033	0.00547924	0.0053848	1.53236	0.0305183	0.217547	1.25814	0.331295
8489			level4			307.094	244	POS								0.00672877	0.00605011	0.00908871	0.00681681	0.00922886	0.00978501	0.00794971	0.00528344	0.00567596	0.00749669	0.00564208	0.00506308	0.00641063	0.00592865	1.51922	0.0219378	0.185739	0.745769	-0.4232
8511			level4			259.139	243.9	POS								0.0240323	0.0256883	0.0191433	0.0196851	0.0201734	0.0221243	0.0218078	0.0231339	0.0286748	0.0257166	0.0260622	0.0290654	0.0247452	0.026233	1.60881	0.0109367	0.131192	1.20292	0.266541
8514			level4			651.245	243.9	POS								0.00102091	0.00102052	0.00133738	0.00104369	0.00129004	0.0012811	0.00116561	0.00103255	0.00210493	0.0022423	0.00204708	0.00220381	0.00369411	0.00222079	1.72735	0.0282847	0.210205	1.90527	0.929994
8517			level4			147.077	243.8	POS								2.56629	1.57146	1.1895	1.38987	1.26218	1.31894	1.54971	2.30773	2.44248	2.52527	1.3787	2.19413	2.64671	2.24917	1.42273	0.0318082	0.222148	1.45135	0.537397
8524			level4	Deoxyuridine	-0.773876	229.209	243.8	POS								0.00781073	0.00305573	0.00674628	0.00795159	0.00913988	0.0100698	0.00746234	0.00500279	0.000990611	0.00216374	0.00262566	0.00561354	0.00378299	0.00336322	1.53476	0.00761171	0.110287	0.450693	-1.14978
8532			level4			292.103	243.8	POS								0.00194747	0.00175198	0.00227087	0.00188958	0.00283048	0.00181291	0.00208388	0.00147086	0.00350689	0.00337331	0.00284172	0.00362249	0.00404812	0.0031439	1.40383	0.0261035	0.202974	1.50867	0.593282
8541			level4			496.339	243.8	POS								0.00285634	0.0038601	0.00259638	0.00310662	0.00240316	0.00285539	0.00294633	0.00711173	0.00989715	0.0038122	0.00412735	0.00483522	0.00395876	0.00562373	1.71828	0.0419446	0.249217	1.90872	0.932609
8548			level4			634.219	243.8	POS								0.000540867	0.000510221	0.000739432	0.000663377	0.000700049	0.000838995	0.00066549	0.000899143	0.00164569	0.00251876	0.00161784	0.00189211	0.00219802	0.00179526	2.0914	0.00363567	0.0761619	2.69765	1.4317
8552			level4			759.572	243.8	POS								0.00345465	0.00277844	0.00247119	0.00337081	0.00247334	0.00289356	0.002907	0.00458162	0.00721129	0.00461673	0.00382261	0.0040133	0.00356915	0.00463578	1.79737	0.0228482	0.189813	1.5947	0.673283
8555			level4			267.109	243.7	POS								0.00182481	0.0015629	0.00136431	0.00186636	0.00106644	0.00132834	0.00150219	0.00135326	0.0025879	0.00236078	0.00297324	0.00192551	0.00165966	0.00214339	1.37992	0.0437792	0.2546	1.42684	0.512825
8560			level4	Retapamulin	-17.7236	518.761	243.5	POS								0.0127686	0.0131785	0.0118838	0.0112695	0.0120886	0.0120247	0.0122023	0.0100184	0.011555	0.0109039	0.00990795	0.0115986	0.0115474	0.0109219	1.64088	0.0128443	0.142707	0.895068	-0.15993
8594			level4			258.11	243.2	POS								0.0257445	0.0231545	0.0311254	0.0447647	0.032895	0.0373808	0.0325108	0.0439463	0.0700932	0.0502055	0.0847529	0.066897	0.0480057	0.0606501	1.95029	0.00298883	0.0698009	1.86554	0.899591
8603			level4			520.757	243.2	POS								0.00280411	0.00205918	0.00217808	0.00209107	0.00298646	0.00280884	0.00248796	0.00201951	0.00184572	0.00113679	0.00212591	0.00231048	0.00181723	0.00187594	1.41978	0.0282575	0.210205	0.754008	-0.407349
8608			level4			148.06	243.1	POS								0.135555	0.13165	0.146868	0.127223	0.157678	0.149834	0.141468	0.124949	0.132671	0.125068	0.131037	0.130762	0.130168	0.129109	1.43008	0.0499423	0.269157	0.912638	-0.131885
8615			level4			309.964	243.1	POS								0.00753472	0.00664769	0.00780273	0.00765655	0.00607236	0.00540556	0.00685327	0.00888096	0.00848173	0.00722842	0.00957639	0.00840395	0.00660665	0.00819635	1.33645	0.0484483	0.266509	1.19598	0.25819
8629			level4	Z-Ile-Glu(O-t-butyl)-Ala-Leucinal	-3.03278	619.777	243.1	POS								0.00170515	0.00164544	0.00157939	0.00130909	0.00114919	0.00170885	0.00151618	0.000655582	0.000721011	0.00124628	0.000809668	0.0013929	0.00146707	0.00104875	1.48374	0.0236824	0.193444	0.691705	-0.531771
8722			level4			106.05	242.5	POS								0.207164	0.205326	0.228032	0.209494	0.220828	0.227516	0.216394	0.251867	0.252392	0.244781	0.263494	0.253225	0.228869	0.249105	2.02673	0.000424084	0.024966	1.15116	0.203094
8805			level4			133.028	242.4	POS								0.0266072	0.0267732	0.01974	0.0250043	0.0206926	0.0207642	0.0232636	0.0242799	0.0319821	0.0294339	0.0267722	0.0270574	0.0242451	0.0272951	1.34238	0.0488978	0.267467	1.1733	0.23057
8820			level4			248.022	242.4	POS								0.0255789	0.0280856	0.0203066	0.0258723	0.0217107	0.0216923	0.0238744	0.0253992	0.0330527	0.028902	0.0289042	0.0296315	0.0273825	0.0288787	1.61635	0.0116189	0.135442	1.20961	0.274539
8821			level4			250.017	242.4	POS								0.00272914	0.0019691	0.00191377	0.001757	0.00187671	0.00169507	0.00199013	0.00246656	0.00276985	0.00257271	0.00252858	0.00269293	0.00230359	0.0025557	1.69283	0.00709628	0.105569	1.28419	0.360855
8824			level4			256.88	242.4	POS								0.00103611	0.00164405	0.00119947	0.00128203	0.000926544	0.00101996	0.00118469	0.00143424	0.0015475	0.00142713	0.00142238	0.00174814	0.00165573	0.00153919	1.61319	0.0143553	0.150372	1.29923	0.377655
8834			level4			363.015	242.4	POS								0.0158315	0.0162735	0.011829	0.0155286	0.0125393	0.0120848	0.0140145	0.0144058	0.0195434	0.017894	0.0170623	0.0174293	0.0157058	0.0170068	1.49374	0.0228586	0.189813	1.21351	0.279192
8841			level4			478.01	242.4	POS								0.012601	0.0116527	0.00884666	0.0116477	0.0104168	0.00932903	0.010749	0.0115369	0.0145947	0.0133061	0.0128161	0.0125334	0.0118955	0.0127804	1.49301	0.0216347	0.184486	1.18899	0.24974
8848			level4	Spirilloxanthin	19.4716	597.959	242.4	POS								0.0161245	0.0174881	0.0146306	0.0153717	0.0148368	0.0144809	0.0154888	0.015021	0.0182833	0.0187325	0.0172476	0.0172821	0.0171064	0.0172788	1.4449	0.0291176	0.213285	1.11557	0.157783
8849			level4			599.955	242.4	POS								0.00358114	0.00361044	0.00342727	0.00374377	0.00306553	0.00311446	0.00342377	0.00358181	0.00422292	0.00415435	0.00363229	0.00383051	0.00380967	0.00387192	1.57317	0.0169312	0.163227	1.1309	0.177466
8853			level4			707.997	242.4	POS								0.0117708	0.0125936	0.00841938	0.0111995	0.00955373	0.00871849	0.0103759	0.0113466	0.0139744	0.0132573	0.0125669	0.0131831	0.0120153	0.0127239	1.54117	0.0150605	0.15396	1.2263	0.294306
8871			level4			593.003	242.2	POS								0.0134145	0.0140455	0.00973018	0.0131961	0.0115994	0.0103874	0.0120622	0.0123471	0.0164295	0.0145987	0.0138265	0.0144359	0.0138633	0.0142502	1.39504	0.0355698	0.232922	1.18139	0.240489
8917			level4			160.06	242	POS								0.00149532	0.00127956	0.00335163	0.0236604	0.0016608	0.0223152	0.00896048	0.0214684	0.0245287	0.0223971	0.0245365	0.0242642	0.0242297	0.0235708	1.70716	0.0215313	0.184417	2.63052	1.39535
8921			level4	4-[10,15,20-Tris(4-sulfophenyl)-21,22,23,24-tetrahydroporphyrin-5-yl]benzenesulfonic acid	-23.7744	937.985	242	POS								0.0102468	0.0121009	0.00836681	0.01056	0.00857716	0.00766589	0.00958627	0.00979558	0.0132391	0.0121159	0.0116875	0.0112761	0.0107921	0.0114844	1.36041	0.0457991	0.260098	1.198	0.260631
8968			level4	PS(14:0/6 keto-PGF1alpha)	1.36669	822.991	241.8	POS								0.00532309	0.00624503	0.0041502	0.00464724	0.00445012	0.00392296	0.00478977	0.0047773	0.00703173	0.00598649	0.00561311	0.00622179	0.00551949	0.00585832	1.36906	0.0454896	0.259316	1.22309	0.290529
8970			level4			185.59	241.7	POS								0.00111012	0.00129577	0.000910106	0.00118504	0.000814851	0.00131401	0.00110498	0.00208865	0.00153438	0.00132627	0.00160865	0.00143638	0.00159854	0.00159881	1.7415	0.00457032	0.0847921	1.44691	0.532979
8971			level4			188.055	241.7	POS								0.0107577	0.0117803	0.0103562	0.00948624	0.01182	0.0115309	0.0109552	0.0124698	0.0174354	0.0165857	0.0146208	0.0157812	0.0171604	0.0156756	2.04176	0.000250481	0.0186011	1.43087	0.516897
8978			level4			370.172	241.7	POS								0.00381813	0.000882976	0.00362804	0.00346146	0.00381514	0.00285442	0.00307669	0.00510173	0.00435418	0.00434718	0.00458958	0.00407828	0.00442048	0.00448191	1.30406	0.0274589	0.207821	1.45673	0.542731
8993			level4			206.085	241	POS								0.00611767	0.00602521	0.00632847	0.00514613	0.00748411	0.00679665	0.00631637	0.00771302	0.0111137	0.00947914	0.0096375	0.0100505	0.0115397	0.00992225	2.05904	0.000217865	0.0173617	1.57088	0.651571
8995			level4			296.099	241	POS								0.00162442	0.00126262	0.00104069	0.000747882	0.000724403	0.000383435	0.000963908	0.00237313	0.00207369	0.00215639	0.00173162	0.00240769	0.00043794	0.00186341	1.16786	0.0284411	0.210687	1.93318	0.950977
8998			level4			347.013	241	POS								0.00125466	0.00133106	0.000979869	0.00094492	0.00100311	0.00133096	0.00114076	0.00110524	0.00208573	0.00156435	0.00188139	0.00162124	0.00139289	0.00160847	1.58263	0.0154479	0.155783	1.41	0.495692
9027			level4			268.085	240.3	POS								0.0027721	0.00364895	0.00194082	0.00307626	0.0019426	0.00249154	0.00264538	0.00735888	0.00934497	0.00823909	0.0090619	0.00943479	0.00919146	0.00877185	2.24383	5.65e-08	0.000102657	3.31592	1.72941
9049			level4			249.046	239.6	POS								0.00263032	0.00256232	0.00280985	0.00265577	0.00298632	0.00264533	0.00271499	0.00291079	0.00408387	0.00388119	0.00333141	0.00378125	0.00350522	0.00358229	2.01365	0.00289515	0.0686126	1.31945	0.399937
9052			level4			270.101	239.6	POS								0.00295876	0.00232552	0.00136157	0.0027859	0.0018978	0.00200837	0.00222299	0.00643811	0.00927457	0.0086107	0.00800204	0.0091832	0.00866668	0.00836255	2.23924	2.01184e-07	0.000189072	3.76185	1.91144
9077			level4	1-epi-Valienol 7-phosphate	-19.0383	257.149	239.1	POS								0.00554056	0.00666872	0.00659456	0.00563914	0.0053096	0.0061211	0.00597895	0.0114936	0.00974037	0.00555151	0.00919898	0.00837588	0.0064721	0.00847208	1.52567	0.037198	0.236863	1.41698	0.502824
9086			level4			260.172	238.9	POS								0.00938145	0.00950422	0.0123534	0.0240729	0.0160028	0.0151927	0.0144179	0.0114909	0.00613817	0.00836086	0.0123104	0.00842661	0.00525836	0.00866421	1.38856	0.0450749	0.258299	0.600934	-0.734722
9106			level4			271.09	238.4	POS								0.00537694	0.00489552	0.00421613	0.00528482	0.00419282	0.00390192	0.00464469	0.00422771	0.00297531	0.00300424	0.00429072	0.00366358	0.00337034	0.00358865	1.66193	0.0124669	0.140362	0.772634	-0.372142
9119			level4	2-hydroxy-5-(methylthio)-3-oxopent-1-enyl phosphate	-22.6138	243.182	238.1	POS								0.00165926	0.00154769	0.00160978	0.00140829	0.00168842	0.000943836	0.00147621	0.00177653	0.00199953	0.00162664	0.00208285	0.0020254	0.0019045	0.00190257	1.52038	0.00978338	0.124515	1.28882	0.366049
9121			level4			293.072	238.1	POS								0.00281311	0.00304655	0.00251103	0.00285255	0.00254132	0.00226678	0.00267189	0.00272376	0.00187835	0.00173001	0.00171708	0.00227857	0.00175643	0.00201403	1.71806	0.00868369	0.118381	0.753786	-0.407774
9127			level4			398.13	238.1	POS								0.000652822	0.000834309	0.000956751	0.00079319	0.00102821	0.000416211	0.000780249	0.000889166	0.000894685	0.00110304	0.00107277	0.00109945	0.000981144	0.00100671	1.31212	0.0451251	0.258324	1.29024	0.36764
9150			level4	Fluoromethyl 2,2-difluoro-1-(trifluoromethyl)vinyl ether	22.9015	181.06	237.4	POS								0.00580511	0.00593735	0.0054922	0.00589798	0.00588911	0.00599191	0.00583561	0.00533627	0.000660839	0.000425491	0.00425609	0.00091591	0.00616882	0.00296057	1.46902	0.0416712	0.248677	0.507328	-0.979009
9173			level4			214.635	237.1	POS								0.00117749	0.000967306	0.00174822	0.00141834	0.00243502	0.00233447	0.00168014	0.000303571	0.000509417	0.000403466	0.000224021	0.000307825	9.80649e-05	0.000307728	2.06071	0.00211833	0.0584448	0.183156	-2.44886
9241			level4			379.114	236.6	POS								0.000326217	0.000327739	0.000352041	9.54007e-05	0.000343087	0.000555233	0.000333286	0.000573787	0.00102299	0.000828147	0.00103681	0.00109101	0.000799681	0.00089207	1.83856	0.000225536	0.017714	2.67659	1.4204
9242			level4	5-Methyldeoxycytidine diphosphate	-2.43418	402.21	236.6	POS								0.00227316	0.00157946	0.00911308	0.00596454	0.0114279	0.0100197	0.00672963	0.00157971	0.00104817	0.00471499	0.00282742	0.00203811	0.00148658	0.0022825	1.34154	0.0459427	0.260378	0.339171	-1.55991
9277			level4			285.952	236	POS								0.00250209	0.00246953	0.0039356	0.00265189	0.00283177	0.00409216	0.00308051	0.00147397	0.00292128	0.00222114	0.00233917	0.00234051	0.00239601	0.00228201	1.31673	0.0485385	0.266815	0.740792	-0.43286
9287			level4	Haloxydine	-14.3851	200.975	235.9	POS								0.00767058	0.00530545	0.00993438	0.00741617	0.00895603	0.00931666	0.00809988	0.00344106	0.00652576	0.00512715	0.00589228	0.00680217	0.00608836	0.00564613	1.44295	0.0159436	0.158499	0.697064	-0.520638
9288			level4			232.017	235.9	POS								0.00695269	0.00820449	0.00764386	0.0063891	0.00786111	0.0068961	0.00732456	0.00806822	0.0101841	0.00830777	0.00813116	0.00880198	0.0071704	0.00844393	1.37964	0.0478271	0.264836	1.15282	0.205173
9295			level4			207.014	235.8	POS								0.00569327	0.00698135	0.00558077	0.00611216	0.00573704	0.0051795	0.00588068	0.00569571	0.00492771	0.00581366	0.00448733	0.00488595	0.0049186	0.00512149	1.43417	0.0436984	0.254504	0.870902	-0.199418
9300			level4			251.07	235.8	POS								0.00640073	0.0070867	0.00830678	0.00524172	0.00889007	0.00862395	0.00742499	0.00569371	0.00101709	0.000765944	0.000760159	0.000843256	0.000875065	0.0016592	2.05441	0.000178098	0.0154583	0.223462	-2.1619
9319			level4			527.247	235.8	POS								0.00249903	0.00258023	0.00248308	0.0024568	0.00240854	0.00273376	0.00252691	0.00269014	0.00332479	0.00275859	0.00265529	0.00269126	0.00342939	0.00292491	1.52504	0.0391372	0.242515	1.15751	0.21102
9330			level4			361.942	235.5	POS								0.00377207	0.00431239	0.00382213	0.00354107	0.00348399	0.00397312	0.00381746	0.00362907	0.00521188	0.00483138	0.00451943	0.00399748	0.00456166	0.00445848	1.40689	0.0351926	0.232406	1.16792	0.22394
9379			level4			295.165	235	POS								0.00200851	0.00205388	0.0019714	0.00165914	0.00164176	0.00151981	0.00180908	0.0024922	0.00263918	0.00563136	0.00212536	0.00333209	0.00428639	0.00341777	1.76892	0.0305338	0.217547	1.88923	0.917795
9388			level4			355.994	235	POS								0.00162461	0.00126638	0.00331229	0.00274918	0.00249973	0.00289094	0.00239052	0.00270441	0.000913877	0.00106711	0.00160558	0.000699725	0.00101979	0.00133508	1.4526	0.0371795	0.236805	0.55849	-0.840397
9448			level4			485.236	234.3	POS								0.00105479	0.00131705	0.00069562	0.00129533	0.00071824	0.00088249	0.00099392	0.00221143	0.00294374	0.00163962	0.0026507	0.00261526	0.00280175	0.00247709	2.08962	6.17331e-05	0.0079362	2.49224	1.31744
9456			level4			202.071	234.2	POS								0.00397069	0.00374355	0.00418182	0.00336086	0.00214687	0.00209022	0.003249	0.00363667	0.00456621	0.00522332	0.00435443	0.00457206	0.00446349	0.00446936	1.46561	0.0172499	0.164669	1.37561	0.460073
9459			level4			242.079	234.2	POS								0.00252601	0.00185124	0.00305329	0.00390583	0.00608916	0.00114999	0.00309592	0.00334079	0.00670582	0.00446088	0.0078177	0.00601478	0.00464507	0.00549751	1.49922	0.0342961	0.229658	1.77573	0.82841
9463			level4			289.231	234.2	POS								0.00324791	0.00346996	0.00229068	0.00349388	0.00224312	0.0024794	0.00287083	0.00413233	0.00452726	0.0030295	0.00358242	0.00352562	0.00357798	0.00372919	1.46729	0.0243217	0.196754	1.29899	0.377394
9508			level4	4-Nitrophenyl phosphate	23.8415	220.101	233.7	POS								0.00294419	0.00311242	0.00157799	0.00270881	0.00130923	0.00174642	0.00223318	0.00373932	0.00382452	0.00489184	0.00391169	0.00383853	0.00398067	0.00403109	1.8256	0.000572937	0.0297425	1.80509	0.852073
9535			level4			354.026	233.6	POS								0.00217166	0.00243562	0.00152557	0.00212528	0.00148783	0.0015909	0.00188948	0.000112997	0.000917065	0.00103301	0.00139272	0.00129441	0.000966465	0.000952778	1.34462	0.00358732	0.0755556	0.504255	-0.987776
9543			level4			139.098	233.5	POS								0.0173173	0.0179599	0.0166462	0.0147261	0.0160494	0.0169237	0.0166038	0.0141749	0.0147621	0.0145424	0.0142435	0.0141097	0.0145581	0.0143985	2.02004	0.00413479	0.0806493	0.867181	-0.205596
9558			level4			444.169	233.5	POS								2.42079e-05	2.52503e-05	2.39975e-05	2.27149e-05	2.39838e-05	2.44876e-05	2.4107e-05	0.000780098	0.00096439	0.000106063	0.000749389	0.000797299	0.000219555	0.000602799	2.18234	0.0099094	0.125105	25.0051	4.64415
9579			level4			332.044	233.2	POS								0.0018513	0.00204901	0.00131658	0.00201003	0.00141107	0.00110815	0.00162436	0.000549372	0.000673328	0.000629235	0.00128897	0.00132713	0.00115814	0.000937697	1.63126	0.0103564	0.128113	0.577273	-0.792673
9594			level4	3,5-Dinitro-4-hydroxyphenylpyruvate	21.9261	271.166	232.9	POS								0.000938201	0.00120225	0.000930188	0.0010158	0.0010394	0.00116025	0.00104768	0.00181216	0.00147367	0.00529126	0.00154052	0.0026989	0.00449958	0.00288602	1.81298	0.0400982	0.245195	2.75467	1.46188
9598			level4	Procymidone	-2.38124	285.144	232.8	POS								0.00255367	0.00297607	0.00216662	0.00288199	0.00190826	0.0026046	0.0025152	0.00383043	0.0033528	0.00406664	0.0028779	0.00328264	0.00395523	0.00356094	1.81143	0.00202341	0.0573841	1.41577	0.501583
9625			level4			246.097	232.3	POS								0.0213173	0.0204957	0.0202226	0.00246162	0.0212983	0.0215999	0.0178992	0.000923845	0.00102484	0.0234721	0.00179774	0.0030576	0.00128669	0.00526047	1.63356	0.0248037	0.197776	0.293893	-1.76664
9650			level4			136.097	231.9	POS								0.0155964	0.0162369	0.0128186	0.0150748	0.0123795	0.0126115	0.0141196	0.0201085	0.0294565	0.0194664	0.028177	0.0263563	0.0206056	0.0240284	2.05069	0.000484337	0.0267209	1.70178	0.767041
9680			level4			175.054	231.1	POS								0.00909228	0.0112551	0.0128979	0.00820616	0.0131349	0.0155432	0.0116883	0.0142574	0.0200931	0.0232236	0.0163532	0.0178573	0.0171075	0.0181487	1.81297	0.00346425	0.0743762	1.55273	0.634804
9681			level4	(2R,3R,4S,5R)-5-Fluoro-2,3,4-trihydroxy-6-oxohexyl dihydrogen phosphate	-5.25167	263.132	231.1	POS								0.0213063	0.0217443	0.012074	0.0197201	0.0125865	0.0125044	0.0166559	0.025138	0.0246666	0.0218232	0.0232435	0.0209424	0.0224904	0.0230507	1.54376	0.0194996	0.174587	1.38393	0.468774
9715			level4			269.075	230.4	POS								0.0135152	0.0141157	0.0110303	0.0114445	0.0111658	0.0109807	0.012042	0.0140178	0.0156608	0.0163501	0.0141509	0.0143358	0.0168876	0.0152338	1.82048	0.00184304	0.0547768	1.26505	0.339199
9717			level4			462.181	230.4	POS								0.00117977	0.00142211	0.00250325	0.00140611	0.00238539	0.00279682	0.00194891	0.000551879	0.000920816	0.00116649	0.000952101	0.00145415	0.00111746	0.00102715	1.59019	0.0133566	0.145767	0.527038	-0.92402
9727			level4	1,3,5-Trinitrobenzene	3.86383	214.113	230.3	POS								0.00921877	0.0081894	0.0141379	0.00715515	0.0137992	0.0150252	0.0112543	0.00555577	0.00744177	0.00871945	0.00833218	0.00795229	0.00761831	0.00760329	1.41254	0.0482309	0.265714	0.675592	-0.565776
9791			level4			249.145	229	POS								0.00237897	0.00283565	0.0026612	0.00219757	0.00235351	0.00248756	0.00248574	0.00203485	0.00372279	0.00352453	0.00351035	0.00379183	0.00315866	0.0032905	1.49613	0.0282245	0.210205	1.32375	0.404629
9812			level4			298.984	228.9	POS								0.0149221	0.0165353	0.0170364	0.0147479	0.0167153	0.0172254	0.0161971	0.0126491	0.0135366	0.0151036	0.0143599	0.0138485	0.0145239	0.0140036	1.80143	0.00302568	0.0702192	0.864576	-0.209935
9813			level4			302.207	228.9	POS								0.000891016	0.00111312	0.00151753	0.0011042	0.00131851	0.00114767	0.00118201	0.00123054	0.00140801	0.00141477	0.00138469	0.00158866	0.00187167	0.00148306	1.48801	0.0375969	0.237755	1.25469	0.327334
9815			level4			320.973	228.9	POS								0.0032115	0.00306012	0.00264179	0.00258209	0.00274842	0.00270072	0.00282411	0.00194714	0.00221555	0.00255822	0.00214247	0.0024149	0.00244087	0.00228653	1.85419	0.0030211	0.0702192	0.809646	-0.304637
9816			level4			335.945	228.9	POS								0.00219087	0.0024825	0.00289284	0.00225009	0.00304532	0.00262438	0.002581	0.00143302	0.00159579	0.00204091	0.00177762	0.00170063	0.00231567	0.00181061	1.83481	0.0023983	0.061897	0.701514	-0.511457
9823			level4			229.98	228.8	POS								0.00466251	0.0045778	0.00638981	0.00517181	0.00663399	0.00592017	0.00555935	0.00375959	0.00401401	0.00398157	0.00459506	0.00446997	0.00420471	0.00417082	1.76111	0.0101924	0.127016	0.750235	-0.414585
9826			level4			277.002	228.8	POS								0.00472704	0.00532991	0.00547286	0.00445353	0.00549221	0.00545672	0.00515538	0.00398095	0.00321866	0.00406057	0.00467177	0.0040126	0.00463479	0.00409656	1.76421	0.00394594	0.0789014	0.794618	-0.331667
9828			level4			311.983	228.8	POS								0.00251698	0.00189308	0.00272414	0.00209705	0.00301411	0.00239633	0.00244028	0.00187587	0.00158445	0.00214445	0.00207574	0.00169524	0.00231548	0.00194854	1.43177	0.0353058	0.232588	0.79849	-0.324654
9830			level4	Zuclopenthixol	3.05114	401.974	228.8	POS								0.0053629	0.00492068	0.00523753	0.00541425	0.0054682	0.00595507	0.00539311	0.00396664	0.00424239	0.00501278	0.00472656	0.00427068	0.00474927	0.00449472	1.84804	0.00172937	0.0529575	0.83342	-0.262885
9952			level4			149.064	228.3	POS								0.0520062	0.0473173	0.0628563	0.0583351	0.0639923	0.0640333	0.0580901	0.05378	0.0465353	0.0491667	0.05043	0.0483358	0.0490197	0.0495446	1.49686	0.0293953	0.214323	0.852892	-0.229564
9955			level4			207.998	228.3	POS								0.00215495	0.00185643	0.00359701	0.00244278	0.00364094	0.00327983	0.00282865	0.00248609	0.00859985	0.00196183	0.00764459	0.00860584	0.00734058	0.00610646	1.36225	0.0460474	0.260639	2.15879	1.11022
9967			level4			290.135	228.3	POS								0.00690596	0.00836979	0.00622431	0.00759448	0.00602285	0.00588471	0.00683368	0.0112342	0.00751662	0.0174074	0.00877837	0.0114957	0.0153823	0.0119691	1.76452	0.0199005	0.176542	1.75149	0.808579
9971			level4			319.971	228.3	POS								0.0211536	0.0212904	0.0236285	0.0201822	0.0225615	0.0241934	0.0221683	0.0171028	0.0194206	0.0201905	0.0203791	0.0199302	0.0198346	0.0194763	1.66931	0.00742667	0.108529	0.878566	-0.186777
9973			level4	Tetrasul	8.09559	325.063	228.3	POS								0.00306207	0.00341611	0.003399	0.00277503	0.00317233	0.00353928	0.0032273	0.0038484	0.00442957	0.00362292	0.00345182	0.00395689	0.00387663	0.00386437	1.74424	0.00507851	0.0899934	1.1974	0.259905
9976			level4			360.076	228.3	POS								0.0077615	0.00756877	0.00771403	0.00721352	0.00772982	0.00732229	0.00755165	0.00708406	0.00619699	0.00679601	0.00733403	0.00600168	0.0063529	0.00662761	1.84563	0.00281633	0.0675536	0.877637	-0.188304
9977			level4			361.06	228.3	POS								0.018316	0.0146834	0.024605	0.0203546	0.0246175	0.0237441	0.0210534	0.018843	0.0129362	0.0160467	0.0173923	0.0147638	0.0141416	0.0156872	1.51932	0.016685	0.16177	0.745116	-0.424464
9979			level4	Fentin hydroxide	14.2316	368.041	228.3	POS								0.00930631	0.00930618	0.00845832	0.00929982	0.00764062	0.00793327	0.00865742	0.00722365	0.00664982	0.00664847	0.00722479	0.00626858	0.00642585	0.00674019	2.08016	0.00026556	0.0194093	0.778546	-0.361147
9980			level4			373.087	228.3	POS								0.0170543	0.0173987	0.0161884	0.0171411	0.0149335	0.0162901	0.016501	0.0187588	0.0178487	0.0172762	0.0179764	0.0169759	0.0168142	0.0176084	1.33481	0.0420819	0.249652	1.06711	0.0937068
9981			level4			382.058	228.3	POS								0.00696349	0.00782664	0.00783691	0.00763997	0.00697236	0.00747458	0.00745232	0.0069694	0.00610098	0.00639992	0.0068978	0.00640373	0.00650408	0.00654598	1.8916	0.00157996	0.0501868	0.878382	-0.18708
9986			level4			417.051	228.3	POS								0.00784462	0.00818397	0.00763478	0.00764134	0.00608996	0.00638725	0.00729699	0.00815215	0.00878226	0.00815129	0.00844985	0.00778352	0.00806125	0.00823005	1.37943	0.0317427	0.222052	1.12787	0.173601
9995			level4			573.074	228.3	POS								0.00106649	0.00134471	0.00172205	0.00156778	0.00155839	0.00176424	0.00150394	0.00145345	0.00146054	0.000900949	0.000988363	0.000695607	0.00121928	0.0011197	1.33474	0.0426289	0.251096	0.744509	-0.425638
10000			level4			102.055	228.2	POS								0.10194	0.0980547	0.0966153	0.0992003	0.102334	0.100787	0.099822	0.0871241	0.0892239	0.0901474	0.0862154	0.0888869	0.091548	0.0888576	2.21528	4.14643e-06	0.00145817	0.890161	-0.167862
10027			level4			445.016	228.2	POS								0.00147775	0.00131215	0.00188739	0.00161753	0.00181321	0.00189176	0.00166663	0.00158256	0.00108776	0.00136841	0.00160465	0.00109016	0.00138591	0.00135324	1.35773	0.0418513	0.249061	0.811963	-0.300515
10030			level4	Dasatinib	-16.1404	489.005	228.2	POS								0.00185658	0.00168556	0.0030542	0.00263734	0.00265394	0.00285902	0.00245777	0.00221485	0.0017299	0.00153905	0.00165927	0.00193347	0.00160601	0.00178042	1.44954	0.0216372	0.184486	0.724405	-0.465131
10032			level4			510.989	228.2	POS								0.00152345	0.00124736	0.00206788	0.00169495	0.0023365	0.00214869	0.00183647	0.00157146	0.000923878	0.00143507	0.00128652	0.00139729	0.000964698	0.00126315	1.50729	0.0172301	0.164584	0.687814	-0.539909
10042			level4			565.073	228.2	POS								0.00179082	0.00170958	0.00115567	0.00158766	0.00121719	0.00185087	0.00155196	0.00022549	0.00148561	0.00129306	0.00069924	0.00125128	0.0011727	0.00102123	1.15801	0.0413746	0.247996	0.658024	-0.603787
10043			level4			570.118	228.2	POS								0.00212831	0.00224446	0.00205128	0.00217599	0.00178461	0.00237137	0.002126	0.00233507	0.0026532	0.00209154	0.00229862	0.00243634	0.00251424	0.00238817	1.34793	0.0434523	0.253804	1.12331	0.167761
10044			level4			574.059	228.2	POS								0.00330312	0.00271194	0.00483564	0.00384302	0.00523981	0.00545142	0.00423083	0.00407589	0.00216879	0.00293129	0.003506	0.0022161	0.00255819	0.00290938	1.3964	0.0370332	0.2363	0.687661	-0.54023
10049			level4			596.041	228.2	POS								0.00303468	0.00270665	0.00502192	0.00400025	0.00526846	0.00512727	0.00419321	0.00332412	0.00198887	0.00288913	0.0037326	0.00273118	0.00252411	0.002865	1.3993	0.0291085	0.213285	0.683248	-0.549518
10051			level4			614.082	228.2	POS								0.00245548	0.00231049	0.00215158	0.00239218	0.00198461	0.0022404	0.00225579	0.00319027	0.00288108	0.00249446	0.00253173	0.00271314	0.00270532	0.00275267	1.82057	0.002706	0.0664408	1.22027	0.287196
10058			level4			164.092	228.1	POS								0.0215152	0.0217415	0.0258797	0.02239	0.0260795	0.0247656	0.0237286	0.0238752	0.0256097	0.0303569	0.0258128	0.0286757	0.0307603	0.0275151	1.55244	0.0246282	0.19732	1.15958	0.213599
10060			level4			256.093	228.1	POS								0.0155758	0.0146562	0.0136521	0.0126039	0.0132548	0.0141649	0.0139846	0.0162027	0.0163083	0.0163655	0.0149659	0.0153917	0.0168052	0.0160066	1.73765	0.0027992	0.067445	1.14458	0.194823
10063			level4			372.084	228.1	POS								0.000952232	0.000959679	0.00119204	0.00101038	0.000808735	0.00115372	0.0010128	0.00128263	0.00121443	0.0011696	0.00124148	0.00126253	0.00139678	0.00126124	1.76651	0.00363116	0.0761258	1.2453	0.316497
10067			level4	PE-NMe2(14:1(9Z)/22:2(13Z,16Z))	-5.03398	771.089	228.1	POS								0.00197221	0.00110243	0.00240086	0.00194176	0.00303977	0.00234451	0.00213359	0.00210101	0.00119807	0.00110542	0.00130169	0.00143913	0.00143273	0.00142968	1.33483	0.040564	0.246166	0.670079	-0.577596
10160			level4			220.067	227.5	POS								0.00542042	0.0063661	0.00799263	0.00623204	0.0077508	0.00906789	0.00713831	0.0104892	0.0102646	0.0134242	0.0106597	0.0109496	0.0134276	0.0115358	2.03113	0.000317306	0.0214525	1.61604	0.692464
10161			level4			159.077	227.5	POS								0.0238387	0.0238746	0.0296462	0.023057	0.0299526	0.0303059	0.0267792	0.034904	0.0322106	0.0423471	0.0340516	0.0358099	0.0441236	0.0372411	1.91821	0.00157663	0.0501395	1.39068	0.475786
10175			level4	alpha-D-Ribose 1,2-cyclic phosphate 5-phosphate	8.63958	293.084	227.4	POS								0.00142231	0.00130406	0.00132295	0.00146498	0.00153889	0.00127045	0.00138727	0.00142889	0.00181977	0.00174539	0.00152818	0.0018967	0.00179329	0.00170204	1.81821	0.00438194	0.0831075	1.22689	0.295009
10200			level4	Roxarsone	-14.3577	264.04	226.8	POS								0.00127188	0.00190935	0.00231137	0.00258148	0.00284762	0.00237204	0.00221563	0.00255658	0.00473161	0.00409726	0.00582589	0.0046103	0.00352956	0.0042252	1.88791	0.00277324	0.0670681	1.907	0.931306
10202			level4			284.107	226.8	POS								0.00249719	0.00289133	0.00453746	0.00291171	0.00504389	0.00553434	0.00390266	0.00356058	0.00649811	0.00461059	0.00731566	0.00756612	0.0068276	0.00606311	1.48622	0.0282436	0.210205	1.55359	0.635602
10208			level4			206.139	226.7	POS								0.0028119	0.00326215	0.0020992	0.00330506	0.00297527	0.00274717	0.00286679	0.00373565	0.00372768	0.00399392	0.00279721	0.00296923	0.00403752	0.00354354	1.35237	0.036863	0.236021	1.23606	0.305752
10212			level4			362.084	226.7	POS								0.0058539	0.00557949	0.00811481	0.0120059	0.00835403	0.0087137	0.00810364	0.00987514	0.0191351	0.0133394	0.0220231	0.0168336	0.0123495	0.0155926	1.88721	0.0049594	0.0884577	1.92415	0.944224
10217			level4	cyclic- 3,4-O-oxalyl-L-threonate	-0.405077	190.107	226.4	POS								0.00965956	0.00935781	0.00933799	0.00833422	0.00871121	0.0102184	0.00926986	0.00760709	0.0232669	0.0128008	0.0231491	0.0272218	0.0133476	0.0178989	1.59055	0.0402854	0.246064	1.93087	0.94925
10218			level4			336.088	226.4	POS								0.000835801	0.000901941	0.000860474	0.000754802	0.000378252	0.000818181	0.000758242	0.000922138	0.00158813	0.000809191	0.00144514	0.0012055	0.00103726	0.00116789	1.46593	0.0190746	0.172704	1.54026	0.623178
10219			level4			432.222	226.4	POS								0.00261638	0.00130171	0.00331193	0.00361956	0.0026547	0.00354798	0.00284204	0.0041848	0.00718501	0.00606977	0.00876568	0.00717996	0.00553295	0.00648636	1.97512	0.000587138	0.0301353	2.28229	1.19048
10230			level4			384.065	226.2	POS								0.00210428	0.0018277	0.00277037	0.00432736	0.00300978	0.00356484	0.00293406	0.00341073	0.00743937	0.00542382	0.00948983	0.00624671	0.00497044	0.00616348	1.86227	0.00639521	0.0998253	2.10067	1.07085
10233			level4			125	226.1	POS								0.00105905	0.000666273	0.000731987	0.00121826	0.00101262	0.00120203	0.000981703	0.00107028	0.00205803	0.00195103	0.00302711	0.00186254	0.00106889	0.00183965	1.65401	0.0333982	0.226878	1.87393	0.90607
10236			level4	2-Iodophenol	15.5604	221.018	226.1	POS								0.00512606	0.00627642	0.00767412	0.00955558	0.00736178	0.00913682	0.0075218	0.0102272	0.0188843	0.0141758	0.0226676	0.0165713	0.0111024	0.0156047	1.97743	0.00715585	0.106	2.0746	1.05284
10238			level4	(2-Amino-6-oxo-1H-purin-9-yl) dihydrogen phosphate	-5.57087	248.113	226.1	POS								0.0159629	0.0174695	0.00938556	0.0155114	0.00857392	0.00848212	0.0125642	0.0220057	0.0157674	0.0150537	0.0164937	0.0151509	0.0214389	0.0176517	1.35158	0.0392446	0.242795	1.40492	0.490488
10240			level4	Barban	21.7876	259.114	226.1	POS								0.0348944	0.033517	0.0483426	0.0678807	0.052451	0.0537902	0.0484793	0.0624409	0.116572	0.082522	0.141198	0.103832	0.0727229	0.0965479	1.91641	0.00446507	0.083698	1.99153	0.993876
10241			level4			272.135	226.1	POS								0.00779089	0.00842964	0.00696008	0.00672281	0.00740491	0.00701686	0.00738753	0.00870703	0.0167394	0.00991859	0.0132143	0.0132913	0.0112374	0.0121846	1.94742	0.00855266	0.117801	1.64935	0.721901
10242			level4			298.064	226.1	POS								0.00182157	0.00197097	0.00298201	0.0033725	0.00280739	0.00322086	0.00269588	0.0031369	0.00545415	0.00413986	0.00730988	0.00497838	0.00420969	0.00487148	1.84465	0.00695011	0.104363	1.80701	0.853603
10246			level4	Didecyldimethylammonium chloride	10.5597	363.087	226.1	POS								0.00104084	0.000814853	0.00103256	0.00122439	0.00138093	0.000941007	0.00107243	0.00133537	0.00189363	0.00169574	0.00240359	0.0026353	0.00194791	0.00198526	2.00359	0.00143216	0.0475496	1.85118	0.888444
10247			level4			426.113	226.1	POS								0.000677394	0.000506836	0.000808179	0.00124615	0.000526262	0.000821131	0.000764326	0.000834783	0.00205256	0.00131827	0.00231974	0.00219784	0.00116464	0.00164797	1.79067	0.00950469	0.123032	2.15611	1.10843
10259			level4	Perfluoroheptanoic acid	0.613632	365.07	226	POS								0.0356969	0.0380218	0.000963734	0.00103163	0.0422919	0.0421628	0.0266948	0.00126511	0.00234772	0.00164622	0.00352419	0.0025833	0.00150155	0.00214468	1.40351	0.0301487	0.216515	0.0803408	-3.63772
10260			level4			471.159	226	POS								0.000418114	0.000416373	0.000490503	0.000591475	0.000456919	0.00044432	0.000469617	0.00110587	0.00133706	0.00109556	0.00189711	0.00101785	0.00045886	0.00115205	1.89303	0.015522	0.156205	2.45317	1.29465
10261			level4			537.195	226	POS								0.00112826	0.000928084	0.00170356	0.00264921	0.00155176	0.00187091	0.00163863	0.00281677	0.0084345	0.00476339	0.0131443	0.00701885	0.0033753	0.00659218	1.98863	0.0250005	0.19888	4.02298	2.00826
10262			level4			622.208	226	POS								0.00030456	0.000308158	0.000287638	0.000939139	0.000318017	0.000302288	0.000409966	0.000462925	0.00108995	0.00228283	0.0011537	0.0013399	0.00178149	0.0013518	1.89824	0.00663717	0.101852	3.29734	1.7213
10269			level4			188.103	225.7	POS								0.0264879	0.0307058	0.0188838	0.0244834	0.0186643	0.0200326	0.0232096	0.0268221	0.0331193	0.032684	0.0307285	0.0323641	0.034121	0.0316398	1.7178	0.00381588	0.0777608	1.36322	0.447019
10283			level4			448.144	225.5	POS								0.00354845	0.00519218	0.00413904	0.0062197	0.00413336	0.00489083	0.00468726	0.00669261	0.00889096	0.00705082	0.0119218	0.00898391	0.00594618	0.00824771	1.91393	0.0042781	0.0821094	1.7596	0.815249
10294			level4			297.069	225.4	POS								0.00618218	0.00699786	0.00735599	0.00853656	0.0069817	0.00692981	0.00716402	0.00854239	0.0110236	0.0103441	0.0140215	0.0116225	0.0101922	0.0109577	2.05156	0.000854573	0.0364306	1.52955	0.613104
10298			level4			449.147	225.4	POS								0.000476116	0.000150342	0.000561789	0.000650955	0.00067323	0.00045745	0.00049498	0.000830357	0.00115193	0.000629553	0.00142966	0.00131547	0.000782722	0.00102328	1.66726	0.00609415	0.0974706	2.06732	1.04776
10303			level4			288.145	225.3	POS								0.00891527	0.00903023	0.0071321	0.00855653	0.00771723	0.00694143	0.0080488	0.00858826	0.00939147	0.00950568	0.00828736	0.00908144	0.0100739	0.00915469	1.37603	0.0358966	0.233658	1.1374	0.185736
10307			level4			407.117	225.3	POS								0.00129505	0.00143325	0.00192022	0.00167217	0.00170264	0.00215682	0.00169669	0.00262393	0.00400191	0.00273099	0.00511682	0.00341664	0.00268368	0.003429	2.03086	0.00636674	0.0996663	2.02099	1.01506
10339			level4			385.129	224.7	POS								0.00893836	0.00718225	0.00738031	0.00741668	0.0128174	0.00942597	0.00886016	0.0061632	0.00634069	0.00600927	0.00660653	0.00653682	0.00675898	0.00640258	1.68517	0.0375664	0.237727	0.722626	-0.46868
10356			level4			301.118	224.6	POS								0.0124983	0.0137602	0.0130055	0.012502	0.012285	0.0125719	0.0127705	0.012384	0.00107976	0.000653581	0.00144442	0.000591641	0.0157958	0.00532488	1.63816	0.0453056	0.258697	0.416968	-1.26199
10411			level4			198.143	224	POS								0.0375861	0.00127976	0.0017973	0.00101115	0.0507248	0.00128128	0.0156134	0.0682788	0.0622271	0.0845824	0.0653948	0.0658082	0.000763667	0.0578425	1.21457	0.0183232	0.169728	3.70467	1.88934
10412			level4	Cytosine phosphate	-6.77961	204.056	224	POS								0.00275329	0.00270951	0.00410175	0.00381312	0.00427545	0.00432232	0.00366257	0.00574075	0.0047614	0.00376418	0.00524051	0.00480988	0.00382059	0.00468955	1.4258	0.0416635	0.248677	1.2804	0.356593
10414			level4	Indole-2-carboxylic acid, 5-(bis(2-chloroethyl)amino)-	16.3476	302.182	224	POS								0.00946336	0.0106534	0.0154915	0.0108026	0.0143091	0.0150703	0.0126317	0.0147171	0.00728022	0.00256268	0.0105819	0.00549269	0.00338161	0.00733603	1.43939	0.0347264	0.230725	0.580764	-0.783977
10419			level4			382.151	224	POS								0.0100761	0.00908016	0.0101642	0.00528554	0.0116313	0.0104221	0.00944324	0.00357249	0.00520015	0.00839325	0.00850683	0.00437189	0.00812232	0.00636116	1.37012	0.0365843	0.234941	0.67362	-0.569992
10434			level4	Glycerophosphoglycerol	22.8452	247.165	223.9	POS								0.00344268	0.00382438	0.00287778	0.00283309	0.00358706	0.00313719	0.0032837	0.00363797	0.00490426	0.00371375	0.00639481	0.00445887	0.00490337	0.00466884	1.69224	0.0108465	0.130744	1.42182	0.507743
10437			level4			270.108	223.9	POS								0.0132026	0.0140108	0.0127214	0.0121154	0.0127144	0.0133961	0.0130268	0.0133255	0.0149692	0.0143634	0.0136072	0.0138123	0.0136687	0.0139577	1.43825	0.0284482	0.210687	1.07146	0.0995833
10443			level4	ADP	12.9293	428.214	223.9	POS								0.00142595	0.00168444	0.000704416	0.00209	0.000494599	0.000830456	0.00120498	0.00322013	0.00430914	0.00226477	0.0038106	0.00436961	0.00345785	0.00357202	1.94256	0.0001789	0.0154785	2.96439	1.56773
10444			level4			446.92	223.9	POS								0.0028794	0.00199636	0.00239643	0.00278044	0.00206662	0.00247293	0.00243203	0.00374826	0.00384661	0.00301377	0.00431801	0.00299414	0.00345379	0.00356243	1.90939	0.00131138	0.0458796	1.4648	0.550702
10445			level4			467.137	223.9	POS								0.000330283	0.000616957	0.000756148	0.000835925	0.00078146	0.000568491	0.000648211	0.000815749	0.000951964	0.000781024	0.000812655	0.00104376	0.000862009	0.00087786	1.47899	0.023947	0.194764	1.35428	0.437529
10448			level4			259.165	223.8	POS								0.0134526	0.0140503	0.0128097	0.0154848	0.0117773	0.0121346	0.0132849	0.0138426	0.0158143	0.0175371	0.0155748	0.015958	0.0175778	0.0160508	1.74605	0.00595039	0.096242	1.2082	0.272858
10457			level4			208.977	223.6	POS								0.00150883	0.000978155	0.00130362	0.00192761	0.0018664	0.0015233	0.00151799	0.00174007	0.00295746	0.00186064	0.00313535	0.00253728	0.0017592	0.00233167	1.62141	0.0201045	0.177545	1.53603	0.619203
10503			level4			275.087	223.2	POS								0.00220784	0.00227943	0.00197933	0.00177707	0.00143413	0.00171925	0.00189951	0.00229395	0.00262342	0.00291943	0.00237142	0.00254191	0.0024467	0.0025328	1.75499	0.0025852	0.0644621	1.3334	0.415109
10505			level4			289.176	223.2	POS								0.00407769	0.0048817	0.00696041	0.00455244	0.00670913	0.0069258	0.00568453	0.00594337	0.00882213	0.00795763	0.00847034	0.0094243	0.00946902	0.0083478	1.73299	0.00567398	0.0944899	1.46851	0.554355
10543			level4			361.14	222.6	POS								0.00392339	0.00357503	0.00317945	0.00598203	0.00391008	0.00354368	0.00401895	0.00777358	0.00652187	0.00462166	0.00580161	0.00621822	0.00585953	0.00613274	1.82517	0.00481747	0.0869505	1.52596	0.609715
10546			level4			194.04	222.5	POS								0.00198206	0.00203745	0.00225729	0.00182531	0.00207503	0.00225203	0.00207153	0.00238406	0.00312129	0.00307877	0.00297634	0.00292477	0.00283858	0.0028873	2.11284	8.22397e-05	0.00957846	1.3938	0.479027
10551			level4			393.137	222.5	POS								0.000413321	0.000721214	0.000222522	0.000519273	0.000341941	0.000431021	0.000441549	0.00125318	0.0019405	0.000782672	0.000970602	0.00166346	0.00128919	0.0013166	1.99695	0.000907443	0.0376315	2.98178	1.57617
10554			level4	2,3,4,5,6-Pentafluorobenzamide	11.4804	212.101	222.3	POS								0.0098978	0.0109981	0.0120912	0.00996554	0.0105696	0.0106624	0.0106974	0.0148856	0.0110204	0.0117289	0.0145798	0.0146281	0.0122352	0.0131797	1.69256	0.00921127	0.121484	1.23204	0.301049
10578			level4			239.014	221.9	POS								0.00883262	0.0091928	0.00863593	0.00953602	0.0094896	0.00977471	0.00924361	0.0110479	0.0110394	0.00931453	0.0109735	0.0107919	0.00936271	0.0104216	1.6398	0.0126525	0.141673	1.12744	0.173054
10580			level4	Perfluorohexanoic acid	-23.4883	315.054	221.9	POS								0.00104791	0.000984376	0.000931323	0.00119014	0.000744514	0.000838431	0.000956115	0.00138107	0.00261759	0.0015925	0.0014986	0.00152627	0.00105887	0.00161248	1.77829	0.0272182	0.206919	1.6865	0.754029
10582			level4			321.017	221.9	POS								0.00152264	0.00132581	0.00150942	0.0017925	0.00151988	0.00110065	0.00146182	0.00147007	0.00190175	0.00189936	0.00175711	0.00200965	0.00150218	0.00175669	1.39354	0.0490193	0.267676	1.20172	0.265095
10588			level4	Benzotrifluoride	10.4262	147.121	221.8	POS								0.157852	0.15248	0.113921	0.142426	0.10714	0.107923	0.130291	0.108647	0.116903	0.089559	0.111725	0.104643	0.0931064	0.104097	1.51503	0.0311532	0.219733	0.798963	-0.3238
10591			level4			148.121	221.8	POS								0.0061837	0.00612784	0.00475088	0.00641295	0.0043555	0.00368388	0.00525246	0.00430579	0.00408045	0.003314	0.0044065	0.00440606	0.00349359	0.00400107	1.45107	0.0326834	0.224541	0.761752	-0.392608
10595			level4	Trisodium nitrilotriacetate	19.5399	258.096	221.8	POS								0.00193243	0.00157608	0.00317107	0.00135895	0.00309147	0.003378	0.002418	0.00341879	0.00815154	0.0134435	0.00781065	0.00369485	0.0039911	0.00675175	1.74664	0.0409114	0.246773	2.79229	1.48145
10597			level4			269.957	221.8	POS								0.00476331	0.00478669	0.00840814	0.00561194	0.00809767	0.00732069	0.00649808	0.00374943	0.00394343	0.00457864	0.00428298	0.00525125	0.00567714	0.00458048	1.45578	0.0269489	0.206079	0.704898	-0.504514
10598			level4			309.95	221.8	POS								0.00330801	0.00350155	0.00505867	0.00308393	0.00639664	0.00535506	0.00445064	0.00233671	0.00299396	0.003227	0.00262692	0.00256199	0.00325485	0.00283357	1.62115	0.0309916	0.219274	0.636666	-0.651392
10599			level4			333.108	221.8	POS								0.00139921	0.000931418	0.000700692	0.00134352	0.000857819	0.00120705	0.00107328	0.00126782	0.00175786	0.00129835	0.00143189	0.00135117	0.00135288	0.00140999	1.42012	0.0338504	0.227953	1.31372	0.393657
10602			level4			351.961	221.8	POS								0.00122039	0.00141656	0.00156928	0.000719637	0.00139698	0.00149373	0.00130276	0.000721067	0.000716467	0.000932214	0.00144626	0.00075018	0.000780154	0.000891058	1.44083	0.0368658	0.236021	0.683975	-0.547984
10603			level4			351.997	221.8	POS								0.00171049	0.00177786	0.0022707	0.00158328	0.00212039	0.00181042	0.00187886	0.000522184	0.00106735	0.00110323	0.00154067	0.00127577	0.000786822	0.00104934	1.76769	0.00101452	0.0398988	0.558497	-0.840377
10606			level4			481.886	221.8	POS								0.000839255	0.00125141	0.00158825	0.00112082	0.00118385	0.00115944	0.0011905	0.00050032	0.000602966	0.000536251	0.00037825	0.000544032	0.000800391	0.000560368	2.04558	0.000247719	0.0185605	0.470698	-1.08713
10609			level4			225.976	221.7	POS								0.00132534	0.00155923	0.00211761	0.00166748	0.00257462	0.00274222	0.00199775	0.000761407	0.00148307	0.00158439	0.00129248	0.00131942	0.00174566	0.0013644	1.30279	0.0426881	0.251225	0.682971	-0.550105
10610			level4			306.918	221.7	POS								0.00149285	0.000954954	0.00332173	0.00152981	0.00195823	0.00251993	0.00196292	0.000402971	0.00114229	0.00126087	0.0011122	0.00108725	0.00129641	0.00105033	1.36383	0.0335088	0.227233	0.535087	-0.902154
10619			level4			412.94	221.6	POS								0.00250416	0.00234654	0.00345478	0.00292361	0.00396827	0.00378451	0.00316365	0.00152877	0.00248005	0.0024959	0.00253882	0.00219638	0.00290964	0.00235826	1.32559	0.0369569	0.236176	0.745425	-0.423865
10620			level4	Laropiprant	7.85382	436.901	221.6	POS								0.00317201	0.0027624	0.0040198	0.00361347	0.00380822	0.00494607	0.00372033	0.00216406	0.00275107	0.00332666	0.00325058	0.00248532	0.00337656	0.00289238	1.31225	0.048968	0.267611	0.777452	-0.363175
10624			level4			360.997	221.4	POS								0.00410926	0.00411289	0.0046761	0.00383202	0.0036444	0.00430595	0.00411344	0.00128601	0.00407685	0.00255373	0.00221348	0.00308266	0.00311895	0.00272195	1.53694	0.0071625	0.10603	0.661721	-0.595705
10625			level4	Afoxolaner	-20.8931	626.874	221.4	POS								0.00159896	0.00139006	0.0023149	0.00163537	0.00224664	0.00235607	0.00192367	0.00106059	0.00126792	0.00185594	0.0014537	0.00143499	0.00139194	0.00141085	1.40683	0.0314098	0.220686	0.733415	-0.447298
10658			level4			162.998	221.2	POS								0.0310295	0.0251607	0.0524233	0.0313378	0.0472125	0.046413	0.0389295	0.0184503	0.0278943	0.0294667	0.0294599	0.0305384	0.0287812	0.0274318	1.30961	0.0405039	0.246166	0.704654	-0.505014
10666			level4			200.954	221.2	POS								0.00315387	0.00493055	0.00293386	0.00144323	0.00257008	0.00250059	0.00292203	0.000884763	0.00131161	0.00148952	0.000989834	0.00137053	0.00133518	0.00123024	1.95506	0.0144676	0.150957	0.421023	-1.24803
10668			level4			245.001	221.2	POS								0.00260229	0.00195854	0.00385952	0.0026078	0.0033954	0.00353293	0.00299275	0.00172195	0.00192712	0.00230877	0.00244976	0.00172006	0.0023422	0.00207831	1.53388	0.0176052	0.166629	0.694449	-0.52606
10671			level4			266.983	221.2	POS								0.00685737	0.00568571	0.0102782	0.00711077	0.00986714	0.0106709	0.00841169	0.00384095	0.00653897	0.00624518	0.0061693	0.00655432	0.0062736	0.00593706	1.3815	0.0275157	0.208113	0.70581	-0.502648
10674			level4			290.944	221.2	POS								0.0324885	0.0289117	0.047705	0.0330276	0.0459475	0.0456671	0.0389579	0.0203188	0.0308306	0.0318624	0.0310599	0.0315467	0.0319006	0.0295865	1.32546	0.0364652	0.234932	0.759447	-0.396978
10675			level4			291.947	221.2	POS								0.00151	0.00126114	0.00256533	0.00170536	0.00237229	0.00259928	0.00200223	0.000477082	0.00100772	0.00101672	0.00130813	0.00150407	0.00151213	0.00113764	1.48481	0.0129325	0.143452	0.568187	-0.815563
10679			level4			317.033	221.2	POS								0.00603813	0.0048043	0.00812404	0.00515003	0.00581155	0.0062639	0.00603199	0.00156138	0.00489607	0.00349842	0.00332966	0.00502032	0.00343391	0.00362329	1.56419	0.00635184	0.0996663	0.600679	-0.735333
10683			level4			330.937	221.2	POS								0.0207025	0.0179844	0.0281499	0.0211266	0.0276554	0.0279962	0.0239358	0.0139938	0.0180299	0.0193479	0.0195611	0.0182744	0.0214395	0.0184411	1.428	0.0260071	0.202803	0.770438	-0.376248
10685			level4			339.015	221.2	POS								0.00669097	0.00715132	0.0110225	0.00632556	0.0090673	0.00820492	0.00807709	0.00162798	0.00678053	0.0049488	0.00474659	0.00682795	0.0051583	0.00501502	1.35778	0.0158858	0.158361	0.620894	-0.68758
10686			level4	4-Tert-butyl-2-[(tert-butylamino)methyl]-6-(4-chlorophenyl)phenol	-19.8797	346.91	221.2	POS								0.000579666	0.000542925	0.00112958	0.000950311	0.0016264	0.00166109	0.00108166	0.000327843	0.000545064	0.00016805	0.000661039	0.00066574	0.00074538	0.000518853	1.3923	0.0282709	0.210205	0.479681	-1.05985
10689			level4			353.031	221.2	POS								0.0163282	0.014811	0.0258176	0.0174797	0.0226692	0.023815	0.0201535	0.0120449	0.0143577	0.0150111	0.0153742	0.0150517	0.0143484	0.0143647	1.61176	0.024546	0.197263	0.712765	-0.488502
10690			level4			372.947	221.2	POS								0.00635743	0.00587052	0.00954139	0.0061885	0.0085881	0.00887887	0.0075708	0.00409321	0.00515389	0.0058474	0.00556225	0.0068415	0.00620963	0.00561798	1.42775	0.0279793	0.209843	0.742059	-0.430394
10691			level4			374.926	221.2	POS								0.00417453	0.00346383	0.00537662	0.00443891	0.00481628	0.00460566	0.00447931	0.00194254	0.00322003	0.00296032	0.00348639	0.00328732	0.00349142	0.00306467	1.70628	0.00254415	0.0638272	0.684185	-0.547543
10694			level4			396.908	221.2	POS								0.0104483	0.00942249	0.0142689	0.00994056	0.0131481	0.0142232	0.0119086	0.00665922	0.00910566	0.00960343	0.00984839	0.0103675	0.0101269	0.00928519	1.36742	0.0331784	0.226328	0.779707	-0.358997
10697			level4			438.008	221.2	POS								0.00138801	0.0014881	0.0021436	0.00152433	0.00190868	0.00200008	0.00174213	0.00122332	0.00109782	0.000637311	0.000700052	0.0012148	0.000939364	0.000968778	1.88464	0.000862032	0.0364306	0.556087	-0.846618
10701			level4	6-Oxocamphor	-12.3968	458.909	221.2	POS								0.00269285	0.00288198	0.00414132	0.0033574	0.00320922	0.00380848	0.00334854	0.00151786	0.00240721	0.002517	0.00248472	0.00237731	0.00260422	0.00231806	1.6868	0.00400752	0.0792018	0.692258	-0.530618
10703			level4			478.911	221.2	POS								0.00135391	0.00171691	0.00216821	0.001569	0.00239378	0.00204681	0.00187477	0.0011776	0.00142048	0.00183747	0.00141836	0.00101157	0.00135073	0.00136937	1.4571	0.0280955	0.210073	0.730419	-0.453204
10706			level4			520.995	221.2	POS								0.00159365	0.00143918	0.00206049	0.00172537	0.00186975	0.00145534	0.00169063	0.000842915	0.000931501	0.00129875	0.00141279	0.000763245	0.00130869	0.00109298	1.78224	0.00272746	0.0667339	0.646493	-0.629293
10708			level4			542.891	221.2	POS								0.00118023	0.00148984	0.00168169	0.00189212	0.0015551	0.00164132	0.00157338	0.000483295	0.0013339	0.00140945	0.00118933	0.0012129	0.00136335	0.00116537	1.15802	0.0380238	0.239055	0.740678	-0.433081
10711			level4	Cer(d18:0/20:3(5Z,8Z,11Z)-O(14R,15S))	-3.76937	604.978	221.2	POS								0.00114464	0.00102741	0.00115302	0.00123712	0.000748862	0.000939679	0.00104179	0.000663159	0.000402019	0.000151189	0.000718141	0.000614786	0.00110688	0.000609363	1.42428	0.0161715	0.159269	0.58492	-0.77369
10717			level4			96.0681	221.1	POS								0.0380512	0.0379759	0.0372349	0.0352239	0.0416044	0.0384671	0.0380929	0.0354008	0.0355244	0.030769	0.0340385	0.0345704	0.0340059	0.0340515	1.79149	0.00435702	0.0828802	0.893907	-0.161804
10725			level4			331.049	221.1	POS								0.0133936	0.0117543	0.0203797	0.0129641	0.0177262	0.0177706	0.0156647	0.0096398	0.0105087	0.0114006	0.0113593	0.0113966	0.0114624	0.0109612	1.7211	0.019089	0.172704	0.699739	-0.515111
10726			level4			354.034	221.1	POS								0.00179713	0.00135009	0.00246271	0.00143376	0.00195772	0.00177622	0.00179627	0.00110887	0.000709158	0.0010177	0.00132683	0.00134991	0.00111567	0.00110469	1.77998	0.0044338	0.0833945	0.61499	-0.701365
10727			level4			375.013	221.1	POS								0.00745659	0.00697893	0.00993037	0.00712665	0.00972635	0.00819343	0.00823539	0.00525298	0.00587795	0.00612704	0.00611854	0.00639351	0.00597446	0.00595742	1.89215	0.00665547	0.102018	0.723392	-0.46715
10728			level4			386.962	221.1	POS								0.00354736	0.00388231	0.00596592	0.00210031	0.00437945	0.00455359	0.00407149	0.0010122	0.0027944	0.00276579	0.00187597	0.00211446	0.00187707	0.00207332	1.67235	0.00668746	0.102336	0.509227	-0.973618
10732			level4			458.995	221.1	POS								0.00450492	0.00416044	0.00578943	0.00388196	0.00544843	0.0060501	0.00497255	0.00299452	0.0031594	0.00426689	0.0044852	0.00372257	0.00425226	0.00381347	1.4612	0.0276543	0.208547	0.766906	-0.382879
10735			level4			520.909	221.1	POS								0.000981164	0.00123025	0.00139343	0.000899922	0.00167763	0.00147348	0.00127598	0.00106455	0.000818533	0.00108943	0.00100876	0.000816385	0.00076785	0.000927585	1.48741	0.0272852	0.207197	0.726959	-0.460054
10736			level4			542.865	221.1	POS								0.00104168	0.00148984	0.00182046	0.00189517	0.00155474	0.00125577	0.00150961	0.000480484	0.00152015	0.00127197	0.000650969	0.000901335	0.000867264	0.000948695	1.43613	0.0216834	0.184486	0.628437	-0.67016
10747			level4			368.946	220.8	POS								0.00316705	0.00306487	0.00242952	0.00307906	0.00279919	0.0027243	0.00287733	0.00150085	0.00253727	0.0025163	0.00105405	0.00230703	0.00253248	0.00207466	1.40556	0.0182134	0.169413	0.721037	-0.471855
10773			level4	Aminomalote	-21.6383	120.081	220.5	POS								0.150416	0.155299	0.132701	0.142247	0.135417	0.12347	0.139925	0.00921978	0.00656831	0.00895859	0.107456	0.102885	0.0975567	0.0554407	1.54423	0.0094606	0.122822	0.396218	-1.33563
10781			level4			226.107	220.5	POS								0.00679106	0.00669387	0.00514628	0.00768207	0.00486465	0.00527363	0.00607526	0.00570301	0.00968563	0.0119411	0.00803662	0.00834963	0.00892188	0.00877299	1.58394	0.0182116	0.169413	1.44405	0.530121
10783			level4	Ferrous lactate	-4.17377	234.991	220.5	POS								0.00300456	0.00481612	0.00478683	0.00434769	0.00450707	0.00532148	0.00446396	0.00542782	0.00626089	0.00583236	0.00541098	0.00572659	0.00515661	0.00563588	1.63118	0.00853154	0.11772	1.26253	0.336316
10788			level4	GDP	1.18096	444.208	220.5	POS								0.000765163	0.000841163	0.000722718	0.000561313	0.000818084	0.000396397	0.00068414	0.00107271	0.00110256	0.000946957	0.000812431	0.000859712	0.000884615	0.000946497	1.48594	0.0117079	0.135897	1.38348	0.468307
10796			level4			256.973	220.3	POS								0.00613239	0.00725084	0.00723143	0.00708177	0.00787215	0.00747724	0.0071743	0.0104135	0.00847297	0.00971814	0.0105598	0.00805901	0.00672051	0.00899065	1.55056	0.0201101	0.177545	1.25317	0.325587
10825			level4			165.001	219.8	POS								0.0119453	0.0107839	0.0101443	0.0107523	0.0100498	0.00947867	0.0105257	0.0147113	0.0120156	0.0127947	0.0104798	0.0114834	0.0134138	0.0124831	1.51583	0.0191012	0.172704	1.18597	0.246062
10828			level4	Glyphosate-monoammonium	-17.069	187.108	219.8	POS								0.0281331	0.027799	0.0274827	0.0279729	0.028853	0.0282131	0.0280756	0.0285318	0.0321661	0.0325783	0.0306208	0.0317529	0.0337462	0.031566	1.95654	0.00433506	0.0827941	1.12432	0.169054
10857			level4			107.053	219.6	POS								0.0178945	0.0193058	0.0213535	0.0188866	0.0234659	0.0234227	0.0207215	0.023478	0.025746	0.0216331	0.0247301	0.0246488	0.0225843	0.0238034	1.54726	0.0238583	0.19439	1.14873	0.200037
10864			level4			299.058	219.5	POS								0.00263748	0.00274494	0.00458716	0.00237036	0.00421535	0.00420335	0.00345977	0.00230602	0.00193182	0.00234586	0.00187178	0.00201873	0.00222752	0.00211696	1.76529	0.0190582	0.172704	0.611877	-0.708686
10884			level4			88.0394	219.2	POS								0.0463187	0.0443736	0.0494624	0.0451797	0.0518584	0.0512773	0.0480784	0.0528137	0.0547716	0.0500707	0.0533961	0.0551802	0.0505766	0.0528015	1.64661	0.013162	0.145034	1.09824	0.13519
10888			level4	Perphezine	21.8418	404.985	219.2	POS								0.0026731	0.00297727	0.00287372	0.0030272	0.00400468	0.00401705	0.00326217	0.00650087	0.0051827	0.00455901	0.00712342	0.00357302	0.00409506	0.00517235	1.71434	0.0113321	0.133282	1.58555	0.664987
10896			level4			151.017	219.1	POS								0.00651219	0.00594473	0.00761634	0.00704098	0.00751491	0.00818679	0.00713599	0.00741217	0.0102184	0.0072121	0.00846914	0.00897189	0.00860002	0.00848062	1.4861	0.0365478	0.234932	1.18843	0.249056
10900			level4			211.988	219.1	POS								0.00633105	0.00545724	0.00711809	0.00599721	0.00709856	0.00673672	0.00645648	0.00812539	0.00987878	0.00841986	0.00738087	0.00819078	0.00841499	0.00840178	1.95876	0.00106858	0.0408175	1.30129	0.379948
10901			level4			227.1	219.1	POS								0.0317183	0.0339496	0.0303636	0.0312664	0.0293926	0.029775	0.0310776	0.0375009	0.0439306	0.0365756	0.0392192	0.0398444	0.0397061	0.0394628	2.12732	4.97633e-05	0.00664828	1.26982	0.34462
10905			level4			243.145	219.1	POS								0.0187008	0.0196814	0.0233132	0.0167114	0.0218984	0.0163345	0.01944	0.0222438	0.0272795	0.0179461	0.0334092	0.0259262	0.0252747	0.0253466	1.44287	0.0333747	0.226831	1.30384	0.382767
10907			level4			244.075	219.1	POS								0.0125583	0.0117205	0.0149799	0.0118452	0.0154711	0.0163784	0.0138256	0.0106729	0.0085314	0.0103108	0.00939143	0.00940548	0.00941894	0.00962182	1.99383	0.000771878	0.03443	0.695945	-0.522955
10909			level4			247.129	219.1	POS								0.00824274	0.00834842	0.00689996	0.00877549	0.00762528	0.00904609	0.00815633	0.00992549	0.0102692	0.00879156	0.0104372	0.00954115	0.00995027	0.00981915	1.81566	0.0019934	0.057056	1.20387	0.267678
10910			level4			249.082	219.1	POS								0.00409003	0.00470585	0.00351004	0.0039937	0.00429307	0.00386958	0.00407705	0.00520614	0.00628655	0.00496471	0.0057707	0.00525028	0.00573047	0.00553481	2.02632	0.000208188	0.0169372	1.35755	0.441009
10911			level4			255.978	219.1	POS								0.0428954	0.0424651	0.0461927	0.0444526	0.045814	0.0506773	0.0454162	0.0503078	0.0558205	0.0524302	0.0547647	0.0524468	0.0529932	0.0531272	2.03991	0.000343002	0.0222047	1.16979	0.226245
10913			level4			261.101	219.1	POS								0.00904428	0.00998114	0.0111421	0.00985473	0.0120759	0.0110258	0.0105207	0.00777026	0.00659693	0.00766731	0.00640294	0.00704943	0.00677099	0.00704298	2.13865	4.09119e-05	0.00589954	0.669442	-0.578968
10916			level4			277.038	219.1	POS								0.0142743	0.0141913	0.0191099	0.0177932	0.0219031	0.0209505	0.0180371	0.0282911	0.0291202	0.0228365	0.0263688	0.0259319	0.0245742	0.0261871	1.96921	0.000558504	0.0292159	1.45185	0.537893
10917			level4			277.96	219.1	POS								0.0326874	0.0333004	0.0359363	0.0347623	0.0388623	0.0394699	0.0358364	0.0401615	0.0425888	0.0398739	0.0437676	0.0415989	0.0428921	0.0418138	1.9412	0.00107377	0.0408721	1.1668	0.222551
10925			level4	Quinoxyfen	7.21568	309.144	219.1	POS								0.000953264	0.00129374	0.000784104	0.000524442	0.000570602	0.000420021	0.000757695	0.000391389	0.00151893	0.00159983	0.00152521	0.00161678	0.00183565	0.00141463	1.24367	0.0245724	0.197263	1.86702	0.900737
10926			level4			317.952	219.1	POS								0.00324764	0.00352804	0.00375033	0.00357943	0.00461963	0.00467014	0.0038992	0.00488171	0.00467319	0.00428372	0.00451432	0.00485108	0.00444261	0.00460777	1.56533	0.0226522	0.189549	1.18172	0.240889
10933			level4			359.963	219.1	POS								0.0148145	0.0140522	0.0160044	0.0150201	0.0163495	0.0169462	0.0155311	0.0167804	0.0177481	0.016788	0.0188917	0.0172308	0.018246	0.0176142	1.80635	0.00400838	0.0792018	1.13412	0.181572
10935			level4			383.003	219.1	POS								0.00807762	0.00713458	0.00965438	0.00914158	0.0116884	0.0110723	0.00946147	0.0138998	0.0131159	0.012016	0.0139558	0.0132957	0.012795	0.0131797	1.93499	0.000675727	0.032366	1.39299	0.478181
10941			level4	Endosulfan sulfate	24.646	423.943	219.1	POS								0.00593204	0.00683699	0.00683465	0.00645149	0.00589485	0.00759401	0.00659067	0.00817805	0.00902549	0.00799777	0.00855783	0.00753168	0.00837639	0.00827787	1.97386	0.000503579	0.0272312	1.256	0.328833
10942			level4			445.925	219.1	POS								0.00949453	0.00914669	0.0084996	0.00914317	0.00895832	0.0102498	0.00924869	0.0115457	0.0105688	0.0109428	0.0119521	0.00930068	0.0112765	0.0109311	1.74905	0.00382336	0.0777625	1.18191	0.241116
10946			level4	Thelepin	-24.6845	465.927	219.1	POS								0.00612516	0.00498522	0.00503489	0.00589866	0.0056517	0.0061586	0.00564237	0.00706281	0.00726857	0.0076351	0.00675983	0.00697325	0.00665529	0.00705914	2.01417	0.000267539	0.019496	1.25109	0.323191
10947			level4			466.984	219.1	POS								0.00181676	0.00166377	0.00223687	0.00242038	0.00231584	0.00251553	0.00216153	0.00397529	0.00276153	0.00339414	0.0043663	0.00317117	0.00253435	0.00336713	1.87668	0.00361783	0.0760218	1.55776	0.639469
10948			level4	Melledonal B	-20.7248	467.907	219.1	POS								0.0122884	0.0118066	0.0111759	0.0120647	0.0129577	0.0136767	0.0123283	0.0141807	0.014876	0.0158519	0.0146009	0.0134173	0.0137868	0.0144523	1.88119	0.00179871	0.0539297	1.17228	0.22932
10951			level4			488.967	219.1	POS								0.00115075	0.00131775	0.0012737	0.0013267	0.00150605	0.00116007	0.00128917	0.00343883	0.00205279	0.00220307	0.00312182	0.00246075	0.00210067	0.00256299	2.12715	0.00254155	0.0638272	1.98809	0.991382
10958			level4	3,4-Dihydroanhydrorhodovibrin	6.1932	569.925	219.1	POS								0.00630806	0.00638883	0.00722985	0.00686441	0.00599757	0.00707528	0.006644	0.00822918	0.00848618	0.00821806	0.00864005	0.00874653	0.00817827	0.00841638	2.18322	1.16398e-05	0.00287943	1.26676	0.341148
10959			level4	DG(14:0/0:0/20:4n6)	11.7562	589.928	219.1	POS								0.00115174	0.000821119	0.001395	0.00168891	0.00103987	0.00124344	0.00122335	0.00285102	0.00176901	0.00180758	0.00158343	0.00142747	0.00138991	0.00180474	1.52088	0.0437886	0.2546	1.47524	0.560953
10960			level4	DG(13:0/20:3(5Z,8Z,11Z)-O(14R,15S)/0:0)	23.9021	591.907	219.1	POS								0.00268902	0.00524911	0.00383264	0.00298894	0.00404365	0.00479721	0.00393343	0.00519495	0.00606792	0.00585763	0.0056683	0.00461092	0.00586522	0.00554416	1.65586	0.00591319	0.0960417	1.4095	0.495181
10961			level4	N-Acetyl-leu-leu-leu-leu-tyr-amide	16.4823	675.889	219.1	POS								0.00340521	0.00442067	0.0028696	0.00321997	0.00349393	0.00321999	0.00343823	0.00568883	0.00502461	0.00419798	0.00489774	0.00558445	0.00589795	0.00521526	1.9805	0.000353083	0.0225261	1.51685	0.601075
10963			level4			145.061	219	POS								0.0134087	0.0141682	0.0112477	0.0140832	0.0100513	0.0109754	0.0123224	0.00896605	0.00942428	0.00842423	0.00866847	0.0115272	0.00863142	0.0092736	1.78094	0.00554153	0.0935054	0.752579	-0.410085
10964			level4			171.996	219	POS								0.0288507	0.0300742	0.0329757	0.0319999	0.0345969	0.0346647	0.0321937	0.0375725	0.041203	0.0360388	0.0377845	0.035745	0.0358384	0.0373637	1.88148	0.00247703	0.0628831	1.16059	0.21486
10967			level4			295.971	219	POS								0.0415007	0.0418804	0.0427987	0.039645	0.0436738	0.0428019	0.0420501	0.0506929	0.0493252	0.0459588	0.0503161	0.046518	0.0469454	0.0482928	2.07034	0.000112617	0.0116741	1.14846	0.199698
10969			level4			361.942	219	POS								0.0469835	0.0448313	0.0491508	0.0460807	0.0521924	0.0540983	0.0488895	0.0543801	0.059642	0.0554629	0.0558846	0.0530467	0.0595826	0.0563331	1.85001	0.00246334	0.0627336	1.15225	0.204459
10972			level4			443.945	219	POS								0.00855215	0.00802848	0.00921042	0.00882775	0.0102839	0.00993979	0.00914042	0.0112113	0.0109086	0.0114129	0.0112116	0.0104085	0.0104957	0.0109414	1.94429	0.000896057	0.0373412	1.19704	0.259471
10973			level4			445.089	219	POS								0.00279335	0.00393296	0.00537172	0.00421978	0.00487265	0.00614588	0.00455606	0.00844678	0.00776497	0.00496872	0.00709828	0.00584648	0.0058814	0.00666777	1.59936	0.015167	0.1544	1.4635	0.549419
10975			level4			467.071	219	POS								0.00126386	0.00148102	0.00175439	0.0019895	0.00180596	0.00256381	0.00180976	0.00404835	0.00259662	0.00259848	0.00303542	0.00342566	0.00263246	0.00305617	1.92756	0.00204229	0.0576197	1.68872	0.755927
10978			level4			505.946	219	POS								0.000899757	0.000565058	0.00156019	0.000961136	0.00132066	0.00157476	0.00114693	0.00207969	0.00283776	0.00205845	0.00167291	0.00264701	0.0027548	0.00234177	1.90543	0.00081923	0.0356718	2.04177	1.02982
10979			level4			507.925	219	POS								0.00552127	0.00579993	0.00463602	0.0056232	0.00640929	0.00626504	0.00570913	0.00649617	0.00655322	0.00652331	0.00772614	0.00644701	0.00804087	0.00696445	1.64812	0.00935038	0.122249	1.21988	0.286741
10980			level4	Annomuricin A	6.8911	613.889	219	POS								0.00251763	0.00144487	0.00194857	0.00175165	0.00183925	0.00237901	0.00198016	0.0026641	0.00316137	0.00320292	0.00293003	0.00243454	0.00200037	0.00273222	1.59486	0.0132705	0.145485	1.3798	0.464456
10981			level4	Momordicoside E	-1.68842	697.871	219	POS								0.0016847	0.00186939	0.00217782	0.00234271	0.0019202	0.00249744	0.00208204	0.00263518	0.00302133	0.00251475	0.00293781	0.00218683	0.00317089	0.00274447	1.73289	0.00697218	0.104579	1.31816	0.398526
10982			level4			551.054	218.9	POS								0.00210649	0.00134438	0.00275274	0.00160117	0.00167469	0.00177844	0.00187632	0.00452336	0.00286585	0.00160427	0.00323478	0.00242504	0.00265131	0.0028841	1.38549	0.0470334	0.262997	1.53711	0.620216
11035			level4			93.0818	218.5	POS								0.0661041	0.0701685	0.0671141	0.0622427	0.0652937	0.066125	0.0661747	0.0586695	0.0652105	0.0637245	0.0616753	0.063118	0.0651462	0.062924	1.38	0.0495968	0.268657	0.950877	-0.0726691
11041			level4			199.119	218.5	POS								0.0076313	0.00788604	0.0109339	0.00823871	0.00958235	0.00975036	0.00900378	0.00546418	0.00682063	0.00642478	0.00667885	0.0058038	0.00687687	0.00634485	1.94589	0.000982937	0.03928	0.704687	-0.504945
11045			level4			337.981	218.5	POS								0.0441772	0.0445278	0.0445173	0.0460987	0.0498834	0.0529685	0.0470288	0.059348	0.0606146	0.0571104	0.0586433	0.0541268	0.0556733	0.0575861	2.07428	0.00013997	0.0134797	1.22448	0.292175
11048			level4			377.973	218.5	POS								0.0074525	0.00701404	0.0078126	0.00684381	0.00719069	0.00824728	0.00742682	0.00921878	0.00874835	0.00867961	0.00882472	0.00823826	0.00900197	0.00878528	1.98414	0.00032529	0.0216231	1.18291	0.242344
11049			level4			401.935	218.5	POS								0.00683956	0.00719668	0.00614609	0.00646985	0.00792248	0.00670078	0.00687924	0.00798747	0.0100234	0.00792613	0.00881749	0.00825861	0.00848328	0.00858272	1.8891	0.00185776	0.0549743	1.24763	0.319187
11052			level4	erythro-8,10-Pentatriacontanediol	-7.57527	525.948	218.5	POS								0.00284626	0.00344847	0.00264472	0.00341736	0.00434618	0.0024068	0.00318497	0.00480207	0.00395258	0.00390275	0.00412456	0.00422299	0.00365406	0.00410984	1.57205	0.0184972	0.170657	1.29039	0.367803
11058			level4	2-Phosphinomethylmalate	-18.2777	213.098	218.4	POS								0.0115912	0.0111859	0.0154699	0.0132988	0.0142375	0.0107306	0.0127523	0.0123824	0.00899235	0.00903057	0.0119045	0.01015	0.00912509	0.0102642	1.45808	0.0307455	0.218264	0.804886	-0.313144
11060			level4			314.02	218.4	POS								0.01532	0.014261	0.0165294	0.016045	0.0175434	0.0170291	0.0161213	0.0173536	0.0219311	0.0189656	0.0205329	0.0182816	0.017827	0.0191486	1.80447	0.00579338	0.0955019	1.18778	0.248274
11061			level4			319.068	218.4	POS								0.00671332	0.00733703	0.00730034	0.00702017	0.00797261	0.00689682	0.00720671	0.00987118	0.00898277	0.00689789	0.00924537	0.00813525	0.00791519	0.00850794	1.53509	0.0203347	0.178659	1.18056	0.239468
11063			level4			400.068	218.4	POS								0.0145492	0.0141368	0.0143072	0.0156498	0.0166416	0.0164741	0.0152931	0.0205897	0.0195607	0.0163653	0.0190018	0.0177082	0.0169588	0.0183641	1.83722	0.00337668	0.0737022	1.20081	0.264009
11065			level4			402.047	218.4	POS								0.00276855	0.00285749	0.00270066	0.0031508	0.00271845	0.00237539	0.00276189	0.0043531	0.00346456	0.00336924	0.00408002	0.00282332	0.00306257	0.00352547	1.61154	0.0151496	0.1544	1.27647	0.352159
11067			level4	Lofepramine	16.7635	419.984	218.4	POS								0.00866846	0.00787421	0.00930043	0.00973264	0.00954125	0.0110046	0.0093536	0.0121386	0.01173	0.0123	0.0111302	0.0106005	0.0112751	0.011529	1.90094	0.00154714	0.0495237	1.23258	0.301679
11068			level4			424.029	218.4	POS								0.0274932	0.027489	0.0262692	0.0270768	0.0284065	0.0295159	0.0277084	0.0353981	0.0365397	0.0316655	0.032903	0.0319403	0.0309317	0.0332297	2.04378	0.000305522	0.0211875	1.19926	0.262149
11069			level4			441.966	218.4	POS								0.00220996	0.00196483	0.00189575	0.00251709	0.00277471	0.0025442	0.00231776	0.00212965	0.00319088	0.00360793	0.00308602	0.00266011	0.00274167	0.00290271	1.42011	0.04292	0.251936	1.25238	0.324671
11072			level4	SSR 125543	5.43102	484.05	218.4	POS								0.00213043	0.00192634	0.00205636	0.00271249	0.00271658	0.00223009	0.00229538	0.00299736	0.00237266	0.0026557	0.00294105	0.00255043	0.00271386	0.00270518	1.47895	0.0355396	0.232836	1.17853	0.236989
11074			level4			486.116	218.4	POS								0.0198333	0.0222823	0.0199994	0.0241202	0.0234739	0.0220751	0.021964	0.0332439	0.0266031	0.0226822	0.0285991	0.025974	0.0223596	0.026577	1.5226	0.0283025	0.210205	1.21002	0.275035
11075			level4			506.032	218.4	POS								0.00926779	0.00917521	0.00860229	0.0104304	0.00973706	0.0094718	0.00944742	0.0109665	0.0117218	0.00937425	0.0105422	0.00980177	0.0111182	0.0105875	1.50468	0.0255424	0.201194	1.12067	0.164365
11076			level4			508.012	218.4	POS								0.00767185	0.00728077	0.00730232	0.00821438	0.00689605	0.00788658	0.00754199	0.0102847	0.00882172	0.00802123	0.00933062	0.00744373	0.00823917	0.0086902	1.45427	0.0312025	0.219967	1.15224	0.204444
11080			level4			551.975	218.4	POS								0.00301884	0.00323845	0.0029394	0.00366946	0.00326227	0.00348723	0.00326927	0.00520572	0.00434446	0.00419335	0.00481381	0.00444662	0.00337153	0.00439591	1.89124	0.00227389	0.0602262	1.34461	0.427193
11082			level4			568.119	218.4	POS								0.00356494	0.00242334	0.0030336	0.00326381	0.00404088	0.00353951	0.00331101	0.00529479	0.00422047	0.00408965	0.00516829	0.00349634	0.00389228	0.0043603	1.56074	0.0176081	0.166629	1.31691	0.397156
11088			level4			613.14	218.4	POS								0.000398385	0.00089361	0.000508056	0.000951547	0.00068603	0.00109924	0.000756144	0.00176231	0.00121616	0.00118159	0.00179257	0.00229498	0.00137858	0.00160436	1.88241	0.0021609	0.0587026	2.12177	1.08527
11092			level4	3,3,5'-Triiodothyronine	-9.30577	653.994	218.4	POS								0.00540437	0.00456908	0.00633935	0.00549138	0.00638466	0.00506598	0.00554247	0.00818035	0.00816253	0.00666329	0.00705521	0.00765522	0.0070716	0.0074647	1.98331	0.000586266	0.0301353	1.34682	0.429555
11095			level4	Cenicriviroc	-0.396872	697.957	218.4	POS								0.00207193	0.00176352	0.00205929	0.00207979	0.00281781	0.00234545	0.00218963	0.00348866	0.00211966	0.0029638	0.00329256	0.00311311	0.00226507	0.00287381	1.48049	0.0300932	0.216368	1.31246	0.392276
11097			level4			738.063	218.4	POS								0.00253428	0.00350652	0.00200381	0.0021517	0.00239257	0.00317026	0.00262652	0.00438717	0.00374919	0.00317667	0.00381546	0.00344949	0.00239414	0.00349535	1.35586	0.0391456	0.242515	1.33079	0.412284
11099			level4	Digoxin	-8.1653	781.939	218.4	POS								0.00140558	0.00200264	0.00168539	0.000970885	0.00123164	0.00160879	0.00148415	0.0018277	0.00182866	0.00185867	0.00268164	0.00223522	0.00191853	0.0020584	1.51192	0.0181389	0.169254	1.38692	0.471885
11101			level4			189.098	218.3	POS								0.00439796	0.00464207	0.00583983	0.00482699	0.00588152	0.0041326	0.0049535	0.00188865	0.00306259	0.0516633	0.0383202	0.0445153	0.0407035	0.0300256	1.26224	0.0372985	0.237063	6.06149	2.59967
11102			level4			396.023	218.3	POS								0.0027626	0.00310904	0.00318701	0.00303445	0.00322038	0.00354701	0.00314341	0.00385343	0.00485587	0.00368776	0.00355805	0.0046321	0.00345272	0.00400666	1.79072	0.00824956	0.115685	1.27462	0.350066
11107			level4	PGP(a-13:0/20:3(8Z,11Z,14Z)-2OH(5,6))	-5.54798	843.941	218.3	POS								0.00226886	0.00212509	0.00231222	0.00179191	0.00252174	0.00266705	0.00228115	0.00296587	0.00411247	0.00394331	0.00261698	0.00228356	0.00291887	0.00314018	1.5356	0.0242506	0.196615	1.37658	0.461087
11115			level4			244.129	218.1	POS								0.0244703	0.0268669	0.0280886	0.0263549	0.0218178	0.0288454	0.026074	0.0283821	0.0301928	0.0283462	0.0322263	0.032254	0.0290865	0.0300813	1.63814	0.0107954	0.130516	1.15369	0.206256
11146			level4			75.0553	217.8	POS								0.0619405	0.0903128	0.0731658	0.0547405	0.0844008	0.0673256	0.071981	0.0795646	0.0873638	0.092799	0.0831016	0.0869089	0.0896226	0.0865601	1.4156	0.0454208	0.259083	1.20254	0.266085
11156			level4	S-Methyl-3-phospho-1-thio-D-glycerate	-9.60724	217.155	217.8	POS								0.0377611	0.040737	0.0356673	0.0360371	0.0318662	0.0318893	0.0356597	0.0460976	0.0501635	0.0358462	0.0466622	0.0464473	0.0414057	0.0444371	1.7071	0.00553318	0.0935003	1.24614	0.31747
11163			level4			258.156	217.8	POS								0.00804044	0.00940085	0.00873146	0.00639437	0.00726788	0.00949004	0.00822084	0.00760745	0.00569249	0.00512764	0.00520719	0.00694645	0.00710266	0.00628065	1.6245	0.0153089	0.155161	0.763991	-0.388373
11164			level4			267.026	217.8	POS								0.00852875	0.00900081	0.00801156	0.0086755	0.00822582	0.00814346	0.00843098	0.00806365	0.00767389	0.008166	0.00731241	0.00787601	0.00804524	0.0078562	1.60742	0.0165169	0.161267	0.931825	-0.101869
11176			level4			703.339	217.8	POS								0.00137604	0.00204078	0.00217052	0.00203251	0.00247399	0.00281832	0.00215203	0.00235957	0.00277403	0.00311814	0.00246684	0.00425045	0.00429284	0.00321031	1.57341	0.0257293	0.201751	1.49176	0.577018
11179			level4			185.032	217.7	POS								0.0871751	0.0989267	0.0995402	0.0821757	0.0913935	0.0977161	0.0928212	0.0866062	0.0802154	0.080197	0.0833868	0.0916613	0.0821743	0.0840402	1.48868	0.0281319	0.210114	0.905398	-0.143376
11181			level4			358.021	217.7	POS								0.00668344	0.0064863	0.00576107	0.00575645	0.0058208	0.0048357	0.00589063	0.00665401	0.00581189	0.00682125	0.00730843	0.00690109	0.00750359	0.00683338	1.40635	0.0256987	0.201751	1.16004	0.214178
11184			level4	2,3-Bis-O-(geranylgeranyl)glycerol 1-phosphate	-17.9587	718.004	217.7	POS								0.00246673	0.00353082	0.00330235	0.0030852	0.00327404	0.00374078	0.00323332	0.00271346	0.00239597	0.00252859	0.00305832	0.00258429	0.00306029	0.00272349	1.37725	0.0372324	0.236976	0.842319	-0.247561
11188			level4			217.105	217.4	POS								0.00935902	0.00830955	0.208961	0.00758811	0.00737111	0.0100595	0.0419414	0.134874	0.192452	0.146246	0.00820508	0.181909	0.167333	0.138503	1.51718	0.0496859	0.268657	3.3023	1.72347
11232			level4			261.156	217.2	POS								0.00237152	0.00216175	0.00209414	0.0024996	0.00253349	0.00177304	0.00223892	0.0030006	0.0031484	0.00326899	0.00390508	0.00390811	0.00285894	0.00334835	2.02351	0.000497176	0.027046	1.49552	0.580647
11261			level4	Sodium benzoate	-13.7166	145.108	217.1	POS								0.0974798	0.106876	0.109393	0.0923271	0.11146	0.107453	0.104165	0.0373638	0.0999283	0.0477527	0.0894201	0.0941671	0.0565206	0.0708588	1.47058	0.0274574	0.207821	0.680255	-0.555853
11263			level4			153.035	217.1	POS								0.00585791	0.0056553	0.00583611	0.00642728	0.00461734	0.00571826	0.00568537	0.00700772	0.00715742	0.00573733	0.00696322	0.00599757	0.00647537	0.00655644	1.43417	0.0282375	0.210205	1.15321	0.205658
11280			level4	4-amino-2-methyl-5-phosphomethylpyrimidine	16.2277	218.133	217.1	POS								0.0158924	0.0163812	0.0154849	0.0128599	0.0162199	0.0164247	0.0155438	0.0113017	0.0157636	0.0118537	0.0118313	0.0146247	0.0123555	0.0129551	1.55607	0.0185535	0.170657	0.833454	-0.262826
11289			level4			319.99	217.1	POS								0.0165175	0.0156648	0.0142975	0.0164086	0.0147517	0.0155046	0.0155241	0.0142577	0.0138005	0.0158571	0.0142976	0.0135734	0.0141524	0.0143231	1.47698	0.0333038	0.226463	0.922635	-0.116168
11292			level4			354.062	217.1	POS								0.00632577	0.00644587	0.00504261	0.00544341	0.00532835	0.00652041	0.00585107	0.00471203	0.00286153	0.00373345	0.0035429	0.00323776	0.00404982	0.00368958	2.08188	0.000179953	0.0155204	0.630582	-0.665243
11375			level4	Cer(d18:0/6 keto-PGF1alpha)	11.0452	655	217.1	POS								0.00686352	0.00771883	0.00670833	0.00712498	0.00676634	0.00681618	0.0069997	0.00650478	0.00697587	0.00599228	0.00656378	0.00562059	0.00567763	0.00622249	1.60263	0.0166739	0.161757	0.888966	-0.1698
11389			level4	PE(16:1(9Z)/18:1(11Z))	-0.94498	717.001	217.1	POS								0.0156965	0.0147924	0.0124217	0.0140064	0.0142896	0.0122086	0.0139025	0.0135822	0.0126422	0.0115187	0.0124919	0.0112841	0.0126082	0.0123545	1.47984	0.0389796	0.241938	0.888654	-0.170306
11394			level4			778.916	217.1	POS								0.00578165	0.00605608	0.00560711	0.00590329	0.00513357	0.00592646	0.00573469	0.0047113	0.00493103	0.00608615	0.00520162	0.00488428	0.00528973	0.00518402	1.39728	0.0458344	0.26015	0.903975	-0.145645
11411			level4			441.008	217	POS								0.00503024	0.00455292	0.00511561	0.00499462	0.0044504	0.00484904	0.00483214	0.00448483	0.00396895	0.0032211	0.00371977	0.00456638	0.00477303	0.00412234	1.48024	0.0234837	0.19243	0.85311	-0.229197
11514			level4			196.069	216.5	POS								0.0186889	0.0149145	0.0188364	0.013601	0.015108	0.0157641	0.0161521	0.0110105	0.0131325	0.0125857	0.0145662	0.0130756	0.0149869	0.0132262	1.59389	0.0193616	0.173808	0.818854	-0.288322
11523			level4			225.135	216.5	POS								0.00782544	0.007652	0.0104406	0.00677358	0.00976918	0.00970612	0.00869448	0.00722649	0.00658495	0.00617549	0.00703647	0.0072708	0.00728115	0.00692922	1.57024	0.0308004	0.218375	0.796968	-0.327406
11531			level4			292.198	216.5	POS								0.00729381	0.00136264	0.00756517	0.00339042	0.00779408	0.00955841	0.00616075	0.00835802	0.0082122	0.0109618	0.00860172	0.0103854	0.012617	0.00985603	1.29106	0.0296799	0.215386	1.59981	0.6779
11534			level4			378.032	216.5	POS								0.00271343	0.00169929	0.00246145	0.00191634	0.00416641	0.00241135	0.00256138	0.00363164	0.00542292	0.00549715	0.0040041	0.00507331	0.00487872	0.00475131	1.93287	0.000945459	0.0385165	1.85498	0.891404
11556			level4	PA(O-16:0/18:0)	-5.84729	663.977	216.5	POS								0.00394231	0.00415403	0.00452139	0.00380168	0.00372093	0.00451708	0.00410957	0.00348282	0.0030394	0.00360207	0.00365011	0.00396995	0.00377792	0.00358705	1.51888	0.0216677	0.184486	0.872852	-0.196191
11576			level4	4-Oxoproline	-13.868	129.113	216.4	POS								0.0846218	0.0871578	0.09033	0.0820552	0.0912176	0.0952124	0.0884325	0.0561637	0.0776394	0.0749439	0.0670317	0.0858259	0.0798532	0.0735763	1.55564	0.0103626	0.128113	0.832006	-0.265335
11629			level4			139.048	215.5	POS								0.00582279	0.00517095	0.0049887	0.00443003	0.00560965	0.00575552	0.00529627	0.00452344	0.00351901	0.00349148	0.00525224	0.00364127	0.00444157	0.00414483	1.70655	0.0101157	0.126473	0.782595	-0.353663
11731			level4	Cer(d17:1/16:0)	18.1783	524.904	214.5	POS								0.0280145	0.0312266	0.0281482	0.0253676	0.0275005	0.0232179	0.0272459	0.0227363	0.0260789	0.0280997	0.0224512	0.0183826	0.0215828	0.0232219	1.39364	0.0481849	0.265654	0.852309	-0.230551
11739			level4			696.816	214.5	POS								0.00930411	0.00925997	0.00871356	0.00793901	0.00793038	0.00820833	0.00855923	0.0065994	0.00694985	0.00839339	0.0070201	0.00645841	0.00752026	0.0071569	1.82222	0.0046653	0.085564	0.836162	-0.258146
11744			level4			802.779	214.5	POS								0.00630348	0.00629987	0.00783169	0.00527059	0.00860677	0.00819164	0.00708401	0.00461694	0.00258295	0.00568434	0.00410891	0.00541714	0.00533282	0.00462385	1.63865	0.00628466	0.0992365	0.652717	-0.615471
11751			level4	1,4-Dihydroxy-2-phthoyl-CoA	-20.3173	954.686	214.5	POS								0.0160828	0.0176608	0.0181324	0.0167283	0.0148693	0.0163483	0.016637	0.0137273	0.0154764	0.0143767	0.0152459	0.0150484	0.0160855	0.0149934	1.55396	0.0185606	0.170665	0.901205	-0.150072
11755			level4			279.975	214.4	POS								0.00833914	0.0101227	0.00565319	0.00637422	0.00787085	0.00730009	0.00761003	0.00547577	0.00613369	0.00634097	0.00553553	0.00583965	0.00614298	0.00591143	1.59086	0.045115	0.258324	0.776795	-0.364394
11756			level4			318.925	214.4	POS								0.0176258	0.0169235	0.0159846	0.0166393	0.0157362	0.016008	0.0164862	0.011533	0.0144031	0.0125372	0.00944913	0.0140886	0.0160659	0.0130128	1.66248	0.0136148	0.146372	0.789315	-0.341326
11758			level4			356.913	214.4	POS								0.361633	0.284294	0.360952	0.253948	0.345214	0.372317	0.329726	0.24608	0.277598	0.280391	0.253095	0.256512	0.277802	0.265246	1.6519	0.0213858	0.183576	0.804444	-0.313937
11762			level4			422.885	214.4	POS								0.249078	0.269391	0.296413	0.232876	0.315096	0.246859	0.268286	0.218026	0.236842	0.244221	0.230318	0.234368	0.24168	0.234242	1.47571	0.0466333	0.2619	0.873108	-0.195768
11792			level4	5-Methyl-H4SPT	10.5709	920.84	214.4	POS								0.00806631	0.00873922	0.00855899	0.0103413	0.00851484	0.00896641	0.00886451	0.00914923	0.00712821	0.00610319	0.00537246	0.00455864	0.00742281	0.00662242	1.60776	0.0126885	0.141901	0.747072	-0.420681
11809			level4	all-trans-Phytofluene	2.25337	543.929	214.1	POS								0.00800344	0.00740773	0.00867538	0.0099012	0.0110368	0.0119247	0.00949155	0.00723445	0.005564	0.00760151	0.00858847	0.00494207	0.00829548	0.00703766	1.46363	0.0262331	0.20346	0.741466	-0.431547
11813			level4			331.932	214	POS								0.0513065	0.0565444	0.0606508	0.0497275	0.0617493	0.0665159	0.0577491	0.0601534	0.0641971	0.0701755	0.063438	0.0661094	0.0640134	0.0646811	1.41669	0.0414206	0.247996	1.12004	0.163547
11849			level4			225.967	213.8	POS								0.019653	0.0227589	0.020026	0.0201545	0.0196788	0.0240945	0.021061	0.0239582	0.0238211	0.0244068	0.0237294	0.0275128	0.0239183	0.0245578	1.77942	0.00501236	0.0891109	1.16603	0.221609
11852			level4			292.02	213.8	POS								0.0225832	0.019701	0.0212482	0.020989	0.0157178	0.0201752	0.0200691	0.0252927	0.022741	0.0258381	0.0193941	0.0254892	0.0257192	0.024079	1.48759	0.0181331	0.169254	1.19981	0.262805
11868			level4	Doronine	-1.68856	460.924	213.8	POS								0.108752	0.0989503	0.094899	0.0937278	0.0994197	0.0981147	0.0989773	0.086986	0.0952928	0.0936039	0.0899719	0.0888275	0.0952584	0.0916568	1.63586	0.0184123	0.170162	0.926039	-0.110856
11876			level4			504.888	213.8	POS								0.218292	0.21777	0.199733	0.202531	0.217063	0.205193	0.210097	0.190974	0.199445	0.202376	0.203509	0.208373	0.199215	0.200649	1.39103	0.048563	0.266832	0.955029	-0.0663834
11893			level4			600.851	213.8	POS								0.00848089	0.0104598	0.0083546	0.00636601	0.00715888	0.00748384	0.00805067	0.00380276	0.00706181	0.0061817	0.00509971	0.00517329	0.00568914	0.0055014	1.76315	0.00594744	0.096242	0.683347	-0.549309
11931			level4			829.82	213.8	POS								0.0130677	0.0117286	0.00970327	0.0133139	0.0128422	0.012249	0.0121507	0.00906748	0.00956791	0.00990151	0.00610175	0.00702932	0.0080949	0.00829381	1.89046	0.000826374	0.0357492	0.682576	-0.550938
12025			level4			250.949	213.2	POS								2.27563	1.76537	2.21724	2.02486	1.63325	2.23808	2.02574	1.93137	1.62713	1.5599	1.57803	1.61202	1.62963	1.65635	1.63431	0.0137849	0.147216	0.817652	-0.290441
12035			level4			542.927	213.2	POS								0.152149	0.167287	0.141827	0.17587	0.15507	0.136491	0.154782	0.133778	0.130691	0.140466	0.136031	0.136236	0.145148	0.137058	1.55748	0.0321597	0.222853	0.885491	-0.175451
12065			level4			480.927	213.1	POS								1.28176	1.27795	1.25615	1.19353	1.23211	1.26381	1.25088	1.142	1.1631	1.20668	1.11143	1.12457	1.24357	1.16522	1.77558	0.00620146	0.0983215	0.93152	-0.102342
12115			level4			885.947	213.1	POS								0.00974333	0.0518789	0.0447906	0.0552744	0.0437493	0.0527098	0.0430244	0.0119992	0.0106878	0.0481971	0.01475	0.0147885	0.0154613	0.019314	1.33236	0.0254782	0.20098	0.448907	-1.15551
12118			level4			894.9	213.1	POS								0.0533334	0.0688198	0.0430271	0.058727	0.062881	0.0527716	0.0565933	0.0475318	0.0419401	0.0460779	0.0488855	0.0454069	0.0443423	0.0456974	1.61069	0.0299389	0.216098	0.80747	-0.308519
12134			level4			333.955	213	POS								0.123296	0.0983541	0.14015	0.0929729	0.126853	0.131532	0.11886	0.101307	0.0907339	0.115446	0.0863569	0.0920711	0.106002	0.0986529	1.35619	0.0469919	0.262873	0.829995	-0.268826
12152			level4	Cer(d16:1/6 keto-PGF1alpha)	9.97474	624.929	212.9	POS								0.269457	0.215872	0.269873	0.186342	0.251945	0.255993	0.24158	0.177784	0.174303	0.181093	0.186634	0.191474	0.200205	0.185249	1.87582	0.00792507	0.113087	0.76682	-0.383039
12231			level4			366.012	212.5	POS								0.207722	0.2208	0.254413	0.219854	0.251586	0.255818	0.235032	0.2336	0.294606	0.271226	0.262577	0.280783	0.259695	0.267081	1.55751	0.0247029	0.197598	1.13636	0.184421
12234			level4			389.973	212.5	POS								0.205867	0.204229	0.224633	0.209799	0.231032	0.23379	0.218225	0.207479	0.259026	0.248918	0.250431	0.252027	0.248221	0.24435	1.58712	0.01814	0.169254	1.11972	0.163134
12237			level4	Perfluorodichlorooctane	19.3719	471.976	212.5	POS								0.169059	0.16894	0.192119	0.174463	0.189292	0.194425	0.181383	0.177997	0.215643	0.195374	0.19588	0.202123	0.20624	0.198876	1.49333	0.0331448	0.226284	1.09644	0.13283
12250			level4			531.998	212.5	POS								0.0395319	0.0320752	0.0351159	0.033006	0.038319	0.0363657	0.0357356	0.0399358	0.0455516	0.0420404	0.0397712	0.047666	0.0459533	0.0434864	1.88535	0.00164767	0.0514043	1.21689	0.283201
12257			level4			562.93	212.5	POS								1.76504	1.79728	1.75916	1.61922	1.68999	1.74778	1.72975	1.52562	1.24399	1.25823	1.66803	1.61327	1.72456	1.50562	1.46775	0.0454035	0.259053	0.870427	-0.200205
12263			level4	IACI	22.5979	599.456	212.5	POS								0.0710226	0.0574173	0.0712519	0.0663498	0.0671038	0.066744	0.0666482	0.0597495	0.0765229	0.0829202	0.0797255	0.0838358	0.0759488	0.0764505	1.39718	0.0391172	0.242515	1.14707	0.197958
12269			level4	1-Palmitoyl-2-linoleoyl-3-acetyl-rac-glycerol	-12.5619	635.982	212.5	POS								0.183333	0.180471	0.194456	0.179989	0.201126	0.201578	0.190159	0.201799	0.242745	0.220886	0.230749	0.201045	0.217116	0.219057	1.81226	0.00417895	0.0812942	1.15197	0.204099
12271			level4	DG(15:0/20:3(8Z,11Z,14Z)-2OH(5,6)/0:0)	-1.53323	637.961	212.5	POS								0.0416065	0.0434636	0.0471321	0.0362745	0.044572	0.0502017	0.0438751	0.0469725	0.0491802	0.0531521	0.0542394	0.0485788	0.0532589	0.050897	1.57954	0.0124028	0.140028	1.16004	0.214178
12274			level4	PE(14:1(9Z)/P-16:0)	20.6279	646.911	212.5	POS								0.310294	0.249681	0.313805	0.224866	0.299351	0.323041	0.28684	0.209814	0.217882	0.22734	0.272924	0.233583	0.241346	0.233815	1.57846	0.01741	0.16551	0.815141	-0.294879
12288			level4			705.42	212.5	POS								0.0307975	0.0352359	0.0296862	0.033375	0.0441558	0.0347947	0.0346742	0.0332197	0.0491175	0.0444186	0.0340906	0.0540211	0.0468216	0.0436149	1.39393	0.049426	0.268372	1.25785	0.330958
12303			level4			751.398	212.5	POS								0.0367079	0.0327483	0.0493416	0.0363146	0.0498083	0.0341033	0.0398373	0.0275436	0.0308691	0.0293813	0.0282416	0.0267	0.029746	0.0287469	1.80448	0.015811	0.15796	0.721608	-0.470713
12306			level4			780.419	212.5	POS								0.0674817	0.0740194	0.0599346	0.0674216	0.0700803	0.0703719	0.0682182	0.0653881	0.0572406	0.0696374	0.0501396	0.0611757	0.0519847	0.059261	1.43132	0.034198	0.229395	0.868698	-0.203074
12324			level4			869.426	212.5	POS								0.0321021	0.0253807	0.0318203	0.0288446	0.0386736	0.0376247	0.0324077	0.0340345	0.0414086	0.0449476	0.0412615	0.0364328	0.0357365	0.0389703	1.46237	0.0349021	0.231328	1.2025	0.266037
12330			level4			893.387	212.5	POS								0.00981662	0.0104725	0.0175214	0.0105986	0.00738004	0.00783584	0.0106042	0.0170178	0.0133553	0.0152784	0.0192283	0.0132623	0.0130237	0.0151943	1.5429	0.0293653	0.214219	1.43286	0.518898
12331			level4			905.952	212.5	POS								0.0220734	0.0206936	0.0242977	0.0229629	0.019841	0.0229978	0.0221444	0.0324371	0.0260368	0.0264366	0.0319045	0.0256124	0.0281948	0.0284371	1.93713	0.00118498	0.0437607	1.28416	0.36083
12338			level4			963.408	212.5	POS								0.0138145	0.0173078	0.0114212	0.0171872	0.0226762	0.0159629	0.016395	0.0206864	0.0207947	0.0161409	0.0278884	0.0225437	0.0209886	0.0215071	1.41399	0.0421224	0.249734	1.31181	0.391561
12353			level4	1-Hexadecanoyl-2-(9Z-octadecenoyl)-sn-glycero-3-phosphoethanolamine	-21.416	718.988	212.3	POS								0.0210684	0.0187764	0.0192351	0.023224	0.0216553	0.0251992	0.0215264	0.0298141	0.0305689	0.0249559	0.0300838	0.0197871	0.0246397	0.0266416	1.45034	0.0287931	0.212031	1.23762	0.307574
12394			level4	Leucomycin A13	-0.720764	800.992	211.9	POS								0.0167512	0.0171973	0.0176895	0.0172028	0.0165091	0.020179	0.0175881	0.0254195	0.0214297	0.0221083	0.0252	0.017285	0.0219791	0.0222369	1.72506	0.00576695	0.095311	1.26431	0.338355
12466			level4			578.961	211.8	POS								0.997272	1.00169	0.998271	0.938546	1.0207	0.997595	0.992345	0.866266	0.955793	0.96877	0.931135	0.928237	0.980226	0.938404	1.50912	0.0233243	0.191759	0.945643	-0.0806324
12467			level4			587.476	211.8	POS								0.0854205	0.0853238	0.0838358	0.0781222	0.0951617	0.0981211	0.0876642	0.0866378	0.114226	0.0992048	0.101817	0.101575	0.1018	0.100877	1.56656	0.0187768	0.171726	1.15072	0.202535
12468			level4	DG(15:0/0:0/20:0)	14.7681	612.021	211.8	POS								0.196572	0.203436	0.237392	0.213749	0.219054	0.236736	0.217823	0.209433	0.271462	0.254426	0.257423	0.263585	0.241164	0.249582	1.60423	0.0187976	0.171743	1.1458	0.196358
12471			level4			616.999	211.8	POS								0.0164213	0.0197099	0.0171874	0.0244998	0.0222915	0.023295	0.0205675	0.0250939	0.0279088	0.0258127	0.0386153	0.0216244	0.032233	0.028548	1.6307	0.0177329	0.167403	1.38802	0.473025
12472			level4			628.476	211.8	POS								0.0749532	0.0725524	0.0843211	0.0790985	0.0785275	0.0797869	0.0782066	0.082555	0.0934316	0.0934137	0.0894102	0.092188	0.0814858	0.0887474	1.87038	0.00346583	0.0743762	1.13478	0.182414
12485			level4			698.499	211.8	POS								0.0542293	0.0483774	0.0557283	0.0573359	0.0703747	0.0610116	0.0578429	0.0559666	0.0673708	0.0682864	0.0748063	0.0626547	0.0792725	0.0680596	1.39832	0.0486476	0.267051	1.17663	0.234659
12489			level4			739.501	211.8	POS								0.0392378	0.046872	0.0479863	0.0475334	0.0392364	0.0507008	0.0452611	0.0510488	0.0706066	0.0572764	0.0643838	0.0642788	0.0561095	0.0606173	1.94753	0.00136483	0.0463791	1.33928	0.421458
12491			level4	alpha-Hederin	12.4152	751.984	211.8	POS								0.0201388	0.0187406	0.0219283	0.0165632	0.0213434	0.0175343	0.0193748	0.0318381	0.0231337	0.0276801	0.031312	0.0214192	0.0219218	0.0262175	1.69076	0.00878549	0.119056	1.35317	0.436347
12493			level4	Fistularin 1	-17.9045	776.027	211.8	POS								0.0898486	0.10313	0.116314	0.101654	0.111637	0.119366	0.106992	0.102267	0.140057	0.11864	0.118771	0.124905	0.12832	0.12216	1.39569	0.0495907	0.268657	1.14177	0.191275
12495			level4			780.502	211.8	POS								0.0425293	0.0398594	0.0459369	0.0431052	0.0407898	0.0480147	0.0433725	0.0487983	0.0537524	0.0522346	0.0602526	0.0691629	0.0552392	0.0565734	1.95557	0.00209905	0.0582561	1.30436	0.383341
12498			level4	Thalicoside A	-19.7455	799.988	211.8	POS								0.117026	0.0973764	0.118446	0.112966	0.109451	0.13045	0.114286	0.109052	0.151441	0.142551	0.133127	0.128203	0.124796	0.131528	1.41631	0.0439097	0.254921	1.15087	0.202724
12505			level4	PGP(a-17:0/18:1(12Z)-O(9S,10R))	15.8964	858.03	211.8	POS								0.053274	0.0625037	0.0768808	0.0716666	0.0738321	0.0790169	0.069529	0.0786356	0.0959483	0.0783515	0.0848897	0.0849519	0.06993	0.0821178	1.45615	0.0407997	0.246545	1.18106	0.24008
12508			level4	Hydrogenobyrite	8.88038	881.991	211.8	POS								0.0711048	0.0660816	0.0793399	0.0728834	0.0757234	0.0816442	0.0744629	0.0814479	0.100579	0.0879461	0.0776806	0.090889	0.0720699	0.0851021	1.42409	0.0494964	0.268559	1.14288	0.192674
12536			level4	Pelitinib	18.4288	468.946	211.6	POS								0.412913	0.389292	0.39236	0.35615	0.366552	0.370182	0.381241	0.346954	0.375914	0.356039	0.342676	0.372713	0.354236	0.358089	1.42755	0.0451504	0.25835	0.93927	-0.090388
12583			level4			270.978	211.2	POS								0.167709	0.156665	0.159711	0.138503	0.139211	0.147737	0.151589	0.131901	0.142221	0.0825061	0.135148	0.0956735	0.1411	0.121425	1.47711	0.0257396	0.201757	0.801013	-0.320103
12600			level4			1067.43	211.2	POS								0.0657642	0.056751	0.0729136	0.0650989	0.0617832	0.0724391	0.0657917	0.03124	0.0320866	0.0583738	0.0421578	0.0590593	0.06085	0.0472946	1.51091	0.0137373	0.146879	0.718853	-0.47623
12601			level4			1149.43	211.2	POS								0.0292395	0.0404132	0.0304961	0.0511219	0.0429596	0.0482353	0.040411	0.023807	0.0348433	0.0222931	0.0260413	0.0392146	0.0280239	0.0290372	1.39305	0.031962	0.222369	0.718548	-0.476844
12605			level4			294.964	211.1	POS								0.200923	0.227277	0.195557	0.192883	0.200517	0.201726	0.203147	0.174053	0.185638	0.196856	0.182235	0.185161	0.197105	0.186841	1.5661	0.0251893	0.199799	0.919733	-0.120713
12617			level4			551.451	210.8	POS								0.262262	0.273464	0.25448	0.252567	0.242205	0.264787	0.258294	0.208613	0.228885	0.235805	0.225879	0.232086	0.225758	0.226171	2.03482	0.000276426	0.0198646	0.875633	-0.191601
12642			level4			88.5513	210.5	POS								0.0314128	0.0206192	0.0201889	0.0220217	0.023704	0.0319181	0.0249775	0.0261014	0.0304688	0.0328625	0.0279371	0.0322642	0.0402246	0.0316431	1.37539	0.0481499	0.265536	1.26687	0.341263
12648			level4			550.949	210.5	POS								1.04625	1.05808	1.04768	0.929731	0.970579	1.02131	1.01227	0.866061	0.951666	1.00111	0.968629	0.964707	0.921475	0.945608	1.41333	0.0403703	0.246166	0.934144	-0.0982824
12678			level4			1107.93	210.2	POS								0.120813	0.122252	0.125075	0.110165	0.115353	0.12979	0.120575	0.114933	0.107163	0.0978533	0.105566	0.0950132	0.119697	0.106704	1.62916	0.0164354	0.160663	0.884963	-0.17631
12706			level4			715.456	209.9	POS								0.397638	0.423409	0.41153	0.387924	0.416486	0.393268	0.405042	0.336947	0.377016	0.404674	0.354851	0.354705	0.344944	0.36219	1.76954	0.00424021	0.0819012	0.894201	-0.161328
12708			level4			891.443	209.9	POS								0.231056	0.216122	0.217743	0.224867	0.192717	0.228155	0.218443	0.177614	0.199782	0.212199	0.202912	0.174027	0.191983	0.193086	1.6206	0.0122413	0.13901	0.883919	-0.178014
12728			level4	Azimilide	20.3589	458.97	209.8	POS								0.232164	0.234552	0.240014	0.222137	0.226788	0.250519	0.234362	0.218174	0.215308	0.236474	0.21246	0.220179	0.221258	0.220642	1.49783	0.0280635	0.209949	0.941457	-0.0870325
12752			level4			838.961	209.8	POS								0.164051	0.171157	0.159535	0.147186	0.172788	0.163469	0.163031	0.152566	0.14814	0.159885	0.147058	0.135353	0.158752	0.150292	1.475	0.0361997	0.234625	0.921864	-0.117374
12757			level4			931.943	209.8	POS								0.438429	0.435694	0.440297	0.402117	0.433174	0.451577	0.433548	0.404889	0.422708	0.3857	0.411287	0.41353	0.41925	0.409561	1.56671	0.0200799	0.177451	0.944672	-0.0821147
12758			level4	TG(18:1(11Z)/22:6(4Z,7Z,10Z,13Z,16Z,19Z)/18:1(11Z))	-24.0232	932.444	209.8	POS								0.198407	0.174649	0.194538	0.187704	0.195809	0.187603	0.189785	0.155869	0.17592	0.16783	0.160355	0.169851	0.201666	0.171915	1.42962	0.038306	0.23969	0.905842	-0.142669
12759			level4			951.966	209.8	POS								0.127036	0.143069	0.140229	0.133603	0.127603	0.135179	0.134453	0.110784	0.129306	0.116049	0.115753	0.114549	0.129962	0.1194	1.74932	0.00536647	0.0918704	0.888045	-0.171296
12771			level4			1136.95	209.8	POS								0.351866	0.372083	0.341959	0.33998	0.310958	0.347299	0.344024	0.290035	0.328743	0.310177	0.326752	0.295752	0.317758	0.311536	1.6807	0.0108772	0.130892	0.905566	-0.143109
12788			level4			745.479	209.6	POS								0.0588753	0.0630127	0.0609319	0.0805588	0.0614598	0.0670562	0.0653158	0.0367624	0.0479797	0.0531383	0.0574517	0.0569872	0.0545241	0.0511406	1.55693	0.0110222	0.13185	0.782974	-0.352963
12803			level4			1137.95	209.4	POS								0.0962109	0.105203	0.0969045	0.0906972	0.0782309	0.077683	0.0908216	0.0741768	0.0637911	0.0812311	0.0800433	0.0758596	0.0789889	0.0756818	1.62562	0.015395	0.155629	0.833302	-0.263089
13081			level4			82.6645	209.2	POS								0.0841748	0.0881634	0.084652	0.081298	0.0798488	0.0812188	0.083226	0.0703992	0.078552	0.0818277	0.0725836	0.0780824	0.0774683	0.0764855	1.65845	0.00987295	0.125105	0.91901	-0.121847
13089			level4			87.3316	209.2	POS								0.0456376	0.04584	0.0465983	0.0462533	0.0465241	0.0485907	0.046574	0.0426118	0.0455706	0.0411407	0.0384133	0.0405944	0.0447744	0.0421842	1.76518	0.0039778	0.0792018	0.905746	-0.142822
13135			level4			465.08	209.2	POS								0.0292163	0.0313544	0.0656718	0.028195	0.0542553	0.0600319	0.0447875	0.0276916	0.023876	0.0200671	0.0259071	0.0236385	0.025564	0.0244574	1.66759	0.0326325	0.224465	0.546077	-0.872824
13151			level4			547.083	209.2	POS								0.0211787	0.0273713	0.0451443	0.0301121	0.0423312	0.0562582	0.037066	0.00969012	0.012649	0.0269909	0.0246234	0.0205581	0.0312358	0.0209579	1.40884	0.0294247	0.214423	0.565421	-0.822602
13219			level4	Patellamide A	22.7786	743.976	209.2	POS								2.03839	2.112	2.02459	1.96248	1.94225	2.01993	2.01661	1.78731	1.98922	2.00252	1.84623	1.94354	1.94238	1.91853	1.3914	0.0430748	0.252519	0.951367	-0.0719257
13221			level4	Pseudoargiopinin I	10.6503	744.978	209.2	POS								0.290269	0.313757	0.316375	0.260831	0.260444	0.307229	0.291484	0.236132	0.269243	0.272277	0.271585	0.249222	0.265207	0.260611	1.49902	0.0281735	0.210149	0.894082	-0.16152
13227			level4			762.519	209.2	POS								0.0511825	0.0578557	0.0588793	0.0570551	0.0595492	0.072484	0.059501	0.0467996	0.0479514	0.0501019	0.0630939	0.0482172	0.0335362	0.0482834	1.35223	0.0413222	0.247996	0.811472	-0.301387
13233			level4	PA(18:0/PGE2)	-8.37855	773.999	209.2	POS								0.353459	0.389512	0.36991	0.328087	0.339388	0.372835	0.358865	0.314939	0.324362	0.343971	0.328018	0.340091	0.307977	0.32656	1.62579	0.014413	0.150676	0.909979	-0.136095
13237			level4	Astragaloside III	3.59682	785.98	209.2	POS								1.44982	1.44984	1.33373	1.31228	1.30068	1.41703	1.37723	1.24255	1.30971	1.30196	1.25116	1.30772	1.34943	1.29375	1.53969	0.028866	0.21237	0.939388	-0.0902067
13238			level4	dTDP-acarviose-7-phosphate	-5.95384	786.479	209.2	POS								0.0632008	0.0617614	0.073548	0.0642085	0.0789171	0.0595626	0.0668664	0.0532989	0.060266	0.0499407	0.0565659	0.0595825	0.0558108	0.0559108	1.6533	0.010504	0.129075	0.836157	-0.258155
13247			level4	MART-1 Antigen	-1.81402	815.001	209.2	POS								0.379223	0.364501	0.369239	0.325224	0.318657	0.356557	0.352233	0.279186	0.344466	0.333472	0.315471	0.319624	0.297156	0.314896	1.51697	0.0235755	0.193009	0.893997	-0.161658
13323			level4			1031.99	209.2	POS								0.343064	0.347932	0.294319	0.321865	0.308545	0.326026	0.323625	0.307606	0.28117	0.312864	0.29848	0.288732	0.302935	0.298631	1.56212	0.026407	0.204285	0.922768	-0.115959
13470			level4			530.981	208.5	POS								0.109912	0.0935192	0.138957	0.102739	0.129206	0.12033	0.115777	0.0838599	0.0925354	0.102185	0.0972543	0.103822	0.100392	0.0966746	1.41906	0.030056	0.216368	0.835007	-0.26014
13479			level4	2-Octaprenyl-6-hydroxyphenol	-9.88723	656.048	208.4	POS								0.134888	0.143658	0.121792	0.141827	0.123559	0.128528	0.132375	0.119486	0.108187	0.0784264	0.103379	0.0999515	0.0776145	0.0978406	1.85653	0.00127666	0.0453637	0.739116	-0.436127
13480			level4	PGP(18:1(11Z)/22:6(4Z,7Z,10Z,13Z,16Z,19Z))	-2.74857	902.056	208.4	POS								0.0319445	0.0374408	0.0197585	0.0501691	0.0301885	0.0455708	0.0358454	0.0365657	0.015556	0.0146954	0.0251226	0.0200933	0.00914971	0.0201971	1.49201	0.0258234	0.201949	0.563451	-0.827638
13482			level4			738.05	208.3	POS								0.0920035	0.0975505	0.093999	0.0914449	0.0745005	0.0984733	0.0913286	0.0837301	0.0541926	0.0473704	0.0819562	0.0686119	0.0707009	0.0677604	1.67379	0.00683564	0.103499	0.74194	-0.430625
13499			level4			492.041	207.9	POS								0.215692	0.243388	0.188497	0.207887	0.184298	0.186605	0.204395	0.179505	0.146119	0.129298	0.154101	0.150427	0.126665	0.147686	1.9885	0.000918934	0.0377178	0.722552	-0.468828
13505			level4			380.027	207.8	POS								0.104971	0.0939437	0.0829321	0.0906469	0.0709385	0.0593513	0.0837972	0.0944162	0.100857	0.106784	0.106617	0.119516	0.103224	0.105236	1.48839	0.0175706	0.166506	1.25584	0.32865
13509			level4			410.038	207.7	POS								0.236634	0.262428	0.183705	0.213427	0.196929	0.186614	0.213289	0.182926	0.138979	0.142682	0.160921	0.137674	0.128097	0.148546	1.98172	0.00156965	0.0499953	0.696455	-0.521898
13511			level4			328.035	207.4	POS								0.393224	0.454406	0.371429	0.400665	0.365945	0.375735	0.393567	0.359029	0.29093	0.276905	0.306841	0.272004	0.235907	0.290269	1.9732	0.000704933	0.033054	0.737534	-0.439219
13521			level4			246.032	207.2	POS								0.175914	0.200252	0.142806	0.163295	0.101615	0.141802	0.154281	0.146686	0.0745753	0.105041	0.111993	0.104188	0.104647	0.107855	1.59034	0.0195692	0.174922	0.699084	-0.516463
13523			level4			657.049	207.2	POS								0.0161305	0.017255	0.0125614	0.00808597	0.0201807	0.016394	0.0151013	0.00957519	0.00665223	0.00701783	0.00583764	0.000452863	0.000966924	0.00508378	1.59291	0.00129625	0.0456873	0.336646	-1.5707
13532			level4			286.025	206.6	POS								0.011633	0.0191075	0.0206956	0.0142566	0.0192242	0.0170716	0.0169981	0.00969016	0.00880539	0.00756694	0.00816647	0.0106495	0.00932361	0.00903367	2.06039	0.00166518	0.0516301	0.531453	-0.911986
13545			level4			74.0601	205	POS								0.145234	0.132554	0.118559	0.15495	0.112213	0.116932	0.130074	0.107783	0.10422	0.0947361	0.0940695	0.0930324	0.0846874	0.0964214	1.94274	0.00153034	0.0493002	0.741282	-0.431905
13549			level4			438.18	204.9	POS								0.00443284	0.00373301	0.00702564	0.00500601	0.00542354	0.00544035	0.0051769	0.00462955	0.00270852	0.00223676	0.00370145	0.00368384	0.00186602	0.00313769	1.63618	0.0084377	0.116993	0.606094	-0.722386
13555			level4	Hydroxymalote	6.02528	121.069	204.6	POS								0.0389463	0.0399992	0.0286488	0.0438422	0.0291362	0.0319902	0.0354271	0.0284631	0.0224938	0.0234143	0.0251033	0.0212048	0.0186832	0.0232271	1.92699	0.0019402	0.0561906	0.65563	-0.609047
13556			level4	3,6-dichlorocatechol	-22.2156	180.003	204.6	POS								0.0144397	0.0130446	0.0114338	0.0120091	0.0128358	0.0115888	0.0125586	0.00954699	0.00832969	0.00847819	0.00801864	0.00843038	0.00804872	0.00847543	2.23737	1.24896e-05	0.00287943	0.674869	-0.567321
13582			level4			263.146	204.3	POS								0.684401	0.700381	0.809707	0.809631	0.790017	0.844519	0.773109	0.707238	0.61107	0.624468	0.715131	0.587111	0.572547	0.636261	1.75721	0.00371763	0.0770289	0.82299	-0.281053
13583			level4	4-Pyridoxic acid 5'-phosphate	2.74909	264.15	204.3	POS								0.0520471	0.056303	0.065544	0.0681795	0.060126	0.0682261	0.0617376	0.059464	0.0501896	0.0496941	0.0598454	0.0497119	0.0457937	0.0524498	1.42686	0.0280007	0.209939	0.849559	-0.235214
13621			level4			72.0557	203.9	POS								0.0098551	0.0104042	0.0106582	0.0104882	0.0113376	0.0110753	0.0106364	0.00847457	0.00921468	0.00970601	0.00897501	0.0085791	0.010198	0.00919123	1.8438	0.0018863	0.0555774	0.864128	-0.210684
13622			level4			87.0792	203.9	POS								0.00881489	0.00778951	0.00903856	0.00944854	0.00974713	0.0103562	0.00919913	0.00754793	0.00886453	0.00773255	0.00767187	0.00707156	0.00801242	0.00781681	1.62813	0.00974843	0.124359	0.849734	-0.234917
13624			level4	1,1,1,2,3,3,3-Heptafluoropropane	-7.50809	171.036	203.9	POS								0.0273675	0.0260632	0.0240136	0.0269705	0.02445	0.0269307	0.0259659	0.0223425	0.020117	0.0199274	0.0210055	0.0211795	0.0231477	0.0212866	2.10518	0.000122558	0.0123711	0.81979	-0.286673
13625			level4			172.031	203.9	POS								0.0473167	0.0438627	0.0459706	0.046478	0.0416803	0.0461038	0.0452354	0.0362722	0.0350521	0.0346658	0.0366914	0.0359394	0.035693	0.035719	2.26042	3.16676e-05	0.00532418	0.789625	-0.34076
13628			level4	Methyl viologen	4.3685	258.167	203.9	POS								0.00835451	0.00862864	0.0128662	0.00885752	0.0105949	0.0112007	0.0100837	0.00725424	0.00663198	0.00740919	0.00794636	0.00706321	0.00777924	0.00734737	1.82213	0.011859	0.136719	0.728635	-0.456731
13631			level4			274.092	203.9	POS								0.00800931	0.00794026	0.00654586	0.00777938	0.00756273	0.00833506	0.00769543	0.00787699	0.01002	0.00924176	0.00977585	0.00975194	0.00846852	0.00918917	1.72555	0.0058638	0.0958681	1.19411	0.255932
13632			level4	Chlorfenson	15.2506	304.173	203.9	POS								0.00818379	0.00882548	0.00702993	0.00738229	0.00654182	0.00765093	0.00760238	0.00524558	0.00673759	0.00551598	0.00700843	0.00669953	0.00576416	0.00616188	1.6904	0.00953511	0.123138	0.81052	-0.30308
13634			level4	4'-Chlorodiazepam	-13.7116	320.193	203.9	POS								0.0184742	0.0187358	0.0187814	0.0201211	0.016764	0.0186328	0.0185849	0.0144891	0.0192966	0.0166315	0.0169979	0.0165882	0.0152622	0.0165443	1.42847	0.0295158	0.214712	0.890199	-0.167799
13640			level4			132.036	203.8	POS								0.00678512	0.0180458	0.0121998	0.0169033	0.0100893	0.0167827	0.0134677	0.00597629	0.00865599	0.00901871	0.0135085	0.00544352	0.00139903	0.00733368	1.2571	0.0330154	0.225797	0.544539	-0.876892
13646			level4			305.157	203.8	POS								0.0294722	0.0286232	0.0246378	0.0263259	0.0217834	0.0223409	0.0255306	0.0195479	0.0215617	0.0212042	0.0226179	0.022029	0.0200579	0.0211698	1.71615	0.0185289	0.170657	0.829193	-0.27022
13647			level4			317.111	203.8	POS								0.0102993	0.00839098	0.0085926	0.00727737	0.0111151	0.00881909	0.0090824	0.00906736	0.00777515	0.00188315	0.00303281	0.00238254	0.00619035	0.00505523	1.56215	0.0144225	0.150687	0.556596	-0.845298
13685			level4			134.081	203.2	POS								0.118212	0.123922	0.123734	0.116147	0.124883	0.13253	0.123238	0.121437	0.146408	0.13618	0.135553	0.132494	0.131602	0.133945	1.52938	0.0245943	0.197319	1.08688	0.120197
13687			level4			226.119	203.2	POS								0.0205653	0.0187602	0.0189988	0.0186974	0.0186437	0.0178149	0.0189134	0.0209878	0.0273817	0.0225671	0.0225745	0.0279226	0.021958	0.0238986	1.90771	0.00788848	0.112857	1.26358	0.337521
13689			level4			241.155	203.2	POS								0.114676	0.117092	0.118211	0.112751	0.122263	0.119671	0.117444	0.122462	0.14466	0.122194	0.138815	0.132387	0.125463	0.130997	1.75069	0.0141028	0.148924	1.1154	0.157557
13745			level4			758.569	202.5	POS								0.0160112	0.0123685	0.00930308	0.0122618	0.00995269	0.00874533	0.0114404	0.0160242	0.0148495	0.0152542	0.0147791	0.0146476	0.0157883	0.0152238	1.63024	0.0177063	0.167268	1.3307	0.412187
13748			level4			243.145	202.5	POS								0.0236321	0.0244182	0.0221823	0.0235066	0.0222028	0.0227397	0.0231136	0.024919	0.0340808	0.0276715	0.0308149	0.0292718	0.0278197	0.0290963	1.9731	0.0044285	0.0833925	1.25884	0.332093
13751			level4			323.074	202.5	POS								0.0101439	0.011225	0.00663879	0.00979384	0.0074096	0.00805841	0.00887825	0.0155677	0.0149761	0.015772	0.014475	0.0155297	0.0144943	0.0151358	2.08102	0.000173422	0.0151975	1.70482	0.769619
13778			level4			242.15	202.1	POS								0.00503502	0.00521927	0.00503502	0.00438699	0.00339308	0.00398206	0.00450857	0.00859834	0.00603962	0.011146	0.00771456	0.0096546	0.0164257	0.00992979	1.93427	0.0136911	0.146673	2.20242	1.13909
13836			level4			172.046	201.9	POS								0.00607408	0.00640862	0.0044918	0.00681064	0.0049247	0.0055148	0.00570411	0.00617138	0.00897494	0.00756705	0.00678834	0.00835119	0.00812005	0.00766216	1.73032	0.00569832	0.0946964	1.34327	0.42575
13845			level4	Stipitatote	-16.2239	209.128	201.9	POS								0.00802014	0.00712047	0.00681538	0.00721432	0.0080035	0.00619082	0.00722744	0.00770355	0.0109598	0.0109383	0.00994087	0.0119622	0.0115493	0.010509	1.96659	0.000769137	0.0344204	1.45404	0.54007
13851			level4	Pyrrolnitrin	-16.6358	258.076	201.9	POS								0.00287273	0.00239941	0.00168541	0.00264334	0.00158605	0.00160245	0.00213157	0.00236564	0.00370424	0.00284226	0.00268659	0.00321455	0.00293302	0.00295772	1.51731	0.0207166	0.180617	1.38758	0.47257
13852			level4			271.14	201.9	POS								0.00641323	0.0105352	0.00370064	0.00792549	0.00381108	0.00513426	0.00625332	0.00898975	0.0110245	0.00639235	0.0110806	0.00959876	0.00924602	0.00938867	1.40481	0.0349879	0.231671	1.50139	0.586298
13855			level4			297.145	201.9	POS								0.00173166	0.00148865	0.00148453	0.00259845	0.000592017	0.00159295	0.00158138	0.00239257	0.00595656	0.00227504	0.00423614	0.00301548	0.00216836	0.00334069	1.6127	0.0242739	0.196615	2.11252	1.07897
13859			level4			361.017	201.9	POS								0.00362098	0.00427277	0.00336085	0.00462067	0.00406424	0.00375535	0.00394914	0.0027945	0.00276158	0.00222802	0.0028539	0.00313683	0.00166432	0.00257319	1.84217	0.000746357	0.0335664	0.651582	-0.617981
13861			level4			376.991	201.9	POS								0.00250334	0.00340958	0.00333527	0.00267039	0.000889209	0.00309109	0.00264982	0.00165003	0.0011913	0.000247648	0.0016365	0.00112368	0.000705349	0.00109242	1.54018	0.00546105	0.0927902	0.412263	-1.27836
13863			level4			396.136	201.9	POS								0.00372296	0.00435811	0.00313693	0.00266462	0.00215983	0.0030886	0.00318851	0.00187059	0.00152313	0.00235272	0.00171346	0.00221996	0.00231558	0.00199924	1.82335	0.00639216	0.0998253	0.627014	-0.673431
13916			level4			211.999	201.8	POS								0.0123913	0.0139555	0.0112927	0.0136033	0.0102267	0.0120849	0.0122591	0.00092334	0.0121748	0.0100067	0.000790814	0.0110767	0.00106712	0.00600658	1.36911	0.0404852	0.246166	0.48997	-1.02923
13917			level4			227.944	201.8	POS								0.00230864	0.00230412	0.00164463	0.00179806	0.00142788	0.00152212	0.00183424	0.00146491	0.00160521	0.00129917	0.00136718	0.00123088	0.00116465	0.00135533	1.67335	0.018672	0.171227	0.738906	-0.436536
13921			level4			257.144	201.8	POS								0.00762512	0.00877057	0.00899831	0.00640826	0.0074861	0.00741121	0.00778326	0.00699606	0.0115506	0.0109507	0.00889156	0.0110681	0.00970496	0.00986033	1.45767	0.0268594	0.205741	1.26686	0.341261
13922			level4			267.074	201.8	POS								0.0075385	0.00853037	0.00370123	0.00708541	0.0037762	0.00329106	0.0056538	0.00692348	0.0119616	0.00775872	0.00915758	0.00993727	0.00766402	0.00890045	1.48004	0.023119	0.19094	1.57424	0.654658
13934			level4			342.202	201.8	POS								0.00201047	0.00146793	0.000872218	0.00150546	0.00109038	0.00138863	0.00138918	0.00196255	0.00174166	0.00209695	0.00172081	0.001435	0.00192067	0.00181294	1.29653	0.0455286	0.259372	1.30504	0.384098
13935			level4			346.885	201.8	POS								0.00330448	0.00324004	0.0025122	0.00268291	0.00239205	0.00249087	0.00277042	0.00207335	0.00171017	0.00179854	0.00247975	0.00202116	0.00191188	0.00199914	1.91929	0.00293249	0.0689089	0.721602	-0.470725
13943			level4	Iodo-gen	2.36854	433.088	201.8	POS								0.00196026	0.00212795	0.00148758	0.0017498	0.00167493	0.00170939	0.00178498	0.000599199	0.00102981	0.00113329	0.00084725	0.00144875	0.00175739	0.00113595	1.63455	0.00730137	0.107335	0.636391	-0.652016
13957			level4			243.917	201.7	POS								0.00196952	0.00248259	0.00193797	0.00182437	0.00176321	0.00208682	0.00201075	0.0012535	0.000680032	0.00139001	0.00157686	0.00141311	0.0013323	0.0012743	1.79487	0.00118867	0.0437786	0.633745	-0.658025
13958			level4			245.933	201.7	POS								0.00586137	0.00577501	0.00489375	0.00593586	0.00420223	0.00432639	0.00516577	0.0033108	0.00286798	0.00333061	0.00359118	0.00340322	0.00437723	0.00348017	1.96066	0.00133619	0.0462499	0.673699	-0.569825
13962			level4			345.889	201.7	POS								0.0016156	0.00161777	0.00173066	0.00157105	0.00151104	0.00216333	0.00170157	0.000892814	0.00118458	0.00115834	0.00105516	0.00145762	0.00103613	0.00113077	1.93171	0.000992616	0.0394355	0.664545	-0.589561
13963			level4			402.159	201.7	POS								0.0102345	0.00991635	0.0119237	0.00781851	0.0132176	0.0125536	0.0109441	0.00655625	0.010402	0.00770391	0.00912796	0.00872027	0.007123	0.00827224	1.48198	0.023609	0.193218	0.755866	-0.403798
14023			level4			148.108	201.2	POS								0.0239727	0.0268107	0.0238575	0.0240859	0.0234424	0.0257237	0.0246488	0.0176479	0.0246268	0.0214481	0.0219764	0.0221134	0.0228103	0.0217705	1.46403	0.0239876	0.194881	0.883226	-0.179146
14024			level4	Manganese(II) sulfate (MnSO4)	17.3734	152.011	201.2	POS								0.00422448	0.00437336	0.00370774	0.00393456	0.00383491	0.00423373	0.00405146	0.00265145	0.00310137	0.00299642	0.00340109	0.00350137	0.00328084	0.00315542	2.00605	0.000297836	0.0209747	0.778835	-0.36061
14025			level4			152.038	201.2	POS								0.00263132	0.00237233	0.0033441	0.00321586	0.00238085	0.00319971	0.00285736	0.00285512	0.00528285	0.00360351	0.00372761	0.00421612	0.00396135	0.00394109	1.67267	0.0160383	0.158901	1.37928	0.463912
14043			level4			286.08	201.2	POS								0.00147385	0.00265536	0.00201272	0.00103903	0.0011801	0.000997082	0.00155969	0.00343973	0.00418248	0.00202589	0.00265637	0.00373664	0.00507126	0.00351873	1.80098	0.00355196	0.075286	2.25604	1.17379
14044			level4	Disul	-19.0744	288.119	201.2	POS								0.00158728	0.00173856	0.000982854	0.00120081	0.00111535	0.00118308	0.00130132	0.00154811	0.00170605	0.00170028	0.0013521	0.00201891	0.00246309	0.00179809	1.44181	0.0325277	0.224117	1.38174	0.466489
14046			level4			328.143	201.2	POS								0.00191375	0.00165254	0.00166862	0.00159876	0.00167357	0.0019112	0.0017364	0.00236253	0.00317271	0.00218566	0.00316208	0.00194072	0.00235621	0.00252999	1.8351	0.0119106	0.137027	1.45703	0.543026
14048			level4			349.99	201.2	POS								0.00122551	0.00116093	0.00133922	0.00113516	0.00122373	0.00140603	0.00124843	0.000513271	0.000954725	0.000999533	0.000594452	0.00103035	0.00104854	0.000856811	1.60951	0.00419492	0.0814884	0.68631	-0.543067
14054			level4			75.0553	201.1	POS								0.299656	0.315044	0.292979	0.287977	0.289576	0.29981	0.297507	0.328247	0.372604	0.361485	0.353495	0.346343	0.34337	0.350924	2.14175	3.08718e-05	0.00522596	1.17955	0.238234
14090			level4			155.045	200.5	POS								0.0186702	0.0162975	0.016148	0.0185477	0.0175234	0.0161461	0.0172222	0.0189514	0.022562	0.0196374	0.0188646	0.0205934	0.0275413	0.0213584	1.6527	0.0271135	0.206526	1.24017	0.310535
14093			level4			76.0587	200.5	POS								0.00626464	0.0061009	0.00570699	0.00555589	0.00640207	0.0062901	0.00605343	0.00643406	0.00791275	0.00749084	0.00593038	0.00664899	0.00677786	0.00686581	1.45235	0.0320243	0.222439	1.1342	0.181678
14096			level4			119.09	200.5	POS								0.0685964	0.0697103	0.0635896	0.0679895	0.0623445	0.0654622	0.0662821	0.0663396	0.0856748	0.0789689	0.0810906	0.0741575	0.0826432	0.0781458	1.8056	0.0032172	0.0725384	1.17899	0.237549
14101			level4	(1S,3R)-3-(2,2-Dichloroethenyl)-2,2-dimethylcyclopropanecarboxylate	-5.14948	210.076	200.5	POS								0.00252564	0.00311011	0.00232764	0.0016459	0.0022983	0.0019982	0.00231763	0.0027441	0.00286641	0.00361501	0.00270578	0.00269542	0.00492282	0.00325826	1.39084	0.0467776	0.262197	1.40586	0.491448
14103			level4			341.165	200.5	POS								0.00253859	0.00266409	0.00300272	0.00224093	0.00288655	0.00364798	0.00283014	0.00319458	0.00124353	0.00177317	0.00174011	0.00151961	0.00177988	0.00187515	1.66096	0.0184806	0.17062	0.662562	-0.593873
14104			level4			74.0713	200.4	POS								0.0196681	0.0193917	0.0195369	0.020178	0.0197382	0.0210997	0.0199354	0.025438	0.0228703	0.0228065	0.0225123	0.0215711	0.0203689	0.0225945	1.79949	0.0100262	0.125827	1.13339	0.18064
14106			level4			248.124	200.4	POS								0.00258143	0.00437604	0.00447545	0.00293239	0.00254271	0.00346963	0.00339627	0.00586996	0.00818255	0.00462223	0.00564367	0.00796709	0.00982326	0.00701813	1.93581	0.00196873	0.056599	2.06642	1.04713
14157			level4			242.102	199.5	POS								0.00460268	0.00447133	0.00479691	0.00473255	0.00377577	0.00386763	0.00437448	0.00488683	0.010482	0.00780942	0.00714188	0.00780989	0.00834074	0.00774512	1.9952	0.00522571	0.0914007	1.77053	0.824178
14193			level4			167.129	199	POS								0.00066298	0.000724563	0.000693477	0.000495344	0.00463492	0.00460254	0.00196897	0.00426569	0.0046659	0.00487921	0.00412308	0.0046812	0.00454043	0.00452592	1.65052	0.0280387	0.209949	2.29862	1.20077
14201			level4			289.238	199	POS								0.00071724	0.000745024	0.000759618	0.000841822	0.000689421	0.000830175	0.000763883	0.000438642	0.000408116	0.000581744	0.000412054	0.00080983	0.000574446	0.000537472	1.66071	0.00755843	0.109924	0.703605	-0.507163
14204			level4			397.126	199	POS								0.00192416	0.00173727	0.00126992	0.00109441	0.0017767	0.00134571	0.0015247	0.000860067	0.00118942	0.000745423	0.00122962	0.000895867	0.000989165	0.000984927	1.81011	0.00619222	0.0982893	0.645982	-0.630433
14210			level4			204.123	198.9	POS								0.290076	0.258869	0.249283	0.307792	0.242342	0.2461	0.265744	0.336218	0.332363	0.295765	0.368906	0.314445	0.267532	0.319205	1.61684	0.0142907	0.150088	1.20117	0.264446
14254			level4			170.064	198.5	POS								0.00761508	0.0076296	0.00533268	0.00712176	0.00466808	0.00555271	0.00631999	0.00555442	0.000550624	0.000524417	0.000488531	0.00673906	0.000770805	0.00243798	1.64813	0.0134182	0.146046	0.385757	-1.37424
14303			level4			119.06	198.2	POS								0.000601292	0.00105976	0.040458	0.0006817	0.000529861	0.000536588	0.0073112	0.0436937	0.0559756	0.000351283	0.0518505	0.0459836	0.0526895	0.0417574	1.49244	0.00950708	0.123032	5.71142	2.51385
14317			level4			434.745	198.2	POS								0.00275458	0.00265076	0.00263738	0.00262345	0.00200424	0.00159705	0.00237791	0.00162659	0.00182475	0.00169599	0.00213111	0.00155356	0.00235434	0.00186439	1.34563	0.0496495	0.268657	0.784045	-0.350992
14329			level4			168.065	198	POS								0.0189495	0.0220352	0.0134001	0.0250024	0.0118317	0.0166129	0.017972	0.033309	0.0451162	0.035121	0.0298478	0.0461827	0.0346498	0.0373711	2.03597	0.000205237	0.0167974	2.07941	1.05617
14330			level4			192.134	198	POS								0.00188003	0.00152303	0.00199629	0.00157529	0.00160581	0.00152089	0.00168356	0.0055559	0.002734	0.00240126	0.00297032	0.0022654	0.00290067	0.00313792	1.82907	0.0321391	0.222778	1.86387	0.898298
14364			level4			144.085	197.5	POS								0.0184199	0.0214519	0.012237	0.0190367	0.0121309	0.0125527	0.0159715	0.0101619	0.0121007	0.0105618	0.0107657	0.0100723	0.00961577	0.0105464	1.77254	0.022924	0.189853	0.660324	-0.598755
14367			level4	1-Cyano-N-[4-(trifluoromethoxy)phenyl]formohydrazide	-17.0362	246.164	197.5	POS								0.0048704	0.00490793	0.00495659	0.00409191	0.00491183	0.00479193	0.0047551	0.00254569	0.00397676	0.0026651	0.0027841	0.00376074	0.00287867	0.00310184	2.0077	0.00016092	0.0145222	0.652319	-0.616349
14378			level4			201.99	197.4	POS								8.92052e-05	0.000353134	0.000806236	0.000301573	0.000450265	0.00030608	0.000384416	0.000655123	0.000603719	0.000555459	0.000860867	0.000688825	0.000690346	0.000675723	1.49276	0.0206935	0.180532	1.75779	0.813765
14455			level4			800.591	196.7	POS								0.00146464	0.00252187	0.00164474	0.00218221	0.00189542	0.00211684	0.00197095	0.000560543	0.00180301	0.00107678	0.00175915	0.00140363	0.00101363	0.00126946	1.42579	0.0188543	0.17203	0.644084	-0.63468
14457			level4			78.9557	196.6	POS								0.065278	0.0524129	0.0628018	0.0586151	0.0681348	0.0676006	0.0624739	0.0571364	0.0608308	0.0474882	0.0287922	0.0620092	0.0323551	0.048102	1.26824	0.0494361	0.268372	0.769954	-0.377156
14464			level4			308.216	196.5	POS								0.000947646	0.00131286	0.000602328	0.00118598	0.00041582	0.000662103	0.000854456	0.0012023	0.00162821	0.00145858	0.0016054	0.00136948	0.0014209	0.00144748	1.65048	0.0037232	0.0770289	1.69403	0.760463
14484			level4			374.197	196.1	POS								0.00241752	0.0018157	0.00397648	0.00265227	0.00409077	0.00439157	0.00322405	0.00150371	0.00190089	0.0019649	0.00165902	0.002446	0.00159216	0.00184445	1.60475	0.0230164	0.190434	0.57209	-0.805687
14542			level4			517.694	195.8	POS								0.00199543	0.00309093	0.00236559	0.00140536	0.00185178	0.00303398	0.00229051	0.00274324	0.00350819	0.00291536	0.00418379	0.00268485	0.00267011	0.00311759	1.32891	0.0496893	0.268657	1.36109	0.444761
14552			level4			284.066	195.5	POS								0.00406371	0.00277588	0.0095016	0.00690515	0.0126846	0.00891662	0.0074746	0.00390253	0.00231525	0.00434491	0.00363415	0.00422362	0.00335377	0.00362904	1.36949	0.0498738	0.269054	0.485516	-1.04241
14596			level4			333.793	195.1	POS								0.0321253	0.0343453	0.0333177	0.0300275	0.0322547	0.0328768	0.0324912	0.027253	0.0297856	0.0310485	0.0302587	0.0297951	0.0318052	0.029991	1.59073	0.0163463	0.160195	0.92305	-0.11552
14655			level4	Neomycin B	4.75625	615.654	194.6	POS								0.00538257	0.00673049	0.0054074	0.00520327	0.00623521	0.00648932	0.00590804	0.00674221	0.00700913	0.00823194	0.00744352	0.00553484	0.00672813	0.00694829	1.33693	0.0441623	0.25565	1.17607	0.233979
14681			level4			79.9898	194.5	POS								0.00637282	0.00664905	0.006365	0.00627161	0.00653218	0.00709509	0.00654763	0.00585333	0.0053536	0.00345586	0.0052808	0.00602339	0.00622571	0.00536545	1.43053	0.0336613	0.227418	0.81945	-0.287273
14683			level4			277.827	194.5	POS								0.0210015	0.022697	0.0216325	0.0193936	0.0237216	0.0232895	0.021956	0.0188086	0.020239	0.0204647	0.0208136	0.0196259	0.0211103	0.020177	1.42495	0.0376969	0.237822	0.918975	-0.121902
14698			level4			941.569	194.4	POS								0.00394282	0.00264048	0.0045508	0.0025283	0.00494655	0.0040471	0.00377601	0.00225567	0.00109363	0.002425	0.00158275	0.00181063	0.00232329	0.00191516	1.8545	0.00223327	0.0597308	0.507192	-0.979395
14700			level4			75.1844	194.3	POS								0.00233419	0.00197712	0.00168777	0.0018365	0.001416	0.00149113	0.00179045	0.00154409	0.00102717	0.00104406	0.00206305	0.000848184	0.000804146	0.00122178	1.51792	0.0411659	0.247526	0.682388	-0.551335
14714			level4			679.652	194.1	POS								0.0126181	0.0130855	0.0114625	0.0116257	0.0132846	0.0132624	0.0125565	0.0100233	0.0110243	0.0109528	0.0114268	0.0114683	0.0113895	0.0110475	1.80348	0.00381847	0.0777608	0.879826	-0.184709
14772			level4			98.9258	194	POS								0.0179828	0.0178324	0.019815	0.0168577	0.0208955	0.0210795	0.0190772	0.0152464	0.0165266	0.0160763	0.0162658	0.0173255	0.017443	0.0164806	1.68166	0.00842055	0.11691	0.863891	-0.211079
14777			level4			138.919	194	POS								0.0261107	0.0237895	0.0284558	0.0237872	0.0285377	0.0311186	0.0269666	0.0219197	0.0214422	0.022748	0.0229278	0.0246907	0.026091	0.0233032	1.49851	0.0253364	0.200379	0.864152	-0.210642
14781			level4			140.936	194	POS								0.0345407	0.0298913	0.0441102	0.0292807	0.0434987	0.0427403	0.0373437	0.028219	0.0267421	0.0313327	0.0286012	0.0324017	0.0343791	0.0302793	1.34879	0.0443092	0.256108	0.810829	-0.302531
14793			level4	3,6,8-Trimethylallantoin	11.1062	201.205	194	POS								0.00251788	0.00205328	0.00204469	0.00191409	0.00172571	0.00108442	0.00189001	0.00299001	0.00296609	0.00306141	0.00306354	0.00259266	0.00266551	0.00288987	1.76054	0.00079334	0.03513	1.52902	0.61261
14796			level4			232.842	194	POS								0.233662	0.226231	0.243576	0.209103	0.25309	0.250482	0.236024	0.200649	0.207437	0.21854	0.211452	0.217907	0.234738	0.215121	1.46199	0.030564	0.217547	0.911435	-0.133788
14797			level4			234.84	194	POS								0.0656452	0.0629576	0.073079	0.0591197	0.0704653	0.0691369	0.066734	0.0575873	0.0588367	0.0617555	0.0622516	0.0610851	0.065306	0.061137	1.39385	0.040692	0.246339	0.91613	-0.126375
14798			level4			236.838	194	POS								0.00735862	0.00656749	0.00733344	0.00597545	0.00696217	0.00768459	0.0069803	0.00545571	0.00616583	0.00670228	0.00617293	0.00592435	0.00652061	0.00615695	1.50732	0.0247762	0.197673	0.882048	-0.181072
14802			level4			276.831	194	POS								0.069877	0.0675267	0.075498	0.0643167	0.0767284	0.0746587	0.0714343	0.05978	0.0590331	0.0648194	0.0633865	0.0672557	0.0710323	0.0642178	1.49038	0.0253433	0.200379	0.898978	-0.153642
14804			level4			278.829	194	POS								0.0195708	0.0198989	0.0218172	0.0189149	0.0213642	0.0236235	0.0208649	0.0165587	0.0174198	0.0172627	0.0183282	0.0184287	0.020073	0.0180118	1.69894	0.00831289	0.116184	0.86326	-0.212134
14808			level4	norcisapride	0.0745745	314.787	194	POS								0.626886	0.607692	0.697373	0.580465	0.67985	0.688421	0.646781	0.539643	0.560182	0.588905	0.583815	0.588496	0.633555	0.582433	1.52302	0.0213755	0.183576	0.90051	-0.151187
14811			level4			315.791	194	POS								0.0140879	0.0143101	0.0173827	0.0148435	0.0164926	0.0173432	0.0157433	0.0129781	0.0132853	0.0141949	0.0144722	0.0133958	0.0153494	0.013946	1.42937	0.030975	0.219214	0.885834	-0.174891
14812			level4			316.785	194	POS								0.223565	0.210475	0.245386	0.2059	0.238036	0.239556	0.227153	0.189044	0.197015	0.210823	0.208946	0.206232	0.225223	0.206214	1.43968	0.0318451	0.222185	0.90782	-0.139522
14816			level4			318.783	194	POS								0.032378	0.0293928	0.0353995	0.0283073	0.0330595	0.0330738	0.0319352	0.0281811	0.0272374	0.0277342	0.0279038	0.0278853	0.0281837	0.0278542	1.82707	0.0120978	0.138057	0.872212	-0.197249
14817			level4	Halofenozide	19.115	331.822	194	POS								0.00613894	0.00562951	0.00904509	0.00510922	0.00843929	0.00794265	0.00705078	0.00481374	0.00350729	0.00461141	0.00511731	0.00490925	0.00638627	0.00489088	1.57781	0.0181826	0.16936	0.693664	-0.52769
14821			level4			370.754	194	POS								0.177688	0.173969	0.194835	0.162002	0.190078	0.188439	0.181169	0.152695	0.156069	0.169599	0.167859	0.166047	0.179758	0.165338	1.44055	0.0329144	0.225446	0.912617	-0.131919
14823			level4			372.752	194	POS								0.0760661	0.0726133	0.0821383	0.0698804	0.0774464	0.0794253	0.0762616	0.0655542	0.065933	0.0662241	0.0689222	0.0661252	0.0744614	0.06787	1.79684	0.00453625	0.0845628	0.889963	-0.168183
14825			level4			376.788	194	POS								0.0847406	0.0878213	0.0961181	0.0792688	0.0918969	0.0956296	0.0892459	0.0731625	0.0753011	0.0792344	0.0825576	0.0806885	0.0901412	0.0801809	1.4579	0.031707	0.221916	0.898427	-0.154527
14835			level4			416.742	194	POS								0.0524812	0.0536266	0.0576848	0.0491755	0.0560847	0.057395	0.054408	0.0474309	0.0469773	0.0494137	0.0506464	0.0483672	0.0525683	0.049234	1.69271	0.00884051	0.119277	0.904903	-0.144164
14838			level4			431.77	194	POS								0.00928913	0.00894692	0.0114096	0.00927403	0.0105644	0.0103869	0.00997851	0.0081264	0.00833188	0.0090246	0.0087641	0.00803728	0.00902949	0.00855229	1.69479	0.00793883	0.113087	0.857071	-0.222514
14843			level4			454.697	194	POS								0.0196156	0.0178314	0.0186396	0.0176757	0.0201433	0.0198734	0.0189632	0.0153989	0.0163694	0.015959	0.0173858	0.0162502	0.018697	0.0166767	1.76513	0.00559092	0.0938148	0.879426	-0.185365
14849			level4	Diaryl ether	-7.09757	476.744	194	POS								0.106261	0.105537	0.115439	0.0983753	0.108253	0.115984	0.108308	0.0916619	0.092929	0.0975432	0.102812	0.0962874	0.101447	0.0971133	1.73749	0.00644307	0.100114	0.896639	-0.157401
14850			level4	(13Z,16Z,19Z)-Docosa-13,16,19-trienoylcarnitine	10.3058	478.742	194	POS								0.0469409	0.0477853	0.0491244	0.0431064	0.0505965	0.0496682	0.0478703	0.0413111	0.040361	0.0454129	0.0465247	0.0434342	0.0472271	0.0440452	1.43077	0.0364776	0.234932	0.920094	-0.120147
14854			level4	Cholylcysteine	-15.3924	512.719	194	POS								0.0164858	0.0143585	0.0205954	0.0145722	0.0200619	0.0209895	0.0178439	0.013881	0.0124562	0.0149841	0.0150045	0.0152709	0.0161217	0.0146197	1.3791	0.0389157	0.241695	0.819312	-0.287514
14857			level4	Taurocholate	-24.1934	516.698	194	POS								0.027919	0.029665	0.0299095	0.026962	0.0293828	0.0296716	0.0289183	0.0255243	0.0249304	0.0258463	0.0266529	0.0260395	0.0292904	0.0263806	1.69955	0.00957598	0.123186	0.912246	-0.132504
14859			level4			536.764	194	POS								0.021097	0.019925	0.0262134	0.0187109	0.0253684	0.0245815	0.0226493	0.016485	0.0186844	0.0193984	0.0175714	0.0194911	0.0214927	0.0188538	1.47168	0.0266684	0.205143	0.832423	-0.264611
14860			level4			538.743	194	POS								0.0254094	0.0258204	0.0271866	0.0232438	0.0238866	0.0258131	0.0252266	0.019411	0.0213206	0.0220144	0.0228413	0.021936	0.0241863	0.0219516	1.79764	0.00381417	0.0777608	0.870175	-0.200623
14866			level4			574.718	194	POS								0.0245893	0.023944	0.031592	0.0229859	0.0311005	0.0319728	0.0276974	0.0229828	0.0201263	0.0228273	0.0229215	0.023997	0.0265915	0.0232411	1.36372	0.0444024	0.256149	0.839107	-0.253073
14867			level4	alpha-Ergocryptine	-12.4659	576.698	194	POS								0.0694769	0.0745925	0.0753624	0.0679235	0.0701017	0.0721877	0.0716075	0.0640088	0.0650713	0.0664178	0.066386	0.0657299	0.0731209	0.0667891	1.56414	0.0225182	0.18895	0.932711	-0.100498
14875			level4	Neoacrimarine E	-12.0208	614.654	194	POS								0.0250552	0.0257355	0.0254542	0.0241109	0.0242277	0.0253947	0.0249964	0.0216341	0.0210333	0.0236067	0.0206817	0.0204317	0.0250308	0.0220697	1.80044	0.0097732	0.124468	0.882918	-0.179649
14876			level4	Paromomycin I	18.0682	616.652	194	POS								0.0167604	0.0157406	0.016131	0.016221	0.0157942	0.0168631	0.0162517	0.0138507	0.0142106	0.0157516	0.015259	0.0145087	0.015516	0.0148495	1.79631	0.00343544	0.0741204	0.913716	-0.130182
14880			level4			637.72	194	POS								0.00594949	0.00530182	0.00706334	0.0048263	0.00632324	0.00555412	0.00583638	0.00515808	0.00351765	0.00557597	0.00479198	0.00540829	0.00440984	0.0048103	1.34999	0.0452224	0.258428	0.824192	-0.278948
14881			level4			638.698	194	POS								0.104852	0.108293	0.111004	0.102793	0.11002	0.112154	0.108186	0.0910824	0.0944823	0.103646	0.105965	0.0955336	0.108429	0.0998564	1.47721	0.0282477	0.210205	0.923006	-0.115588
14889			level4			675.674	194	POS								0.00875645	0.00955131	0.00937777	0.00771421	0.00950005	0.0110243	0.00932069	0.00689374	0.00701136	0.00786559	0.00847895	0.00823998	0.0092957	0.00796422	1.41467	0.041229	0.247665	0.854467	-0.226903
14891			level4			680.652	194	POS								0.0145353	0.0141863	0.0143764	0.0135791	0.0153419	0.0140444	0.0143439	0.0117841	0.0125872	0.0133638	0.0125442	0.0127244	0.013331	0.0127225	1.95683	0.000740531	0.0335256	0.88696	-0.173059
14899			level4	Anthemis glycoside B	-23.4837	736.676	194	POS								0.0139757	0.0126842	0.0137768	0.0124478	0.0146103	0.0135688	0.0135106	0.01228	0.0121065	0.012787	0.0130289	0.0114335	0.012507	0.0123571	1.59692	0.0170685	0.16397	0.914626	-0.128746
14900			level4			738.655	194	POS								0.0276724	0.0305753	0.0282466	0.0280694	0.0268063	0.0291879	0.0284263	0.0249152	0.027115	0.0258809	0.0270205	0.026559	0.0274161	0.0264844	1.62507	0.0143564	0.150372	0.931687	-0.102082
14901			level4	Robinin	-15.3601	741.655	194	POS								0.00744527	0.00772173	0.0122105	0.00564288	0.010725	0.00927678	0.00883703	0.00671572	0.0048808	0.00775641	0.00678428	0.00257958	0.00583231	0.00575818	1.40225	0.0312437	0.220087	0.651597	-0.617948
14910			level4			774.633	194	POS								0.0226105	0.0253318	0.0318585	0.0233676	0.029331	0.0278171	0.0267194	0.0211985	0.0213215	0.0235007	0.0229135	0.018762	0.0266909	0.0223979	1.41041	0.0396445	0.244072	0.838262	-0.254526
14914			level4			778.609	194	POS								0.0317716	0.0323875	0.0335911	0.0302471	0.0311915	0.0331099	0.0320498	0.029257	0.0310592	0.0291476	0.031513	0.0304527	0.0309533	0.0303971	1.49041	0.0285316	0.210904	0.948435	-0.0763791
14920			level4			812.588	194	POS								0.0173985	0.00883671	0.0208109	0.0161143	0.0200661	0.0221456	0.017562	0.0157945	0.0130928	0.00428214	0.00936944	0.00712353	0.0168426	0.0110842	1.27732	0.0451267	0.258324	0.631145	-0.663958
14937			level4			870.636	194	POS								0.00476409	0.00388871	0.00879294	0.00457033	0.00917148	0.00722915	0.00640278	0.00394915	0.00310997	0.00409311	0.00358336	0.00502845	0.00405167	0.00396929	1.45848	0.0482264	0.265714	0.619931	-0.68982
14946			level4			910.567	194	POS								0.0102701	0.00837542	0.0124578	0.0077033	0.0123902	0.0129744	0.0106952	0.00774989	0.00753744	0.0089487	0.00334605	0.00925913	0.00913398	0.00766253	1.23561	0.0418676	0.249078	0.716445	-0.481072
14947			level4			911.567	194	POS								0.00389779	0.00267186	0.00550959	0.00314002	0.00550545	0.00575372	0.00441307	0.00160377	0.0022273	0.00347188	0.00271864	0.00320921	0.00281592	0.00267445	1.50067	0.018152	0.169254	0.60603	-0.722539
14957			level4			947.526	194	POS								0.00346419	0.00357724	0.00258764	0.00385459	0.00187648	0.00298062	0.00305679	0.00258298	0.00212276	0.00174715	0.00259503	0.00243534	0.00219993	0.00228053	1.36635	0.0393802	0.243261	0.746053	-0.422649
14961			level4			974.55	194	POS								0.0101482	0.00947084	0.0127533	0.00962836	0.00793293	0.0107541	0.0101146	0.00939493	0.0084737	0.00908304	0.00827433	0.00700153	0.00589986	0.00802123	1.42494	0.033292	0.226463	0.793033	-0.334548
14962			level4			976.528	194	POS								0.0108529	0.0082166	0.0128164	0.0103865	0.0118032	0.00932358	0.0105665	0.0118785	0.0117946	0.0127463	0.0124776	0.0125428	0.0127341	0.0123623	1.49116	0.0448162	0.257521	1.16995	0.226448
14980			level4			168.949	193.9	POS								0.00887649	0.00781779	0.0119094	0.00734695	0.0118388	0.0118514	0.00994015	0.00671128	0.00680548	0.00763567	0.00638134	0.00906802	0.00899834	0.00760002	1.35961	0.0427492	0.251422	0.764579	-0.387263
15005			level4	MC-5127	-16.2192	357.159	193.9	POS								0.00473539	0.00489231	0.00605168	0.00477685	0.00575692	0.00536081	0.00526233	0.00396502	0.00375241	0.00427825	0.00407038	0.00464445	0.00414888	0.00414323	1.89568	0.00144712	0.0475603	0.787338	-0.344945
15013			level4	Fluthiacet	-3.53108	390.859	193.9	POS								0.00538482	0.00301867	0.00822353	0.00374285	0.00735769	0.00731977	0.00584122	0.00322558	0.00226157	0.00311885	0.00390861	0.00402324	0.00448503	0.00350381	1.40556	0.0433454	0.253505	0.599842	-0.737344
15021			level4			436.809	193.9	POS								0.00464783	0.00434364	0.00687092	0.00506913	0.00650911	0.00657126	0.00566865	0.00410965	0.00364956	0.00430743	0.00477618	0.00467283	0.00492307	0.00440645	1.43265	0.0281701	0.210149	0.777338	-0.363387
15035			level4			574.881	193.9	POS								0.00452811	0.00326773	0.0060641	0.00365873	0.00569054	0.00525337	0.00474376	0.00315992	0.00261827	0.00384678	0.00233534	0.00401968	0.00428603	0.00337767	1.38237	0.0353601	0.232588	0.712023	-0.490004
15039			level4			610.695	193.9	POS								0.0097874	0.00698341	0.0134248	0.00634448	0.013313	0.0128656	0.0104531	0.00713688	0.00665875	0.00638635	0.00818932	0.00569172	0.00805632	0.00701989	1.43571	0.0476875	0.264484	0.671559	-0.574413
15050			level4			814.575	193.9	POS								0.0166882	0.0170666	0.0196003	0.0160389	0.0176632	0.0180178	0.0175125	0.015289	0.01042	0.0142656	0.0148751	0.0150279	0.0168586	0.014456	1.5514	0.0131709	0.145034	0.82547	-0.276712
15054			level4			1010.53	193.9	POS								0.00488858	0.00403858	0.00789482	0.00349645	0.00638526	0.00634513	0.00550814	0.00441115	0.00196822	0.00378863	0.00410965	0.00412917	0.00350645	0.00365221	1.38059	0.0360628	0.234013	0.663057	-0.592794
15059			level4			136.929	193.8	POS								0.00279073	0.00678288	0.00695654	0.00582226	0.00904387	0.00378451	0.00586347	4.69534	0.00414769	0.00780318	4.8674	5.22723	5.41399	3.36932	1.6434	0.0254522	0.20098	574.629	9.16649
15090			level4	Hydroxychloroquine	-20.1762	336.872	193.8	POS								0.00584587	0.00465828	0.00956388	0.0050663	0.00961054	0.00958623	0.00738852	0.00433949	0.00328185	0.00517706	0.0040483	0.00589235	0.0060371	0.00479603	1.3749	0.0387839	0.241294	0.649119	-0.623445
15098			level4			375.803	193.8	POS								0.00927677	0.0107935	0.0129886	0.010012	0.0116866	0.0128101	0.0112613	0.00918472	0.00876368	0.00935598	0.00905292	0.00977406	0.011327	0.00957639	1.38245	0.0411696	0.247526	0.850384	-0.233814
15129			level4			478.762	193.8	POS								0.00365741	0.00294568	0.00482092	0.00330133	0.00414728	0.0034576	0.0037217	0.00274216	0.00294959	0.0030165	0.00263047	0.00293775	0.00331135	0.0029313	1.56154	0.033095	0.22619	0.787624	-0.344421
15152			level4	Niguldipine	0.530415	610.719	193.8	POS								0.00844966	0.00557937	0.0103175	0.00563265	0.0088479	0.010054	0.00814685	0.00404082	0.00274006	0.007022	0.00720372	0.00688356	0.00487712	0.00546121	1.32252	0.0404801	0.246166	0.670347	-0.577021
15177			level4			870.633	193.8	POS								0.0047645	0.00389373	0.00866791	0.00448496	0.00901465	0.00722915	0.00634249	0.0037347	0.00293648	0.00409311	0.00343404	0.00531732	0.00401225	0.00392132	1.44909	0.0459224	0.260364	0.618262	-0.69371
15198			level4			711.653	193.6	POS								0.00290004	0.00214155	0.00396946	0.00180151	0.00473998	0.00456177	0.00335238	0.00180265	0.00159736	0.00196928	0.00178874	0.0016085	0.00139208	0.0016931	1.75371	0.0222562	0.187558	0.505044	-0.985519
15203			level4			226.972	193.5	POS								0.00167905	0.00170943	0.00207201	0.00221148	0.00175407	0.00168748	0.00185225	0.0024605	0.00263369	0.00250382	0.00284302	0.00268158	0.00305085	0.00269558	2.13493	7.09686e-05	0.00883187	1.4553	0.541314
15529			level4			189.966	193.3	POS								0.0134973	0.0143125	0.0174314	0.0129215	0.0167835	0.0178048	0.0154585	0.011032	0.0117328	0.0131703	0.012628	0.0132655	0.0135564	0.0125642	1.60613	0.0129923	0.143881	0.812767	-0.299087
15540			level4	2-Aminophenoxazin-3-one	21.7875	213.216	193.3	POS								0.0278129	0.0253311	0.0363534	0.0233052	0.0325155	0.0362585	0.0302628	0.0219563	0.0227882	0.0240092	0.0243838	0.0260738	0.0253122	0.0240872	1.48674	0.0420482	0.249615	0.795937	-0.329275
15541			level4	Antipyrene	4.82213	213.238	193.3	POS								0.011113	0.0111272	0.0155582	0.010835	0.0163186	0.0152057	0.0133596	0.0102044	0.010061	0.0092223	0.010597	0.0109351	0.0115236	0.0104239	1.50882	0.0379391	0.238687	0.780255	-0.357982
15542			level4	Pyrimidine nucleoside	21.2157	214.222	193.3	POS								0.234456	0.21395	0.294423	0.20724	0.291925	0.298903	0.256816	0.192286	0.202478	0.207713	0.215368	0.231485	0.218935	0.211378	1.41565	0.0483948	0.266294	0.82307	-0.280913
15543			level4	3,4-Dihydroxy-3,4-dihydro-9-fluorenone	7.57831	215.226	193.3	POS								0.0182388	0.016708	0.0263391	0.0175988	0.0239909	0.0226564	0.020922	0.0146352	0.015016	0.017848	0.0166061	0.0175916	0.0162177	0.0163191	1.51654	0.0344485	0.23	0.779996	-0.358462
15558			level4			391.835	193.3	POS								0.00209746	0.00152314	0.00186255	0.00148175	0.00234341	0.00361721	0.00215425	0.00146495	0.000428041	0.00139602	0.00083571	0.000420379	0.00106833	0.000935572	1.74878	0.00837961	0.116717	0.434291	-1.20327
15578			level4			813.59	193.3	POS								0.00565794	0.00581332	0.00748556	0.00508602	0.00832685	0.0066446	0.00650238	0.00548312	0.00375162	0.00442825	0.00485879	0.00424476	0.00583657	0.00476719	1.63651	0.0152984	0.155161	0.733145	-0.44783
15584			level4	TG(20:1(11Z)/20:1(11Z)/20:1(11Z))	-5.75149	970.593	193.3	POS								0.0065894	0.00592645	0.00956089	0.00502083	0.0110943	0.0107831	0.0081625	0.00514801	0.0038264	0.00587735	0.00469929	0.00543349	0.00509927	0.00501397	1.59714	0.0318032	0.222148	0.614268	-0.703059
15608			level4			205.961	192.7	POS								0.0058755	0.0061873	0.0049644	0.00532655	0.00198435	0.00424855	0.00476444	0.00353441	0.00235412	0.00356932	0.00319535	0.00397439	0.00288363	0.00325187	1.18391	0.0461493	0.260732	0.68253	-0.551036
15614			level4			170.254	192.6	POS								0.00351529	0.00639772	0.0242011	0.00425144	0.0245297	0.0260372	0.0148221	0.0408655	0.0444323	0.0403803	0.0377389	0.0326186	0.0357862	0.038637	1.72072	0.000612403	0.0306809	2.60672	1.38223
15648			level4			202.211	191.3	POS								0.0194225	0.0203781	0.0141928	0.0180258	0.0177809	0.0163793	0.0176966	0.0209693	0.0238161	0.0205969	0.0209957	0.0194238	0.020659	0.0210768	1.57032	0.0106642	0.129937	1.19101	0.252187
15658			level4			437.156	190.6	POS								0.00189829	0.00208826	0.00136301	0.0019763	0.00137219	0.0014724	0.00169508	0.00158673	0.00262911	0.00296884	0.00234427	0.00270899	0.00325797	0.00258265	1.65097	0.00843944	0.116993	1.52362	0.607504
15668			level4	DCI	-14.4131	249.153	189.8	POS								0.00754927	0.0073188	0.00457853	0.00850947	0.00487295	0.0046615	0.00624842	0.00959295	0.0114072	0.00741961	0.0115145	0.00936102	0.00652994	0.00930421	1.53373	0.018871	0.172048	1.48905	0.574393
15674			level4	Flupropate	-1.894	147.047	189.7	POS								0.00122124	0.00329187	0.00267806	0.00116737	0.00195539	0.00245743	0.00212856	0.00242718	0.00340941	0.00299525	0.0028696	0.00325197	0.00285768	0.00296851	1.33599	0.047086	0.263237	1.39461	0.479862
15675			level4			164.074	189.7	POS								0.00217704	0.00223733	0.00426487	0.00209576	0.00188545	0.00196973	0.00243837	0.00211211	0.00645704	0.0049192	0.00459417	0.00568522	0.00514409	0.00481864	1.72253	0.00718662	0.106227	1.97618	0.982711
15677			level4			250.155	189.6	POS								0.00100202	0.00102931	0.000964904	0.00129711	0.000976546	0.00123034	0.00108337	0.00155775	0.0014381	0.00117679	0.00141995	0.00136723	0.0010869	0.00134112	1.58824	0.0193143	0.173666	1.23791	0.307912
15703			level4	Pentrinitrol	-5.07712	272.144	189.1	POS								0.00164813	0.00212244	0.00107906	0.00156426	0.00112432	0.00095931	0.00141625	0.00170864	0.00236748	0.0014395	0.00238305	0.00237177	0.00182153	0.00201533	1.40451	0.0357831	0.233421	1.423	0.508934
15736			level4			134.118	188.4	POS								0.035091	0.00384831	0.0333874	0.0238407	0.0158758	0.0109483	0.0204986	0.0351518	0.037019	0.0326813	0.037407	0.0329675	0.0374615	0.035448	1.39367	0.0319717	0.222369	1.72929	0.790182
15744			level4			281.09	188.4	POS								0.000792249	0.00143023	0.000943821	0.0012353	0.000561184	0.00265536	0.00126969	0.00284268	0.00613191	0.00674225	0.00311461	0.00539755	0.00314739	0.00456273	1.99816	0.00160898	0.0505779	3.59358	1.84542
15747			level4			397.22	188.4	POS								0.0028202	0.00380368	0.00250815	0.00305972	0.00292141	0.00294581	0.00300983	0.00335193	0.00500322	0.00349661	0.00454655	0.00398611	0.00286739	0.0038753	1.4245	0.0412717	0.247865	1.28755	0.364628
15767			level4			398.083	188.2	POS								0.00194944	0.00282399	0.00129727	0.00227278	0.00095345	0.00109386	0.0017318	0.00254039	0.00237532	0.00217312	0.00289314	0.00266297	0.00214111	0.00246434	1.34838	0.0476269	0.264363	1.423	0.508932
15768			level4			403.088	188.2	POS								0.00157964	0.00117837	0.00114427	0.00146715	0.000862513	0.00110108	0.00122217	0.00180214	0.00186008	0.00170207	0.00196962	0.00157353	0.00178692	0.00178239	1.8455	0.0008783	0.0367135	1.45838	0.544371
15774			level4			223.091	187.9	POS								0.00139929	0.00196294	0.00139448	0.00152331	0.00146929	0.00142872	0.00152967	0.00233856	0.00270968	0.00192108	0.0016222	0.00203162	0.00227888	0.00215034	1.76629	0.00579551	0.0955019	1.40575	0.491341
15799			level4			131.101	187.6	POS								0.2561	0.256163	0.307063	0.255555	0.290869	0.310955	0.279451	0.194504	0.27733	0.229234	0.233171	0.257841	0.235464	0.237924	1.43827	0.0251878	0.199799	0.851398	-0.232095
15806			level4			189.988	187.6	POS								0.00118589	0.00107116	0.000979168	0.000944429	0.000757887	0.000872446	0.000968496	0.000517115	0.000210944	0.000828856	0.000394869	0.000115606	0.000540733	0.000434687	1.72392	0.00130811	0.0458796	0.448828	-1.15577
15811			level4			246.134	187.6	POS								0.0335822	0.0329261	0.0238271	0.03184	0.0265863	0.0253211	0.0290138	0.0370003	0.0446839	0.0326327	0.0358652	0.03881	0.0388926	0.0379808	1.75002	0.00375321	0.0772582	1.30906	0.38853
15813			level4			280.979	187.6	POS								0.00124802	0.000940622	0.000852286	0.000782167	0.000866529	0.000925902	0.000935922	0.000555173	0.000720157	0.00089683	0.000716792	0.000701424	0.000715781	0.000717693	1.63228	0.0212088	0.182803	0.76683	-0.383021
15819			level4			381.106	187.6	POS								0.00715282	0.00770278	0.00560044	0.00800767	0.00504012	0.00507677	0.0064301	0.009662	0.0096017	0.0085471	0.00996391	0.00839955	0.00891692	0.00918186	1.82727	0.00113185	0.0422567	1.42795	0.513946
15828			level4			174.124	187.5	POS								0.0205476	0.0189388	0.0195251	0.0220467	0.0183893	0.0186104	0.0196763	0.0197404	0.0236537	0.0230124	0.0226907	0.022523	0.0221947	0.0223025	1.72676	0.00782981	0.112384	1.13347	0.180745
15829			level4			178.097	187.5	POS								0.00666911	0.00725449	0.00551106	0.00694549	0.00769461	0.00524656	0.00655355	0.00746581	0.00864083	0.00745734	0.008054	0.00818168	0.00834499	0.00802411	1.63742	0.00778983	0.112093	1.22439	0.292063
15843			level4			291.036	187.4	POS								0.00260585	0.00242308	0.00167192	0.00183964	0.00181359	0.00136744	0.00195359	0.00336136	0.00395857	0.00371648	0.00335546	0.00340111	0.00341419	0.00353453	2.03878	2.6137e-05	0.00456627	1.80925	0.855393
15881			level4			159.016	186.9	POS								0.0144047	0.00272585	0.00336828	0.0145212	0.00241981	0.00523571	0.0071126	0.0133165	0.0124841	0.0122265	0.0175533	0.0118191	0.0109864	0.0130643	1.48714	0.0413035	0.247948	1.83679	0.877184
15885			level4			196.06	186.9	POS								0.00444607	0.00445111	0.00297679	0.00447524	0.00299693	0.00301769	0.0037273	0.00427175	0.00524513	0.00466507	0.00467307	0.00495897	0.00535982	0.0048623	1.57352	0.011292	0.13321	1.30451	0.383507
15899			level4			298.114	186.8	POS								0.00430062	0.00487355	0.00265583	0.00455962	0.0027502	0.00346435	0.00376736	0.00541117	0.00569539	0.00526622	0.00569111	0.0053437	0.00528266	0.00544837	1.7423	0.00672993	0.102419	1.4462	0.532271
15908			level4			336.071	186.7	POS								0.00167326	0.00183467	0.000893868	0.00219687	0.000802165	0.00116673	0.00142793	0.00239561	0.00228307	0.00183179	0.00211757	0.00208477	0.00280259	0.00225256	1.55578	0.0110611	0.131871	1.57751	0.657646
15911			level4			385.208	186.6	POS								0.00410889	0.00414587	0.00490549	0.00307344	0.00430622	0.00416824	0.00411802	0.00210309	0.00229875	0.00400419	0.00228721	0.00309486	0.00372587	0.00291899	1.57331	0.0153065	0.155161	0.708834	-0.496481
15938			level4			413.124	186.2	POS								0.00140403	0.00192927	0.00142368	0.00203888	0.00115852	0.00156845	0.00158714	0.00193616	0.0039343	0.00225336	0.00340318	0.00337751	0.00234572	0.00287504	1.86524	0.0045784	0.0848264	1.81146	0.857153
15951			level4	Isoimide	11.1819	307.165	186.1	POS								0.0118828	0.0124357	0.00646638	0.0118448	0.00617956	0.00674939	0.00925976	0.0097033	0.0148906	0.0119978	0.013918	0.0125334	0.0126907	0.0126223	1.34403	0.0427313	0.25137	1.36313	0.446927
15953			level4			320.096	186.1	POS								0.00171564	0.000813954	0.00152821	0.00110775	0.00117768	0.0011644	0.00125127	0.00158359	0.0016369	0.00150034	0.00183847	0.00207563	0.00171301	0.00172466	1.5974	0.0126352	0.141595	1.37832	0.462914
15959			level4			240.098	185.9	POS								0.0120837	0.0191157	0.0088025	0.0117167	0.0146637	0.0078977	0.01238	0.0218817	0.0144631	0.0113667	0.0184957	0.0214387	0.02081	0.018076	1.33999	0.0403009	0.246095	1.4601	0.546063
15975			level4	Aminosalicylate sodium anhydrous	20.6913	176.128	185.4	POS								0.0170155	0.0189007	0.0128005	0.0131121	0.00143062	0.0144657	0.0129542	0.0455087	0.0191678	0.0140594	0.0437306	0.016928	0.0498287	0.0315372	1.26998	0.0387931	0.241294	2.43452	1.28364
15976			level4	2,4-Dinitroaniline	24.1555	184.133	185.4	POS								0.00769487	0.00641173	0.00521452	0.00515826	0.00456171	0.00564637	0.00578124	0.0100265	0.00777772	0.00663577	0.00745211	0.0126665	0.0146432	0.00986696	1.66783	0.0246534	0.197329	1.70672	0.771226
15984			level4			281.15	185.4	POS								0.00652653	0.00720349	0.00421893	0.00656511	0.00445825	0.00466589	0.00560637	0.00555856	0.00946577	0.00965352	0.00740827	0.0084894	0.0103116	0.00848118	1.62854	0.00909015	0.120632	1.51278	0.597199
15996			level4	beta-D-fructose 2,6-bisphosphate	-5.58372	337.089	185.3	POS								0.00486981	0.00616731	0.00515974	0.0048909	0.00632169	0.00576268	0.00552869	0.00933112	0.00739453	0.00743844	0.00773944	0.00753643	0.00692664	0.00772777	2.00204	0.0004441	0.0257521	1.39776	0.483114
16020			level4			87.0666	184.7	POS								0.00912007	0.00837628	0.0133601	0.0148995	0.00962421	0.0113408	0.0111202	0.0168073	0.0181791	0.0239502	0.0102345	0.0176856	0.0179408	0.0174662	1.68291	0.0119575	0.137332	1.57068	0.651392
16024			level4			207.074	184.7	POS								0.00804013	0.00659275	0.0079659	0.00717566	0.0069383	0.00833969	0.00750874	0.00913961	0.00734596	0.00946312	0.00780791	0.00953059	0.009562	0.0088082	1.48436	0.024398	0.196806	1.17306	0.230277
16028			level4	4-(N-Maleimido)benzyltrimethylammonium iodide	-1.28049	373.208	184.7	POS								0.00235801	0.00180429	0.00177381	0.00343279	0.00245264	0.00216695	0.00233141	0.00203565	0.00114134	0.00150099	0.00159809	0.00172633	0.00100881	0.00150187	1.58669	0.017588	0.166554	0.644188	-0.634446
16032			level4	Citreovirone	15.4307	294.155	184.6	POS								0.00132661	0.00392036	0.00298273	0.00174822	0.00304995	0.00271726	0.00262419	0.00390816	0.00545644	0.00407248	0.00628503	0.00525626	0.00210226	0.00451344	1.43981	0.0248805	0.198331	1.71994	0.782356
16037			level4			384.108	184.6	POS								0.0635622	0.100137	0.043988	0.0588825	0.0449753	0.0399244	0.0585782	0.00141886	0.000603869	0.00365625	0.0324161	0.0569434	0.0456577	0.0234494	1.41864	0.0277518	0.209051	0.400309	-1.32082
16043			level4			322.062	184.4	POS								0.00105295	0.00108946	0.00150726	0.00188748	0.00181191	0.00209375	0.0015738	0.0024488	0.00218884	0.00224755	0.00138298	0.00343126	0.00387936	0.00259647	1.51485	0.0319934	0.222379	1.6498	0.722295
16055			level4	Oxonic Acid	5.87837	158.093	184	POS								0.0155159	0.0132436	0.0149214	0.0181874	0.0204064	0.019246	0.0169201	0.0206585	0.0216655	0.017748	0.0232386	0.0193121	0.0216033	0.0207043	1.55103	0.0210607	0.182198	1.22365	0.291192
16059			level4			346.161	184	POS								0.00937811	0.0128644	0.00740988	0.00865888	0.0064988	0.0062562	0.00851104	0.0098089	0.0126116	0.0137339	0.0120983	0.0107904	0.0154477	0.0124151	1.59222	0.0131907	0.145142	1.45871	0.54469
16092			level4			315.052	183.3	POS								0.011162	0.0165729	0.0120014	0.00815539	0.0144463	0.0141563	0.012749	0.00696996	0.0073416	0.00965714	0.00947415	0.00984175	0.00966321	0.00882464	1.62394	0.0138929	0.147709	0.69218	-0.53078
16094			level4			299.079	183.2	POS								0.00977968	0.0095097	0.0120443	0.0110451	0.0131002	0.0115127	0.0111653	0.00936194	0.0074415	0.010949	0.0064283	0.0077518	0.00938821	0.00855345	1.5708	0.0134312	0.146121	0.766077	-0.38444
16168			level4			205.126	182	POS								1.11876	1.17053	1.01315	1.12782	1.00307	1.02021	1.07559	1.23011	1.22354	1.07958	1.29842	1.18696	1.10489	1.18725	1.4203	0.0313008	0.22024	1.10381	0.142498
16169			level4			206.127	182	POS								0.0866579	0.0876383	0.0799856	0.0819447	0.0781911	0.0779126	0.082055	0.0873988	0.0935451	0.0836665	0.0994309	0.0939604	0.0841844	0.0903643	1.50166	0.0226251	0.18944	1.10127	0.139162
16179			level4			286.176	182	POS								0.0135788	0.0121736	0.0118056	0.0106603	0.00976358	0.0099119	0.0113156	0.0125295	0.0142366	0.0136392	0.013447	0.0141353	0.0149385	0.013821	1.69768	0.00459043	0.0848496	1.22141	0.288548
16180			level4			307.026	182	POS								0.0192033	0.0191883	0.0210349	0.0150175	0.0187296	0.0176286	0.018467	0.0167795	0.016641	0.0148477	0.0157535	0.0164524	0.0170573	0.0162552	1.48047	0.0319785	0.222369	0.880231	-0.184046
16182			level4			321.202	182	POS								0.0117102	0.0133013	0.0106794	0.0126693	0.00808446	0.00849259	0.0108229	0.014914	0.018077	0.0150688	0.0172362	0.0154701	0.0118971	0.0154438	1.7347	0.00401368	0.0792018	1.42696	0.512946
16199			level4			85.0285	181.9	POS								0.0458025	0.0494151	0.0430205	0.0465453	0.0447963	0.0453357	0.0458192	0.0517336	0.0507063	0.048378	0.0551399	0.0476265	0.0493361	0.0504867	1.66625	0.0079253	0.113087	1.10187	0.13995
16302			level4			571.223	181.4	POS								0.0124407	0.00995545	0.00977132	0.00370338	0.00952432	0.00569721	0.0085154	0.0136156	0.018082	0.0110975	0.0135061	0.0136923	0.0131559	0.0138582	1.49419	0.00764881	0.110588	1.62743	0.702599
16310			level4			199.583	181.4	POS								0.0156836	0.0147843	0.0136568	0.0148126	0.0146347	0.0166939	0.0150443	0.0107979	0.0114771	0.0110625	0.0111155	0.00723501	0.0153167	0.0111674	1.6922	0.00641167	0.099827	0.742303	-0.42992
16320			level4			311.136	181.4	POS								0.00459075	0.0244103	0.00386732	0.0219273	0.0193449	0.00396316	0.0130173	0.0255141	0.024969	0.0235701	0.0231333	0.0223477	0.0215763	0.0235184	1.4391	0.0473996	0.264002	1.80671	0.853362
16332			level4			384.18	181.4	POS								0.0209102	0.0181482	0.0159321	0.0189667	0.0184198	0.019094	0.0185785	0.0170326	0.0129399	0.0137501	0.0127048	0.0143089	0.0161715	0.0144846	1.90305	0.00183441	0.0546393	0.779646	-0.359108
16335			level4			396.198	181.4	POS								0.0114751	0.0103105	0.00726342	0.00905822	0.00791507	0.0108138	0.0094727	0.00837142	0.004456	0.00654156	0.00498287	0.00487653	0.0081629	0.00623188	1.74014	0.00802025	0.113668	0.657878	-0.604107
16338			level4			407.239	181.4	POS								0.00798656	0.00866616	0.00604528	0.00873553	0.00521957	0.00410148	0.00679243	0.013694	0.00993772	0.0067059	0.0157718	0.0110735	0.00659678	0.0106299	1.32993	0.0480588	0.265302	1.56497	0.646135
16339			level4			445.178	181.4	POS								0.00933971	0.011998	0.00835791	0.00924709	0.00950775	0.00920062	0.00960851	0.00747441	0.0078536	0.00876293	0.00678782	0.00915413	0.00791558	0.00799141	1.55755	0.0251575	0.199744	0.831701	-0.265863
16340			level4			450.155	181.4	POS								0.0425886	0.0475676	0.0327799	0.0464546	0.040597	0.0392149	0.0415338	0.0490457	0.0575531	0.0475836	0.0556364	0.0591975	0.0467412	0.0526262	1.72867	0.00532792	0.0915556	1.26707	0.341497
16342			level4			461.156	181.4	POS								0.00677667	0.00743991	0.0069705	0.00650889	0.00585643	0.00571909	0.00654525	0.00446845	0.00336928	0.00587239	0.00651929	0.00408483	0.00576883	0.00501384	1.51842	0.0222102	0.1874	0.766028	-0.384531
16348			level4			500.211	181.4	POS								0.0238044	0.0232212	0.0194253	0.0239317	0.0226827	0.0209163	0.0223303	0.024461	0.0280689	0.0233445	0.025684	0.0275846	0.0250431	0.0256977	1.65758	0.0091465	0.12101	1.1508	0.202637
16351			level4			550.243	181.4	POS								0.0185872	0.0194987	0.0147993	0.0175288	0.015411	0.0140969	0.0166537	0.0222513	0.0247039	0.018703	0.0187528	0.0223047	0.022285	0.0215001	1.74002	0.00413546	0.0806493	1.29101	0.368504
16352			level4			560.241	181.4	POS								0.00511583	0.00667231	0.00516471	0.0033712	0.00445184	0.00595215	0.00512134	0.00411899	0.00445288	0.00337054	0.00250133	0.00276114	0.00342328	0.00343802	1.66361	0.0133355	0.145728	0.671314	-0.574941
16354			level4			565.218	181.4	POS								0.0123485	0.0167751	0.00982508	0.0121806	0.0100586	0.00949092	0.0117798	0.0152589	0.0180548	0.0132724	0.0162925	0.0170416	0.0142687	0.0156981	1.58853	0.0147873	0.152657	1.33263	0.414281
16355			level4			576.219	181.4	POS								0.0172641	0.0200866	0.0207998	0.0165277	0.014973	0.0159011	0.017592	0.0132554	0.0114594	0.0145693	0.0112009	0.0143976	0.0153446	0.0133712	1.78292	0.00520417	0.0911532	0.760071	-0.395793
16358			level4			614.271	181.4	POS								0.0468747	0.0413309	0.0350544	0.0430212	0.0336268	0.0391305	0.0398397	0.0415755	0.0491701	0.043677	0.0479063	0.0444242	0.0448942	0.0452745	1.35226	0.041959	0.249248	1.13642	0.184492
16359			level4			615.274	181.4	POS								0.0119956	0.01059	0.00907394	0.0128645	0.0103274	0.0107458	0.0109329	0.0127661	0.0146657	0.0108072	0.0118933	0.0128338	0.0131233	0.0126816	1.3846	0.0432109	0.252991	1.15995	0.21406
16360			level4			628.287	181.4	POS								0.0117017	0.00752628	0.00950979	0.00986209	0.0093626	0.00953532	0.00958297	0.00698932	0.0082579	0.00755735	0.00743823	0.00711348	0.00855785	0.00765236	1.69738	0.00926871	0.121644	0.798537	-0.324569
16361			level4			680.281	181.4	POS								0.0149872	0.0166171	0.0101856	0.0145487	0.011448	0.0115467	0.0132222	0.0179179	0.0194878	0.0124713	0.017426	0.0162856	0.0149804	0.0164281	1.29111	0.0497234	0.268721	1.24247	0.313205
16382			level4			511.261	181.3	POS								0.00797858	0.00924759	0.00735512	0.00767508	0.0087306	0.00806857	0.00817592	0.0054908	0.00488125	0.00732484	0.00559911	0.00406981	0.00638443	0.00562504	1.92028	0.00085891	0.0364306	0.688001	-0.539518
16385			level4			612.309	181.3	POS								0.00835001	0.00950949	0.00777289	0.00808753	0.0063823	0.00663671	0.00778982	0.00546015	0.00586976	0.0065374	0.00587098	0.0055128	0.00669228	0.00599056	1.81475	0.00588074	0.09595	0.769024	-0.378899
16388			level4			436.176	181.2	POS								0.00616843	0.00762508	0.00543464	0.00847326	0.00557333	0.00658207	0.0066428	0.00733664	0.0090744	0.00698388	0.00864086	0.00939402	0.00807652	0.00825105	1.51073	0.0279334	0.209782	1.2421	0.312787
16390			level4			451.159	181.2	POS								0.00723592	0.0110012	0.0108159	0.011597	0.00694341	0.00883652	0.00940497	0.0130928	0.0109947	0.0114738	0.0134822	0.0122405	0.011527	0.0121352	1.58074	0.0139472	0.148021	1.29029	0.3677
16426			level4			400.146	180.7	POS								0.0147807	0.0142154	0.0164809	0.0321269	0.0228801	0.0174243	0.0196514	0.0123706	0.0100765	0.0104938	0.0172395	0.0129829	0.00959979	0.0121272	1.53821	0.0321407	0.222778	0.617116	-0.696387
16428			level4			758.569	180.6	POS								0.0318995	0.0234599	0.0249741	0.0272143	0.0264494	0.0217339	0.0259552	0.0342437	0.0358132	0.0306019	0.038971	0.0368256	0.0584862	0.0391569	1.76268	0.0204343	0.179085	1.50864	0.593244
16464			level4			377.143	179.9	POS								0.0093022	0.0125229	0.0112481	0.011553	0.0104917	0.0118403	0.0111597	0.008311	0.00654068	0.011396	0.00776405	0.00649766	0.00654456	0.00784233	1.77745	0.00426917	0.0820151	0.702736	-0.508946
16488			level4			226.045	179.4	POS								0.0259411	0.0158833	0.0220246	0.0278168	0.0235797	0.0203173	0.0225938	0.0320616	0.0339951	0.0252951	0.0303898	0.0327653	0.0269404	0.0302412	1.70544	0.00644118	0.100114	1.33847	0.420589
16491			level4			355.161	179.4	POS								0.00241977	0.00285186	0.0024894	0.00281126	0.00268642	0.00386512	0.00285397	0.00163722	0.00137843	0.00291083	0.00143124	0.000948612	0.0021785	0.00174747	1.66005	0.0110755	0.131871	0.612295	-0.707702
16612			level4			95.0492	178.7	POS								0.0046935	0.00525259	0.00504167	0.00531236	0.00425317	0.00447899	0.00483871	0.00615008	0.00636224	0.0044537	0.0061647	0.00677642	0.00551855	0.00590428	1.5361	0.018144	0.169254	1.22022	0.287138
16613			level4			123.044	178.7	POS								0.0378137	0.0467622	0.031103	0.037232	0.0309142	0.0322414	0.0360111	0.0479575	0.0516162	0.0386596	0.0494843	0.0466165	0.0411702	0.0459174	1.60574	0.0115741	0.135266	1.27509	0.350599
16615			level4			182.092	178.7	POS								0.0181289	0.0210199	0.0174523	0.0204068	0.0169792	0.0192261	0.0188689	0.0228343	0.0229818	0.0188749	0.02341	0.0253715	0.0209261	0.0223998	1.65223	0.0107219	0.130105	1.18713	0.247479
16616			level4	Se-Methyl-L-selenocysteine	-14.7001	183.084	178.7	POS								0.255373	0.292028	0.220712	0.262014	0.211702	0.221879	0.243951	0.313969	0.352255	0.273208	0.336323	0.323363	0.292611	0.315288	1.82774	0.00207884	0.058175	1.29242	0.370077
16621			level4	D-Glucono-1,5-lactone 6-phosphate	12.488	259.13	178.7	POS								0.00321182	0.00310816	0.00256967	0.00597417	0.00564545	0.00296397	0.0039122	0.00778279	0.00799378	0.00527647	0.00495183	0.00633853	0.00462151	0.00616082	1.59662	0.0246451	0.19732	1.57477	0.65514
16630			level4			401.102	178.7	POS								0.0176728	0.019887	0.015294	0.0188442	0.0150339	0.015273	0.0170008	0.0214257	0.0234262	0.0185815	0.0246578	0.0223685	0.0189599	0.0215699	1.72597	0.00579293	0.0955019	1.26876	0.343418
16637			level4			567.202	178.7	POS								0.0125376	0.0131169	0.00889387	0.0130812	0.00922997	0.00857286	0.0109054	0.0155415	0.0172323	0.0116436	0.0153912	0.0154491	0.0125008	0.0146264	1.56288	0.0138925	0.147709	1.34121	0.423535
16638			level4			568.198	178.7	POS								0.00572066	0.00560743	0.00454947	0.0058792	0.00494374	0.00364726	0.00505796	0.00674773	0.00759083	0.00614919	0.00836545	0.00666476	0.00578505	0.00688383	1.69952	0.00577028	0.095311	1.36099	0.444657
16639			level4			582.174	178.7	POS								0.0159297	0.0183181	0.0120852	0.0157553	0.0124923	0.0129461	0.0145878	0.0216887	0.0236546	0.0168638	0.020965	0.020926	0.0170794	0.0201963	1.76276	0.00368994	0.0769126	1.38446	0.469327
16642			level4	GlcCer(d18:1/22:0)	9.08364	785.215	178.7	POS								0.00308872	0.00378239	0.00300517	0.00315907	0.00303712	0.00345472	0.00325453	0.00443035	0.00393878	0.0037901	0.00373301	0.00336918	0.0039156	0.00386284	1.64384	0.00895617	0.119876	1.18691	0.24721
16660			level4			517.17	178.6	POS								0.00780212	0.00673136	0.00697882	0.00692125	0.00743602	0.00779982	0.00727823	0.00715426	0.00818413	0.00843627	0.00812071	0.00745167	0.00816394	0.0079185	1.3584	0.044423	0.256149	1.08797	0.121639
16661			level4			526.116	178.6	POS								0.00293338	0.00263952	0.00355543	0.00264271	0.00337279	0.00262744	0.00296188	0.00408569	0.00316528	0.00358441	0.00342585	0.00350965	0.00330692	0.00351297	1.51428	0.0263107	0.203829	1.18606	0.246179
16662			level4			583.18	178.6	POS								0.00376312	0.0054615	0.00428139	0.0043184	0.00407678	0.00380907	0.00428504	0.00664751	0.00702462	0.00446786	0.00748304	0.00593127	0.00486773	0.00607034	1.69437	0.0091166	0.120789	1.41663	0.502468
16665			level4	Flupropate	-24.4905	147.044	178.5	POS								0.0168349	0.0184721	0.0139474	0.017112	0.0143099	0.0141926	0.0158115	0.0195909	0.0243653	0.0157794	0.0229237	0.0235408	0.0203194	0.0210866	1.71483	0.00601547	0.0966793	1.33362	0.415351
16679			level4			510.139	178.5	POS								0.00308586	0.00318904	0.00418612	0.00392346	0.004002	0.00438388	0.00379506	0.00556881	0.00427348	0.00485888	0.00385019	0.00493687	0.00561597	0.0048507	1.62072	0.0148282	0.152764	1.27816	0.35407
16728			level4			272.056	178.1	POS								0.00510449	0.00909532	0.00428194	0.00783727	0.00300397	0.0028848	0.00536797	0.00884561	0.00967585	0.0110188	0.00788264	0.00916649	0.00920651	0.00929932	1.65166	0.00594148	0.096242	1.73237	0.79275
16736			level4			321.13	178.1	POS								0.00282903	0.00257134	0.00218739	0.0025836	0.0027714	0.00258539	0.00258803	0.00295229	0.002523	0.00271117	0.00316671	0.00325124	0.00322477	0.00297153	1.39896	0.0311003	0.219683	1.14818	0.199355
16739			level4			383.058	178.1	POS								0.00340634	0.00658253	0.0044099	0.00351042	0.00365566	0.00380045	0.00422755	0.00380554	0.0120214	0.00502958	0.00907053	0.0104712	0.00843174	0.00813833	1.59086	0.0177769	0.167645	1.92507	0.94491
16742			level4			502.203	178.1	POS								0.00661604	0.00630616	0.00611114	0.00686335	0.00622046	0.00688027	0.00649957	0.0069959	0.00818239	0.00726799	0.00724783	0.00816217	0.00710821	0.00749408	1.87335	0.003133	0.071334	1.15301	0.205408
16745			level4	Prochlorperazine mesylate	-13.9125	567.153	178.1	POS								0.0124893	0.00227862	0.00179196	0.0130812	0.00919416	0.00153463	0.00672832	0.0156174	0.0173824	0.0116506	0.0153912	0.0152708	0.0125212	0.014639	1.54268	0.00817522	0.114934	2.17572	1.12149
16762			level4			599.161	178	POS								0.00307785	0.00326053	0.00331886	0.0021163	0.00416064	0.00375616	0.00328172	0.00155442	0.00209365	0.00224027	0.00193974	0.00258207	0.00283199	0.00220702	1.63829	0.00993797	0.125277	0.672519	-0.572353
16765			level4			226.069	177.9	POS								0.00971188	0.0108701	0.0102705	0.0086882	0.00589789	0.00879484	0.0090389	0.0109118	0.0162971	0.0146367	0.0167743	0.0162355	0.0159915	0.0151412	1.93447	0.000336644	0.0219054	1.67511	0.744257
16770			level4			128.101	177.9	POS								0.238036	0.263978	0.261641	0.220822	0.252197	0.267464	0.25069	0.16042	0.227827	0.19629	0.201975	0.175796	0.165629	0.187989	1.9386	0.000614145	0.0307051	0.749889	-0.415251
16811			level4			231.038	177.4	POS								0.000537232	0.00156864	0.00212687	0.00190493	0.00277296	0.00187661	0.00179787	0.00240925	0.00278351	0.00312296	0.00414391	0.00276243	0.003492	0.00311901	1.55855	0.00730162	0.107335	1.73483	0.794796
16812			level4	Iron(III) citrate	-19.0924	245.948	177.4	POS								0.0041899	0.00365569	0.00533284	0.00194527	0.00557841	0.00345521	0.00402622	0.00278341	0.0108172	0.00531761	0.00748639	0.0104183	0.00874529	0.0075947	1.37358	0.0269648	0.206085	1.88631	0.915568
16813			level4	3,3'-Dichlorobenzidine	-7.41366	254.133	177.4	POS								0.00328324	0.00457891	0.00305535	0.00373788	0.00355896	0.00272234	0.00348945	0.00350832	0.00614917	0.00417484	0.00560196	0.0052103	0.00567801	0.00505377	1.66379	0.00941703	0.122507	1.4483	0.534361
16837			level4			261.921	177.2	POS								0.0013225	0.00264715	0.0023531	0.000633952	0.00187072	0.00100524	0.00163878	0.00119989	0.00413329	0.00280597	0.00396073	0.00345156	0.00342915	0.00316343	1.39742	0.0183405	0.169787	1.93036	0.948872
16874			level4			319.063	176.7	POS								0.00500095	0.0105986	0.0070034	0.00369449	0.00719123	0.00708753	0.0067627	0.00501055	0.0188179	0.00910527	0.0118118	0.0143899	0.0122743	0.0119016	1.37022	0.0370456	0.2363	1.75989	0.815488
16889			level4			503.158	176.6	POS								0.0101808	0.0127911	0.00945176	0.0104102	0.00921019	0.00912891	0.0101955	0.00715506	0.00986412	0.00717467	0.00772439	0.00991538	0.00838234	0.00836933	1.46355	0.0373969	0.2374	0.820885	-0.284748
16923			level4			92.0707	176.1	POS								0.00867832	0.00989437	0.00912497	0.00757413	0.00679272	0.00845345	0.00841966	0.0097654	0.012717	0.00939251	0.0135786	0.0102666	0.0112502	0.0111617	1.68639	0.00752306	0.109475	1.32567	0.406724
16929			level4			320.119	176.1	POS								0.00728661	0.00712892	0.00743808	0.00684239	0.0085061	0.00806762	0.00754495	0.00560215	0.00758013	0.00638523	0.00621961	0.00612247	0.00609332	0.00633382	1.68149	0.0086198	0.118079	0.839478	-0.252436
16930			level4			360.198	176.1	POS								0.0135112	0.0124903	0.0128341	0.0137058	0.0132545	0.013983	0.0132965	0.0123869	0.0151073	0.0165864	0.0145554	0.0158024	0.0160073	0.0150743	1.54536	0.032275	0.223382	1.1337	0.181044
16931			level4			364.946	176.1	POS								0.000794144	2.52503e-05	0.000871358	2.27149e-05	0.000645737	0.00106919	0.000571399	0.000738444	0.00255973	0.00115366	0.00143137	0.00217942	0.00232487	0.00173125	1.3955	0.00762732	0.110396	3.02984	1.59924
16985			level4			500.183	175.9	POS								0.0126137	0.0125396	0.0104297	0.010386	0.0164844	0.010497	0.0121584	0.00943685	0.00989628	0.00906722	0.00939674	0.00910096	0.00923336	0.00935523	1.72061	0.033302	0.226463	0.769446	-0.378107
17022			level4			215.064	175.4	POS								0.0185634	0.0128856	0.0237434	0.0153295	0.0242158	0.0241778	0.0198193	0.0237169	0.0304476	0.0267846	0.0288556	0.0306899	0.0255699	0.0276774	1.66755	0.00705704	0.105215	1.39649	0.481807
17037			level4			258.584	175.3	POS								0.0169374	0.0225099	0.0147934	0.0163871	0.0145186	0.0164038	0.016925	0.0128107	0.0151633	0.0153792	0.0131552	0.0142809	0.0125934	0.0138971	1.51198	0.0400839	0.245189	0.821098	-0.284373
17040			level4			160.563	175.2	POS								0.00765286	0.00878463	0.00645075	0.00743549	0.00572655	0.00668283	0.00712218	0.0053342	0.00520894	0.00476001	0.0048213	0.00704145	0.0055967	0.00546043	1.67308	0.0134438	0.146121	0.76668	-0.383304
17066			level4			118.063	174.7	POS								0.00275314	0.00222273	0.00424	10.7575	0.00224327	10.9166	3.61425	9.96069	13.4544	11.0089	11.3265	10.744	11.5765	11.3452	1.7161	0.0186813	0.171255	3.13901	1.65031
17073			level4	Iodobenzylguanidine	4.08371	276.101	174.7	POS								0.0115878	0.016032	0.0177669	0.0116703	0.0162394	0.0162694	0.0149276	0.0104324	0.0091767	0.00966068	0.0108078	0.0105522	0.0104876	0.0101862	1.92993	0.00606777	0.0972199	0.682374	-0.551366
17109			level4			434.064	174.2	POS								0.00495996	0.00318237	0.00275765	0.00510655	0.00596293	0.00526434	0.00453897	0.00260544	0.00498334	0.00263182	0.0018344	0.00313565	0.00294079	0.00302191	1.33217	0.0483881	0.266294	0.66577	-0.586905
17132			level4			119.016	174	POS								0.0319074	0.0412177	0.0322608	0.0293085	0.0292248	0.0311098	0.0325048	0.0316981	0.0455819	0.0392076	0.0424159	0.0421776	0.0402328	0.040219	1.57465	0.0154699	0.155866	1.23732	0.307222
17156			level4	Methyl (2-((R)-(3-chlorophenyl)((R)-1-(((S)-2-(methylamino)-3-((R)-tetrahydro-2H-pyran-3-yl)propyl)carbamoyl)piperidin-3-yl)methoxy)ethyl)carbamate	-7.38273	526.093	174	POS								0.0128883	0.0182658	0.00925842	0.00986822	0.01119	0.0110975	0.0120947	0.00693489	0.00867375	0.00967214	0.00800571	0.008797	0.00854754	0.0084385	1.69162	0.0401572	0.245446	0.697702	-0.519318
17171			level4			196.097	173.9	POS								0.0300408	0.0366399	0.0184251	0.028693	0.0221814	0.0210936	0.026179	0.0305394	0.0419943	0.0303447	0.0384823	0.0379339	0.0339986	0.0355489	1.50369	0.0197574	0.17597	1.35792	0.441394
17174			level4	(5-Formylfuran-3-yl)methyl phosphate	1.08399	207.097	173.9	POS								0.00879274	0.0135005	0.0165442	0.00754116	0.0137869	0.0146351	0.0124668	0.00692731	0.00901672	0.00740837	0.00789756	0.00939163	0.00926522	0.0083178	1.51824	0.0331907	0.226328	0.667198	-0.583814
17183			level4			348.025	173.9	POS								0.0116513	0.01752	0.011207	0.013174	0.0112327	0.00979496	0.01243	0.00818634	0.0116193	0.0102084	0.00734762	0.00789445	0.0081948	0.00890848	1.6322	0.0217499	0.184881	0.716693	-0.480574
17185			level4			352.583	173.9	POS								0.0375026	0.0439398	0.0260789	0.0307738	0.025942	0.0290909	0.0322213	0.024486	0.02454	0.0255082	0.0206978	0.0254036	0.0253526	0.0243314	1.64026	0.0415682	0.248498	0.755133	-0.405198
17220			level4			132.52	173.5	POS								0.00366924	0.00550311	0.00270063	0.00339505	0.00436849	0.00264978	0.00371439	0.0025894	0.00244761	0.00216214	0.00205747	0.0038085	0.00177022	0.00247256	1.48564	0.0413813	0.247996	0.66567	-0.58712
17231			level4	1-(2-Methoxyethoxy)hexadecane	-17.2251	301.529	173.5	POS								0.00633117	0.00504115	0.00614798	0.00595091	0.00574348	0.00611791	0.00588877	0.00520156	0.00377853	0.00493859	0.00302099	0.0052467	0.00510973	0.00454935	1.5437	0.0100389	0.125909	0.772547	-0.372305
17266			level4			208.012	173.4	POS								0.0179362	0.0209007	0.0112801	0.0160636	0.016442	0.015663	0.0163809	0.0134854	0.0148428	0.012367	0.0116033	0.0127182	0.0131945	0.0130352	1.46759	0.0478774	0.264891	0.795755	-0.329604
17272			level4	D-Fructose 6-phosphate	5.08734	261.144	173.4	POS								0.0423739	0.0375895	0.0433109	0.0391061	0.0395799	0.0406542	0.0404358	0.0369749	0.0727244	0.0640677	0.0630179	0.0695047	0.0637995	0.0616815	1.84879	0.0088319	0.11922	1.52542	0.609207
17282			level4			328.055	173.4	POS								0.805305	1.00114	0.664817	0.7062	0.705326	0.71473	0.766253	0.610952	0.692988	0.623704	0.55493	0.659938	0.694799	0.639552	1.50275	0.0447047	0.257097	0.834649	-0.260759
17293			level4			488.092	173.4	POS								0.00577383	0.00920479	0.00978607	0.00927771	0.0111063	0.00937867	0.00908789	0.00713311	0.00366638	0.00892008	0.00484929	0.00627771	0.00446246	0.00588484	1.52524	0.0137689	0.147102	0.647547	-0.626943
17295			level4			509.12	173.4	POS								0.0359248	0.0483506	0.0324136	0.0327007	0.0345519	0.0304029	0.0357241	0.0271661	0.0297057	0.0291429	0.0231657	0.0291536	0.028629	0.0278272	1.68972	0.0188815	0.172048	0.778947	-0.360403
17297			level4			510.116	173.4	POS								0.0250019	0.0313046	0.019772	0.0201818	0.0216438	0.0203716	0.0230459	0.0198291	0.0185234	0.0184068	0.011451	0.0179462	0.0163546	0.0170852	1.5859	0.0216864	0.184486	0.741353	-0.431767
17321			level4	Triclosan	-17.1878	290.544	173.3	POS								0.00314129	0.00446361	0.00347409	0.00341639	0.00233018	0.00244926	0.00321247	0.00204983	0.00142235	0.00299528	0.00218668	0.00245991	0.00142407	0.00208969	1.56363	0.0194922	0.174587	0.650493	-0.620396
17343			level4	Clopyralid	16.7886	193.01	173.2	POS								0.0266362	0.0296028	0.0321492	0.0277867	0.0349519	0.0313437	0.0304118	0.0306497	0.0387085	0.0391828	0.0324252	0.0450737	0.0431601	0.0382	1.64919	0.0146451	0.152103	1.25609	0.328944
17346			level4	Radon-222	-5.75045	223.006	173.2	POS								0.0204244	0.0280523	0.0198544	0.0186591	0.0202974	0.0203279	0.0212692	0.0181602	0.0175693	0.0185707	0.0160248	0.0154361	0.0186589	0.0174033	1.64587	0.0268073	0.205515	0.81824	-0.289404
17355			level4	Sufentanil	15.3237	387.564	173.2	POS								0.00731174	0.0117759	0.00961177	0.00986551	0.0106202	0.00717034	0.00939258	0.00982576	0.00643372	0.00638319	0.00711967	0.00770685	0.00631034	0.00729659	1.37848	0.0476201	0.264363	0.776846	-0.364299
17358			level4			455.066	173.2	POS								0.0855517	0.10708	0.0766722	0.0777495	0.0829443	0.0850195	0.0858361	0.0724324	0.0748269	0.0775481	0.0620646	0.0719521	0.0817568	0.0734302	1.49901	0.0400846	0.245189	0.855469	-0.225212
17359			level4			456.068	173.2	POS								0.0124979	0.0157277	0.0118618	0.0122428	0.00910831	0.0132944	0.0124555	0.0102868	0.00991894	0.0087234	0.0086536	0.0107552	0.0111681	0.00991767	1.52849	0.0261974	0.203315	0.79625	-0.328707
17404			level4			292.018	172.8	POS								0.0064709	0.00657262	0.00470967	0.00560811	0.00478527	0.00492822	0.00551246	0.00341311	0.00315153	0.00427828	0.00516092	0.00419395	0.00414996	0.00405796	1.72431	0.00907113	0.120597	0.736142	-0.441943
17432			level4			182.129	172.7	POS								0.0235423	0.0213277	0.023461	0.0192192	0.0227345	0.023613	0.0223163	0.0272594	0.0406389	0.0264286	0.0354492	0.0349609	0.0284633	0.0322001	1.92877	0.00666959	0.102177	1.44289	0.528966
17449			level4	Nitroxinil	-23.0215	291.017	172.7	POS								0.0379962	0.0481413	0.0357876	0.0361931	0.0388211	0.0396925	0.0394386	0.0337568	0.0326715	0.0376809	0.0300456	0.0342319	0.0381831	0.0344283	1.44348	0.0486912	0.267051	0.872959	-0.196015
17454			level4			315.034	172.7	POS								0.0170404	0.0187278	0.0159183	0.0172195	0.0154603	0.018215	0.0170969	0.0142388	0.0147685	0.0152393	0.0125953	0.0147848	0.0155679	0.0145324	1.81169	0.00337781	0.0737022	0.850005	-0.234456
17455			level4			316.029	172.7	POS								0.0188107	0.0236472	0.0179538	0.0179757	0.0203137	0.0199848	0.019781	0.0149912	0.0189037	0.017541	0.0157118	0.0160602	0.0185545	0.0169604	1.54418	0.0271754	0.206895	0.857409	-0.221945
17479			level4			417.991	172.7	POS								0.0126161	0.0171686	0.0152414	0.013974	0.0131297	0.0156072	0.0146228	0.0129989	0.0120049	0.0128908	0.0116165	0.0123302	0.0139566	0.012633	1.51518	0.027884	0.209641	0.863924	-0.211024
17495			level4	Succinimide	-1.78225	100.095	172.6	POS								0.0170784	0.0174622	0.0246036	0.0196406	0.0206572	0.0257459	0.0208646	0.0114169	0.0128937	0.0124522	0.0123658	0.0132064	0.0130601	0.0125658	2.08896	0.00215632	0.0587026	0.602255	-0.731553
17513			level4	1,1,1-Trifluorohenicosa-6,9,12,15-tetraene	13.4994	343.502	172.6	POS								0.0149136	0.0142983	0.0125531	0.0120084	0.0140404	0.0150425	0.0138094	0.0113863	0.0136229	0.0126954	0.012113	0.0125901	0.0121608	0.0124281	1.4169	0.0427784	0.25143	0.899975	-0.152044
17515			level4			371.117	172.6	POS								0.0097298	0.0163685	0.00928345	0.00932981	0.00843603	0.00866758	0.0103025	0.0157141	0.0138669	0.0165401	0.0170892	0.0120309	0.0153733	0.0151024	1.69379	0.0077409	0.111625	1.4659	0.551785
17520			level4			416.995	172.6	POS								0.00765733	0.00835322	0.00736817	0.00770003	0.00948816	0.00796314	0.00808834	0.0077843	0.00629289	0.00511232	0.00394344	0.00737633	0.00717928	0.00628143	1.43479	0.0245094	0.197219	0.776602	-0.364752
17521			level4			423.049	172.6	POS								0.00214561	0.00240152	0.00135123	0.00166426	0.00128466	0.00212981	0.00182952	0.00290446	0.00274376	0.00361837	0.00213416	0.00193776	0.00267766	0.00266936	1.4738	0.0214424	0.183886	1.45905	0.545033
17522			level4			426.046	172.6	POS								0.00343383	0.00497707	0.00214953	0.00380785	0.0034438	0.00429677	0.00368481	0.00289935	0.00311644	0.00175746	0.00203108	0.00274372	0.00265599	0.00253401	1.46038	0.0269757	0.206111	0.687691	-0.540168
17538			level4			578.084	172.6	POS								0.0153417	0.0168766	0.015744	0.0159303	0.0173607	0.0179416	0.0165325	0.0145493	0.0138665	0.0156963	0.0128971	0.0142334	0.0166682	0.0146518	1.53596	0.0211682	0.182633	0.886242	-0.174227
17545			level4	Cypridi luciferin	15.5942	406.51	172.5	POS								0.0123739	0.0108632	0.00931183	0.00857262	0.00912868	0.010582	0.0101387	0.00774319	0.00953456	0.00654328	0.00889822	0.00885771	0.0075827	0.00819328	1.57239	0.0234335	0.192077	0.808118	-0.307363
17559			level4			406.009	172.3	POS								0.0306092	0.0315382	0.0310245	0.0310148	0.0308442	0.0346109	0.0316069	0.0287439	0.0278418	0.0289207	0.0252706	0.0274804	0.0329327	0.0285317	1.50725	0.0280627	0.209949	0.902702	-0.147678
17573			level4			246.134	172.2	POS								0.0887168	0.088795	0.097348	0.105516	0.0923539	0.0968781	0.0949346	0.0963527	0.129522	0.129437	0.161434	0.167458	0.0972608	0.130244	1.65324	0.0349742	0.231637	1.37194	0.456214
17605			level4			469.017	172.2	POS								0.010986	0.0112527	0.00806824	0.009242	0.00985726	0.0110775	0.0100806	0.00753469	0.0095098	0.0076498	0.00692514	0.00888694	0.00830918	0.00813593	1.63543	0.0131527	0.145034	0.807086	-0.309206
17614			level4	Phaseolotoxin	-16.1358	532.523	172.2	POS								0.00617733	0.0052206	0.00581177	0.0035611	0.00520016	0.0045797	0.00509178	0.00367941	0.00354082	0.00275309	0.00407963	0.00307675	0.00416764	0.00354956	1.7904	0.00585212	0.095792	0.697115	-0.520531
17615			level4			533.022	172.2	POS								0.00541254	0.00419182	0.00368272	0.00400934	0.00467684	0.00427929	0.00437542	0.00276007	0.00383702	0.00339931	0.00290034	0.00356734	0.00285605	0.00322002	1.83542	0.00360235	0.0758134	0.735934	-0.442351
17617			level4	Encorafenib	-8.84539	541.013	172.2	POS								0.00855036	0.00980588	0.00980775	0.00752251	0.0101222	0.010646	0.00940912	0.00886393	0.00681914	0.00723353	0.0086709	0.00742441	0.00739396	0.00773431	1.60356	0.0162251	0.159466	0.822001	-0.282787
17650			level4	3,5-Dichloro-L-tyrosine	-10.703	251.083	172.1	POS								0.0281057	0.0350448	0.0252662	0.0264279	0.0229121	0.0240151	0.026962	0.0294178	0.0302611	0.0375713	0.0333302	0.0347028	0.038676	0.0339932	1.5935	0.0134747	0.146191	1.26078	0.33432
17729			level4			667.027	172.1	POS								0.00433244	0.00290945	0.00381714	0.00300309	0.00568765	0.00411664	0.00397774	0.00221661	0.00259472	0.00201332	0.00461113	0.00192914	0.00256679	0.00265528	1.49526	0.0463295	0.260881	0.667536	-0.583081
17837			level4	PG(18:0/22:4(7Z,10Z,13Z,16Z))	-1.05982	828.125	172	POS								0.00160263	0.00248186	0.00284495	0.00251453	0.00388688	0.00296679	0.00271627	0.0039053	0.00261891	0.00420029	0.0033326	0.00370001	0.00395583	0.00361882	1.40278	0.0403176	0.246095	1.33228	0.413892
17865			level4	Pyruvate	18.4347	89.071	171.9	POS								0.146885	0.164669	0.0944379	0.130076	0.12808	0.12753	0.131946	0.0990119	0.0645624	0.0869212	0.0929314	0.0629556	0.0834391	0.0816369	1.96222	0.00124129	0.0446308	0.618713	-0.692657
17866			level4	(S)-methylmalonate-semialdehyde	21.0067	102.091	171.9	POS								0.105959	0.115957	0.121146	0.0693619	0.115498	0.122837	0.10846	0.0536861	0.0870694	0.0685057	0.0639657	0.0949257	0.102415	0.078428	1.44959	0.0242756	0.196615	0.723108	-0.467717
17868			level4	5-Nitrofurfural	-18.2632	142.086	171.9	POS								0.0450245	0.0990754	0.114912	0.0898071	0.109982	0.103779	0.0937634	0.225456	0.119212	0.265636	0.124065	0.13101	0.174695	0.173346	1.66127	0.0141727	0.149193	1.84876	0.886555
17869			level4			162.076	171.9	POS								0.167213	0.205347	0.197284	0.151814	0.188137	0.194438	0.184039	0.160537	0.146269	0.16236	0.146796	0.153498	0.184601	0.15901	1.47622	0.0332407	0.226328	0.864004	-0.21089
17877			level4	LysoPE(0:0/20:5(5Z,8Z,11Z,14Z,17Z))	-5.95824	500.582	171.9	POS								0.00305706	0.00320793	0.00197296	0.0048534	0.00303755	0.0036586	0.00329792	0.00621458	0.00535122	0.0074101	0.00418849	0.00531365	0.00556514	0.00567386	1.84692	0.00223174	0.0597308	1.72044	0.782777
17919			level4			183.043	171.5	POS								0.00266365	0.00327513	0.00325429	0.0023205	0.00341926	0.00227253	0.00286756	0.00275453	0.00584167	0.0029135	0.00471419	0.00422912	0.00458611	0.00417319	1.45398	0.0313001	0.22024	1.45531	0.541325
17948			level4			484.139	171.4	POS								0.0046195	0.00469249	0.00380732	0.00371145	0.00291876	0.00439234	0.00402364	0.00726516	0.00450059	0.00472668	0.00609421	0.00610379	0.00677076	0.0059102	1.69117	0.00502602	0.0891791	1.46887	0.554704
17949			level4	CE(18:2(9Z,12Z))	13.1311	650.117	171.4	POS								0.00159361	0.00128697	0.0026409	0.00267445	0.00296224	0.00369808	0.00247604	0.00366988	0.00227858	0.00432464	0.00447225	0.00322233	0.00418502	0.00369212	1.41579	0.0349269	0.23138	1.49114	0.576412
17957			level4			434.164	171.2	POS								0.00235436	0.00257667	0.00139414	0.00313319	0.00203195	0.00207477	0.00226085	0.00566625	0.0063446	0.004256	0.00515868	0.00478266	0.00399773	0.00503432	2.08554	7.54607e-05	0.00910002	2.22674	1.15493
17958			level4			455.085	171.2	POS								0.00544545	0.00702501	0.00660217	0.00528681	0.00755461	0.00661062	0.00642078	0.0152733	0.0147171	0.0137152	0.0151154	0.0162949	0.0141268	0.0148738	2.28188	1.61777e-08	4.10275e-05	2.31651	1.21195
17959			level4			471.063	171.2	POS								2.42079e-05	0.00209997	0.00158658	0.000584855	0.00150397	0.00101609	0.00113594	0.00437083	0.00418171	0.00304758	0.00429968	0.00462948	0.00402315	0.00409207	1.56409	1.50806e-05	0.00328806	3.60235	1.84894
17998			level4	trifluoroquinolone	0.11751	200.139	170.6	POS								0.00638748	0.0108698	0.00811631	0.0051035	0.00757908	0.00612818	0.00736406	0.014874	0.00799897	0.0131443	0.00935137	0.0149433	0.0110348	0.0118911	1.64009	0.0106236	0.12972	1.61475	0.691313
17999			level4			268.177	170.6	POS								0.0126068	0.0145986	0.0173471	0.00753477	0.0152947	0.0126308	0.0133355	0.0160814	0.0138483	0.0230643	0.0155608	0.0181901	0.0254765	0.0187036	1.32341	0.043335	0.253499	1.40254	0.488045
18009			level4	Cholesteryl chloride	4.74785	406.119	170.3	POS								0.00389235	0.00903802	0.0499731	0.00259418	0.00282018	0.00375753	0.0120126	0.0414913	0.0427111	0.0402387	0.0456152	0.0381382	0.045824	0.0423364	1.86966	0.010208	0.127153	3.52435	1.81736
18035			level4			332.134	170.1	POS								0.0160713	0.0265829	0.0124099	0.0243865	0.00916198	0.0184372	0.0178416	0.0329245	0.0325664	0.0357622	0.0388042	0.0261536	0.0201565	0.0310612	1.63259	0.00697896	0.104623	1.74094	0.799867
18039			level4	4-Oxoproline	-13.0874	129.114	170	POS								0.0709674	0.0473634	0.0273934	0.0550307	0.0542116	0.0847355	0.056617	0.0772713	0.0879965	0.0971798	0.0875272	0.0565645	0.0972531	0.0839654	1.39575	0.0230288	0.190479	1.48304	0.56856
18069			level4	Meconic acid	18.6075	201.113	169.4	POS								0.00263673	0.0575819	0.00418734	0.0305452	0.0039077	0.00462996	0.0172481	0.00191129	0.084819	0.065441	0.0652371	0.0752444	0.0582647	0.0584862	1.23947	0.0208213	0.181125	3.39087	1.76166
18077			level4			194.041	169.3	POS								0.0154657	0.0187305	0.0135719	0.0100025	0.0163435	0.0160967	0.0150351	0.00577172	0.0121516	0.00725525	0.0120039	0.0116053	0.00797582	0.00946061	1.65453	0.00738149	0.108101	0.629234	-0.668331
18079			level4	3-Hydroxy-2-[hydroxy(phosphonooxy)phosphoryl]oxypropanoic acid	-18.7066	267.037	169.3	POS								0.0285854	0.0289748	0.0254532	0.0185295	0.0210177	0.027368	0.0249881	0.00752464	0.0191022	0.0189171	0.00836428	0.0202302	0.0248191	0.0164929	1.37088	0.0291906	0.213485	0.660031	-0.599394
18080			level4			268.051	169.3	POS								0.0275028	0.0326364	0.0237328	0.0168493	0.0282632	0.0253907	0.0257292	0.0424696	0.0407546	0.0402309	0.0395567	0.0445519	0.0438887	0.0419087	1.97178	3.80022e-05	0.00577752	1.62884	0.703844
18084			level4			473.117	169.3	POS								0.00987621	0.0232057	0.0129314	0.00893889	0.0163	0.0197404	0.0151654	0.00723886	0.0038527	0.00892418	0.00467147	0.00735199	0.0120499	0.00734818	1.691	0.0131574	0.145034	0.484535	-1.04533
18100			level4			151.541	168.8	POS								0.0093281	0.0190287	0.0169922	0.0125665	0.0154445	0.0146696	0.0146716	0.00982382	0.00590037	0.0119805	0.00967169	0.00863684	0.0101931	0.00936772	1.65009	0.00825167	0.115685	0.638494	-0.647254
18105			level4			460.105	168.8	POS								0.0119772	0.0136848	0.0108784	0.0124383	0.00944245	0.0101225	0.0114239	0.0053038	0.00491703	0.00920701	0.00482302	0.00833921	0.00404705	0.00610619	1.91119	0.000596282	0.0302538	0.534508	-0.903717
18123			level4			184.003	168.7	POS								0.122767	0.129115	0.104174	0.0990986	0.127294	0.123429	0.117646	0.0919402	0.103705	0.105991	0.084151	0.100783	0.112357	0.0998211	1.53513	0.0231532	0.190986	0.848485	-0.23704
18125			level4			192.557	168.7	POS								0.0303264	0.0432669	0.0198462	0.0107245	0.024794	0.0226723	0.0252717	0.0182185	0.0114296	0.0170247	0.0066541	0.00838024	0.00895707	0.0117774	1.67288	0.0198091	0.176258	0.46603	-1.10151
18131			level4			345.566	168.7	POS								0.00210308	0.00253557	0.00392484	0.00186798	0.0030535	0.00408714	0.00292868	0.00167488	0.0024311	0.00240061	0.00121044	0.00112389	0.00140255	0.00170724	1.56236	0.0211235	0.182414	0.582939	-0.778583
18140			level4			123.545	168.6	POS								0.00383493	0.00271444	0.00357494	0.0027067	0.00361625	0.00473299	0.00353004	0.0106741	0.00735111	0.00685843	0.0050305	0.00758722	0.00681118	0.00738542	2.02741	0.000800116	0.0352807	2.09216	1.065
18143			level4			169.08	168.6	POS								0.0101482	0.0111112	0.0109242	0.00796731	0.00761543	0.0110736	0.00980665	0.0088246	0.00600016	0.00585978	0.00854285	0.00823563	0.00626803	0.00728851	1.6092	0.0155045	0.156099	0.743221	-0.428137
18147			level4			295.069	168.6	POS								0.00555093	0.00515319	0.00388415	0.00368289	0.00376262	0.00523294	0.00454445	0.00810831	0.00476889	0.00624646	0.00519646	0.00669049	0.00583523	0.00614097	1.47456	0.0233553	0.191782	1.35131	0.43436
18153			level4			496.082	168.6	POS								0.00245448	0.00317346	0.00240663	0.00272745	0.00241788	0.00265284	0.00263879	0.000451562	0.00144179	0.000416273	0.00143851	0.000904734	0.00205323	0.00111768	1.79557	0.000360372	0.0227879	0.423559	-1.23937
18159			level4			203.541	168.5	POS								0.00654867	0.0076933	0.00517431	0.00243728	0.00467084	0.00486125	0.00523094	0.0016155	0.0012957	0.00287212	0.00118144	0.00170491	0.00313567	0.00196756	1.93668	0.00233315	0.0612008	0.376138	-1.41066
18161			level4			254.994	168.5	POS								0.0129576	0.0151955	0.0122836	0.0122821	0.0147289	0.0163302	0.013963	0.009177	0.0101357	0.00956532	0.0122655	0.00969045	0.0105177	0.0102253	1.97314	0.00109491	0.0413306	0.732314	-0.449466
18162			level4			256.991	168.5	POS								0.00302452	0.00403314	0.00306876	0.00342541	0.00346495	0.00290535	0.00332035	0.00418084	0.00349225	0.00452724	0.00435083	0.00545474	0.00396913	0.00432917	1.7161	0.00984148	0.125044	1.30383	0.382753
18170			level4			121.084	168.4	POS								0.0054662	0.00699889	0.00526192	0.00517513	0.00319115	0.00448595	0.00509654	0.00325415	0.00328985	0.00256817	0.00235697	0.005388	0.00205183	0.0031515	1.57899	0.020469	0.179204	0.61836	-0.693482
18172			level4			221.042	168.4	POS								0.00606066	0.0119063	0.00540663	0.00659494	0.0050118	0.00467239	0.00660878	0.0112183	0.013539	0.0115694	0.0134055	0.0138681	0.0133601	0.0128267	1.95227	0.000387171	0.023867	1.94086	0.956697
18175			level4	N-Linoleoyl Proline	15.1586	378.582	168.4	POS								0.00543702	0.00604386	0.00387825	0.00634278	0.00491351	0.00643094	0.00550773	0.00434644	0.00349784	0.00553468	0.00345	0.00315167	0.00492756	0.00415136	1.43782	0.0352616	0.232524	0.753734	-0.407872
18190			level4	Fe(III)dicitrate	13.647	435.058	168.3	POS								0.180434	0.236937	0.132444	0.153943	0.178587	0.156886	0.173205	0.144265	0.142677	0.129695	0.117903	0.12933	0.142727	0.134433	1.60625	0.0451038	0.258324	0.776149	-0.365595
18228			level4			176.549	168.1	POS								0.0356499	0.0462039	0.031038	0.0336651	0.033916	0.0361727	0.0361076	0.0282667	0.0265096	0.0316678	0.0240588	0.0302414	0.0323533	0.0288496	1.67397	0.0161759	0.159269	0.79899	-0.32375
18232			level4	Dinitrochlorobenzene	20.3572	203.563	168.1	POS								0.00430384	0.0054607	0.00383429	0.00251759	0.00491171	0.00535986	0.004398	0.0040019	0.000570521	0.00324092	0.000498231	0.00249396	0.00389522	0.00245013	1.31673	0.0330677	0.226098	0.5571	-0.843991
18233			level4			206.072	168.1	POS								0.0231876	0.0201683	0.0243349	0.0197498	0.0244329	0.024969	0.0228071	0.0519769	0.0600497	0.0478501	0.0563208	0.0531913	0.0498628	0.0532086	2.29953	3.60451e-08	7.55671e-05	2.33299	1.22218
18238			level4	3,5-Bis(trifluoromethyl)benzoyl chloride	-6.06234	277.566	168.1	POS								0.0247534	0.0242011	0.0190443	0.0182582	0.0226666	0.0228986	0.0219704	0.0188848	0.0146629	0.0202575	0.0139178	0.0158249	0.0201455	0.0172822	1.64051	0.0148102	0.152719	0.786616	-0.346269
18243			level4			437.055	168.1	POS								0.0531534	0.0783676	0.0425009	0.047764	0.0490493	0.0402484	0.0518472	0.0377459	0.0406099	0.0337598	0.0105567	0.0393893	0.0403829	0.0337408	1.30654	0.0338042	0.227875	0.650772	-0.619775
18246			level4			472.115	168.1	POS								0.0469676	0.0841807	0.049834	0.0402309	0.0461558	0.0523608	0.0532883	0.0351123	0.034298	0.0328719	0.0271671	0.0293432	0.0354075	0.0323667	1.92078	0.0212884	0.183081	0.607388	-0.71931
18247			level4			477.213	168.1	POS								0.000765528	0.00103783	2.39975e-05	0.00385091	0.000414981	2.44876e-05	0.00101962	0.00122033	0.00707498	0.0157056	0.00463794	0.0132297	0.0144405	0.00938484	1.70892	0.0168112	0.162473	9.20423	3.2023
18252			level4			131.534	168	POS								0.00260056	0.00571593	0.00417097	0.00217006	0.00429532	0.00322689	0.00369662	0.00700869	0.00620898	0.0060207	0.00560989	0.00622282	0.0070327	0.00635063	1.79526	0.000986782	0.0393184	1.71795	0.780692
18253			level4			132.55	168	POS								0.000771099	0.000379825	0.00113392	0.000972061	0.00141698	2.44876e-05	0.000783061	0.00271508	0.00261326	0.0054295	0.00214787	0.0011031	0.00359821	0.0029345	1.49208	0.0140143	0.14843	3.74748	1.90592
18259			level4			171.552	168	POS								0.0306488	0.0407701	0.0281987	0.0267618	0.0298275	0.0305696	0.0311294	0.0266907	0.0168612	0.025798	0.0209934	0.0189635	0.0263775	0.0226141	1.74955	0.00953787	0.123138	0.726453	-0.461059
18262			level4	5-Chlorobenzene-1,2,3,4-tetrol	-1.56669	177.557	168	POS								0.0111252	0.0122629	0.01019	0.00972448	0.0133704	0.0130955	0.0116281	0.0361651	0.031862	0.0318723	0.0261963	0.0309522	0.0343744	0.0319037	2.27886	1.07167e-07	0.00013276	2.74368	1.45611
18265			level4			185.546	168	POS								0.00812305	0.00923903	0.00826128	0.0073513	0.0104525	0.00989574	0.00888715	0.0301729	0.033673	0.0271445	0.0276863	0.0310228	0.0271467	0.0294744	2.30974	7.85126e-09	3.94605e-05	3.31652	1.72967
18267			level4	2-Chloromaleylacetate	16.2209	193.564	168	POS								0.0013431	0.00285409	0.002386	0.00106026	0.00249166	0.00269801	0.00213885	0.00770805	0.00300865	0.00488607	0.0028396	0.00510419	0.00841006	0.0053261	1.7235	0.0185086	0.170657	2.49017	1.31624
18268			level4	1-Carboxyvinyl carboxyphosphote	15.4214	197.062	168	POS								0.0275155	0.0322234	0.0276941	0.0250106	0.0278696	0.0294046	0.0282863	0.026573	0.0209711	0.0266195	0.0209113	0.0198671	0.0263137	0.0235426	1.62426	0.0166778	0.161757	0.832298	-0.264829
18269			level4			201.052	168	POS								0.051376	0.0806058	0.0585666	0.0466863	0.058473	0.0582776	0.0589975	0.155432	0.125121	0.13262	0.113987	0.120731	0.135507	0.130566	2.19228	2.69843e-06	0.00114911	2.21308	1.14606
18270			level4			201.554	168	POS								0.00567042	0.0106377	0.00606628	0.00540472	0.00638213	0.00794668	0.00701799	0.0192054	0.0173926	0.0167425	0.0151876	0.0173084	0.0148328	0.0167782	2.16277	2.87976e-06	0.00118829	2.39074	1.25746
18271			level4			202.04	168	POS								0.00921865	0.0134639	0.00962997	0.00741191	0.0102935	0.0125496	0.0104279	0.00702315	0.00583204	0.00770141	0.00555678	0.00452365	0.00881369	0.00657512	1.7926	0.00612844	0.0978333	0.63053	-0.665363
18275			level4			211.552	168	POS								0.0299147	0.0514427	0.0270471	0.0266761	0.0349696	0.0343313	0.0340636	0.0272338	0.0199103	0.0231407	0.0204907	0.0206416	0.0254986	0.0228193	1.7721	0.029145	0.213364	0.669903	-0.577976
18283			level4			239.101	168	POS								0.0203526	0.0226851	0.0237798	0.02462	0.0198677	0.021528	0.0221388	0.0198501	0.0177679	0.0155483	0.0161364	0.0165843	0.0187394	0.0174377	1.92992	0.000996721	0.0394835	0.787653	-0.344368
18298			level4			301.562	168	POS								0.0116218	0.0164225	0.0111043	0.012205	0.0111289	0.0140179	0.0127501	0.00771963	0.0110842	0.0125545	0.0067291	0.0107484	0.0105251	0.00989348	1.36782	0.0444271	0.256149	0.775955	-0.365955
18300			level4			323.082	168	POS								0.0380996	0.0438082	0.0357065	0.0372168	0.041112	0.046161	0.0403507	0.0254294	0.0269174	0.0408071	0.0325641	0.0388266	0.0319965	0.0327569	1.44047	0.0304803	0.217439	0.811804	-0.300796
18305			level4	Dendrid	4.30217	355.109	168	POS								0.00375787	0.00450292	0.0030479	0.00253952	0.00300257	0.00332883	0.00336327	0.00986057	0.0117371	0.00802649	0.00944148	0.0101326	0.0107502	0.00999141	2.23083	4.82665e-07	0.000346172	2.97074	1.57082
18319			level4			405.073	168	POS								0.00729845	0.00781216	0.00636836	0.00872671	0.00799077	0.00816829	0.00772746	0.00438763	0.00646488	0.00636278	0.00526706	0.00257769	0.00697801	0.00533968	1.51277	0.00969979	0.124131	0.691	-0.533241
18321			level4			443.124	168	POS								0.0119892	0.011718	0.012764	0.0094113	0.0130801	0.0158043	0.0124612	0.00962642	0.00971302	0.0107998	0.00681359	0.0107766	0.00932117	0.00950843	1.53958	0.0174538	0.165802	0.763045	-0.39016
[truncated: 3,524 more rows]
