# Supplementary material for: Metabolomic and metagenomic insights into WFBG-mediated regulation of gut microbiota and metabolism in broilers
Source: Appl Environ Microbiol. 2025 Dec 8;92(1):e01890-25. doi: 10.1128/aem.01890-25 (PMC12838195; doi:10.1128/aem.01890-25)
Supplement: Table S3 — Serum metabolite details. [file aem.01890-25-s0005.xlsx]

## Sheet: all
Table S3 Detailed Characterization Parameters of All Serum Samples
MS2_name	MS2_score	level	MS1_name	MS1_ppm	mz	rt	Formula	type	HMDB	CAS	KEGG COMPOUND ID	Super.Class	Class	Sub.Class	SM31	SM32	SM33	SM34	SM35	SM36	QC01	QC02	QC03	SM61	SM62	SM63	SM64	SM65	SM66
Threonine	4	level1			120.066	205	C4H9NO3	POS	HMDB0000167	72-19-5	C00188	Organic acids and derivatives	Carboxylic acids and derivatives	Amino acids, peptides, and analogues	4.0663e+07	3.76189e+07	3.15481e+07	4.93976e+07	3.26009e+07	3.42277e+07	3.14922e+07	3.26206e+07	3.04216e+07	3.41997e+07	2.42957e+07	2.15639e+07	2.72629e+07	2.22292e+07	2.19245e+07
Serine	4	level1			106.05	219.6	C3H7NO3	POS	HMDB0000187	56-45-1	C00065	Organic acids and derivatives	Carboxylic acids and derivatives	Amino acids, peptides, and analogues	2.5291e+07	2.51327e+07	2.91555e+07	2.76507e+07	3.10965e+07	3.0324e+07	3.00675e+07	3.0011e+07	2.98772e+07	3.6834e+07	3.39649e+07	2.99067e+07	3.30192e+07	3.3337e+07	3.11198e+07
Maltose	3.99	level1			365.106	225.7	C12H22O11	POS	HMDB0000163	69-79-4	C00208	Organic oxygen compounds	Organooxygen compounds	Carbohydrates and carbohydrate conjugates	5.17731e+06	4.7742e+06	4.13266e+06	5.29852e+06	4.47794e+06	4.4155e+06	5.02175e+06	4.65789e+06	5.01844e+06	5.94365e+06	3.35923e+06	7.53323e+06	5.18077e+06	4.71148e+06	7.02504e+06
Glutamine	3.99	level1			147.077	217.8	C5H10N2O3	POS	HMDB0000641	56-85-9	C00064	Organic acids and derivatives	Carboxylic acids and derivatives	Amino acids, peptides, and analogues	3.75271e+08	3.88477e+08	3.52525e+08	3.93301e+08	3.48163e+08	3.42268e+08	3.37705e+08	3.59198e+08	3.67475e+08	4.39651e+08	3.49302e+08	3.36226e+08	3.60091e+08	3.57511e+08	3.44494e+08
Methylmalonic acid	3.99	level1			117.019	202.6	C4H6O4	NEG	HMDB0000202	516-05-2	C02170	Organic acids and derivatives	Carboxylic acids and derivatives	Dicarboxylic acids and derivatives	5.56601e+06	3.45603e+06	5.06388e+06	6.26672e+06	2.84083e+06	5.30183e+06	3.41021e+06	3.18104e+06	5.29918e+06	3.87767e+06	25776.1	4.80306e+06	3.97007e+06	4.24843e+06	4.53405e+06
Alanine	3.99	level1			90.055	202.3	C3H7NO2	POS	HMDB0000161	56-41-7	C00041	Organic acids and derivatives	Carboxylic acids and derivatives	Amino acids, peptides, and analogues	2.60522e+08	2.63109e+08	1.86513e+08	2.78246e+08	1.82183e+08	1.9082e+08	2.47307e+08	2.44366e+08	2.43339e+08	2.62587e+08	2.75123e+08	2.55688e+08	2.68367e+08	2.66592e+08	2.5734e+08
5-Aminolevulinic acid	3.99	level1			130.051	201.9	C5H9NO3	NEG	HMDB0001149	106-60-5	C00430	Organic acids and derivatives	Carboxylic acids and derivatives	Amino acids, peptides, and analogues	6.00848e+07	5.48967e+07	2.88664e+07	6.20897e+07	2.82316e+07	2.92023e+07	4.04359e+07	3.94376e+07	3.87846e+07	3.79121e+07	3.52322e+07	2.92471e+07	3.64792e+07	3.54725e+07	3.00001e+07
Quinic acid	3.99	level1			191.056	196.2	C7H12O6	NEG	HMDB0003072	115919-31-8	C00296				4.02612e+06	3.88227e+06	3.0464e+06	3.76517e+06	2.61827e+06	2.9946e+06	5.0137e+06	4.29374e+06	4.82937e+06	6.48894e+06	6.0956e+06	4.30332e+06	6.92581e+06	6.35835e+06	5.03792e+06
Tyrosine	3.99	level1			182.081	178.7	C9H11NO3	POS	HMDB0000158	60-18-4	C00082	Organic acids and derivatives	Carboxylic acids and derivatives	Amino acids, peptides, and analogues	1.10338e+08	1.25953e+08	1.00951e+08	1.231e+08	9.73843e+07	9.79141e+07	1.26584e+08	1.27978e+08	1.23219e+08	1.55888e+08	1.54333e+08	1.20835e+08	1.5305e+08	1.47467e+08	1.29994e+08
MeAIB	3.99	level1			118.086	176.7	C5H11NO2	POS	HMDB0002141	2566-34-9		Organic acids and derivatives	Carboxylic acids and derivatives	Amino acids, peptides, and analogues	7.30071e+08	7.67945e+08	7.57605e+08	1.24235e+09	1.29266e+09	1.2771e+09	7.86368e+08	7.95897e+08	7.6944e+08	1.35088e+09	1.47061e+09	7.79641e+08	8.53335e+08	8.19984e+08	1.42271e+09
Trigonelline	3.99	level1			138.055	168	C7H7NO2	POS	HMDB0000875	535-83-1	C01004	Alkaloids and derivatives	Alkaloids and derivatives	Alkaloids and derivatives	4.48517e+07	5.07304e+07	3.92665e+07	3.99154e+07	3.68346e+07	3.70079e+07	4.08764e+07	4.11828e+07	4.11681e+07	3.39285e+07	3.96665e+07	5.03259e+07	3.53786e+07	4.28785e+07	4.97291e+07
Leucine	3.99	level1			132.102	155.6	C6H13NO2	POS	HMDB0062203	61-90-5	C00123	Organic acids and derivatives	Carboxylic acids and derivatives	Amino acids, peptides, and analogues	8.44668e+08	8.85212e+08	8.7145e+08	9.24944e+08	8.73959e+08	8.758e+08	8.98089e+08	1.17226e+09	8.98517e+08	9.54371e+08	9.50611e+08	9.10777e+08	9.54568e+08	9.33892e+08	8.54914e+08
Guanosine	3.99	level1			284.099	153.5	C10H13N5O5	POS	HMDB0000133	118-00-3	C00387	Nucleosides, nucleotides, and analogues	Purine nucleosides	Purine nucleosides	2.48631e+06	2.36593e+06	3.6032e+06	3.80665e+06	3.65886e+06	3.6874e+06	3.6543e+06	3.74331e+06	3.67879e+06	4.18404e+06	4.61657e+06	3.02535e+06	5.96311e+06	3.80138e+06	2.22771e+06
LacCer(d18:1/16:0)	3.99	level1			862.625	100.5	C46H87NO13	POS	HMDB0006750	4201-62-1		Lipids and lipid-like molecules	Sphingolipids	Glycosphingolipids	4.77418e+06	4.82152e+06	3.48872e+06	3.52342e+06	3.18365e+06	3.70337e+06	3.32438e+06	3.60688e+06	3.46416e+06	4.30068e+06	2.97506e+06	3.81465e+06	2.71781e+06	2.68941e+06	3.52659e+06
7-Methylguanine	3.99	level1			166.072	93.2	C6H7N5O	POS	HMDB0000897	578-76-7	C02242	Organoheterocyclic compounds	Imidazopyrimidines	Purines and purine derivatives	1.85343e+07	1.84901e+07	1.1114e+07	2.17922e+07	1.12613e+07	1.66039e+07	1.86107e+07	1.89366e+07	1.86572e+07	1.38867e+07	1.51819e+07	2.26106e+07	1.583e+07	1.515e+07	2.08278e+07
Cystathionine	3.98	level1			223.075	261.5	C7H14N2O4S	POS	HMDB0000099	2998-83-6	C02291	Organic acids and derivatives	Carboxylic acids and derivatives	Amino acids, peptides, and analogues	1.56672e+06	1.31512e+06	2.48424e+06	1.55728e+06	2.67298e+06	2.48672e+06	2.13609e+06	2.40506e+06	3.13191e+06	2.51781e+06	4.0524e+06	3.81582e+06	3.35695e+06	3.97422e+06	3.23092e+06
Adenosine monophosphate (AMP)	3.98	level1			348.071	250.4	C10H14N5O7P	POS	HMDB0000045	61-19-8	C00020	Nucleosides, nucleotides, and analogues	Purine nucleotides	Purine ribonucleotides	350769	473835	432229	443494	289115	389630	708259	518450	396192	400952	409688	559621	494423	345660	273315
trans-Aconitic acid	3.98	level1			173.009	245.5	C6H6O6	NEG	HMDB0000958	4023-65-8	C02341	Organic acids and derivatives	Carboxylic acids and derivatives	Tricarboxylic acids and derivatives	7.43699e+07	7.40482e+07	6.80269e+07	6.97088e+07	6.74448e+07	6.3956e+07	8.17389e+07	7.6688e+07	7.69134e+07	7.40418e+07	9.88335e+07	8.18836e+07	8.92478e+07	9.74598e+07	8.42958e+07
Glutamate	3.98	level1			146.046	227.8	C5H9NO4	NEG	HMDB0000148	56-86-0	C00025	Organic acids and derivatives	Carboxylic acids and derivatives	Amino acids, peptides, and analogues	1.29202e+07	1.08446e+07	1.61448e+07	1.48787e+07	1.52951e+07	1.58306e+07	1.4511e+07	1.35594e+07	1.27763e+07	1.52247e+07	1.11816e+07	1.23078e+07	1.29939e+07	1.29469e+07	1.18375e+07
Glycerophosphocholine	3.98	level1			258.11	226.2	C8H20NO6P	POS	HMDB0000086	28319-77-9	C00670	Lipids and lipid-like molecules	Glycerophospholipids	Glycerophosphocholines	1.73827e+07	1.57636e+07	2.3941e+07	3.57499e+07	2.6048e+07	2.6325e+07	3.48907e+07	3.76057e+07	3.65176e+07	3.43908e+07	5.68395e+07	4.04372e+07	7.04482e+07	5.26789e+07	3.56105e+07
Asparagine	3.98	level1			133.061	220.2	C4H8N2O3	POS	HMDB0000168	70-47-3	C00152	Organic acids and derivatives	Carboxylic acids and derivatives	Amino acids, peptides, and analogues	2.12692e+07	2.36543e+07	1.786e+07	1.77705e+07	1.6396e+07	1.65618e+07	1.74819e+07	1.76251e+07	1.67669e+07	601914	2.29604e+07	1.67462e+07	1.387e+07	2.08148e+07	1.77098e+07
Fumaric acid	3.98	level1			115.004	216.6	C4H4O4	NEG	HMDB0000134	110-17-8	C00122	Organic acids and derivatives	Carboxylic acids and derivatives	Dicarboxylic acids and derivatives	3.06481e+06	2.71228e+06	4.86098e+06	3.9348e+06	4.4237e+06	4.28072e+06	3.01787e+06	3.09446e+06	3.58909e+06	2.91819e+06	2.55698e+06	2.5481e+06	3.04077e+06	3.33323e+06	2.62143e+06
N6-Acetyllysine	3.98	level1			189.123	203.9	C8H16N2O3	POS	HMDB0000206	692-04-6	C02727	Organic acids and derivatives	Carboxylic acids and derivatives	Amino acids, peptides, and analogues	1.34746e+07	1.33017e+07	1.41763e+07	1.41543e+07	1.39399e+07	1.44011e+07	1.38482e+07	1.42045e+07	1.34232e+07	1.14941e+07	1.5451e+07	1.35872e+07	1.40296e+07	1.41138e+07	1.3684e+07
4-(dimethylamino)butanoate	3.98	level1			130.087	194.1	C6H13NO2	NEG		693-11-8		Lipids and lipid-like molecules	Fatty Acyls	Fatty acids and conjugates	96471.5	6.22493e+06	86184.4	6.76726e+06	6.90868e+06	1.03541e+07	7.18902e+06	6.81951e+06	6.80159e+06	1.08133e+07	7.12793e+06	7.17369e+06	7.03934e+06	7.58514e+06	7.07261e+06
2-Aminoisobutyric acid	3.98	level1			102.056	191.4	C4H9NO2	NEG	HMDB0001906	62-57-7	C03665	Organic acids and derivatives	Carboxylic acids and derivatives	Amino acids, peptides, and analogues	8.21334e+06	6.95532e+06	6.3053e+06	7.37725e+06	6.59413e+06	6.82767e+06	7.38743e+06	7.18072e+06	7.52212e+06	7.09482e+06	6.84758e+06	8.33651e+06	6.49842e+06	7.66781e+06	8.28893e+06
2-Aminobutyric acid	3.98	level1			104.071	189.6	C4H9NO2	POS	HMDB0000452	1492-24-6	C02356	Organic acids and derivatives	Carboxylic acids and derivatives	Amino acids, peptides, and analogues	3.85266e+07	3.84441e+07	3.19659e+07	3.88384e+07	3.28551e+07	3.2395e+07	3.6945e+07	3.82185e+07	3.86191e+07	3.93265e+07	3.55925e+07	4.45646e+07	3.52033e+07	3.84293e+07	4.22543e+07
Pipecolic acid	3.98	level1			128.072	181.5	C6H11NO2	NEG	HMDB0000716	3105-95-1	C00408	Organic acids and derivatives	Carboxylic acids and derivatives	Amino acids, peptides, and analogues	2.25162e+06	2.24896e+06	2.01882e+06	2.33208e+06	2.03994e+06	2.3152e+06	2.02747e+06	2.1865e+06	2.10111e+06	2.33465e+06	1.85465e+06	2.13452e+06	2.0541e+06	2.05662e+06	2.02697e+06
4-Hydroxyisoleucine	3.98	level1			128.072	181.5	C6H13NO3	NEG	HMDB0029449	781658-23-9	C20802	Organic acids and derivatives	Carboxylic acids and derivatives	Amino acids, peptides, and analogues	2.25162e+06	2.24896e+06	2.01882e+06	2.33208e+06	2.03994e+06	2.3152e+06	2.02747e+06	2.1865e+06	2.10111e+06	2.33465e+06	1.85465e+06	2.13452e+06	2.0541e+06	2.05662e+06	2.02697e+06
Methionine	3.98	level1			150.058	168.1	C5H11NO2S	POS	HMDB0033951	59-51-8	C01733	Organic acids and derivatives	Carboxylic acids and derivatives	Amino acids, peptides, and analogues	4.81105e+08	6.18291e+08	4.39828e+08	4.87389e+08	4.17614e+08	4.19589e+08	4.77765e+08	4.80911e+08	4.76231e+08	5.66365e+08	4.73938e+08	5.04339e+08	5.0205e+08	4.94959e+08	5.01313e+08
Acetylglycine	3.98	level1			116.035	160.9	C4H7NO3	NEG	HMDB0000532	543-24-8		Organic acids and derivatives	Carboxylic acids and derivatives	Amino acids, peptides, and analogues	3.79468e+06	3.83273e+06	3.18704e+06	4.00179e+06	3.14358e+06	3.13599e+06	4.67117e+06	4.40098e+06	4.26036e+06	6.12822e+06	5.89386e+06	4.60413e+06	6.04748e+06	5.62987e+06	4.81557e+06
Hygric acid	3.98	level1			128.072	158.7	C6H11NO2	NEG	HMDB0094696	475-11-6	C22223	Organic acids and derivatives	Carboxylic acids and derivatives	Amino acids, peptides, and analogues	1.68821e+06	1.29549e+06	1.48473e+06	1.23237e+06	1.11791e+06	1.24431e+06	1.1562e+06	1.3675e+06	1.2855e+06	1.11465e+06	1.37314e+06	1.55338e+06	1.25273e+06	1.60071e+06	1.22143e+06
Isoleucine	3.98	level1			130.087	155.8	C6H13NO2	NEG	HMDB0000172	73-32-5	C00407	Organic acids and derivatives	Carboxylic acids and derivatives	Amino acids, peptides, and analogues	3.31879e+08	3.31164e+08	3.38201e+08	3.53396e+08	3.42384e+08	3.45049e+08	3.65051e+08	3.59912e+08	3.53332e+08	5.35903e+08	3.97572e+08	3.61792e+08	3.98032e+08	3.85366e+08	3.54967e+08
Allocholic acid	3.98	level1			407.28	128.5	C24H40O5	NEG	HMDB0000505	2464-18-8	C17737	Lipids and lipid-like molecules	Steroids and steroid derivatives	Bile acids, alcohols and derivatives	986400	1.06423e+06	343796	903790	408215	349934	323236	341053	352466	24657.3	0	0	0	0	0
Glycohyodeoxycholic acid	3.98	level1			448.307	124.8	C26H43NO5	NEG	HMDB0255669	13042-33-6		Lipids and lipid-like molecules	Steroids and steroid derivatives	Bile acids, alcohols and derivatives	329137	429107	145958	469106	221508	110349	28571.3	72218.9	130434	24941.2	0	0	0	0	0
Lactate	3.98	level1			89.0243	119.2	C3H6O3	NEG	HMDB0144295	50-21-5	C01432	Organic acids and derivatives	Hydroxy acids and derivatives	Alpha hydroxy acids and derivatives	9.21233e+09	9.80032e+09	1.0179e+10	1.05535e+10	1.04432e+10	1.00756e+10	1.06657e+10	1.0443e+10	9.91537e+09	9.74594e+09	9.72708e+09	9.31436e+09	9.98549e+09	1.03393e+10	1.04346e+10
5-methyl-2'-deoxycytidine	3.98	level1			242.113	103.1	C10H15N3O4	POS		838-07-3	C03592	Nucleosides, nucleotides, and analogues	Pyrimidine nucleosides	Pyrimidine 2'-deoxyribonucleosides	8.09468e+06	8.13142e+06	8.39918e+06	9.50874e+06	7.73026e+06	8.36233e+06	8.85633e+06	9.43938e+06	8.98052e+06	7.7701e+06	9.43924e+06	1.07126e+07	1.003e+07	1.0272e+07	1.00083e+07
Octadecanedioic acid	3.98	level1			313.238	82.1	C18H34O4	NEG	HMDB0000782	871-70-5		Lipids and lipid-like molecules	Fatty Acyls	Fatty acids and conjugates	1.11438e+06	1.09163e+06	1.32484e+06	1.205e+06	1.81621e+06	1.43999e+06	1.23531e+06	1.20882e+06	1.08156e+06	1.24065e+06	1.23774e+06	986022	1.23217e+06	1.54944e+06	1.21772e+06
Adenosine	3.98	level1			268.104	75.2	C10H13N5O4	POS	HMDB0000050	58-61-7	C00212	Nucleosides, nucleotides, and analogues	Purine nucleosides	Purine nucleosides	1.01511e+07	5.60379e+06	8.33682e+06	1.01708e+07	1.1561e+07	1.37301e+07	9.50926e+06	1.32448e+07	8.78715e+06	7.74821e+06	1.01741e+07	8.55016e+06	1.11742e+07	1.04425e+07	7.14884e+06
Creatinine	3.98	level1			114.066	73.9	C4H7N3O	POS	HMDB0000562	60-27-5	C00791	Organic acids and derivatives	Carboxylic acids and derivatives	Amino acids, peptides, and analogues	1.95073e+08	1.80853e+08	1.86871e+08	1.96047e+08	1.91466e+08	1.86512e+08	1.90588e+08	1.91683e+08	1.8485e+08	1.74677e+08	1.86939e+08	1.74348e+08	1.88911e+08	1.86799e+08	1.70998e+08
Uridine	3.98	level1			243.062	66.2	C9H12N2O6	NEG	HMDB0000296	58-96-8	C00299	Nucleosides, nucleotides, and analogues	Pyrimidine nucleosides	Pyrimidine nucleosides	1.92082e+08	1.47947e+08	2.69119e+08	2.87169e+08	2.7824e+08	2.74262e+08	2.12315e+08	2.16781e+08	2.1418e+08	1.76378e+08	1.85814e+08	1.91436e+08	2.07035e+08	1.8468e+08	1.99177e+08
Pyruvate	3.98	level1			87.0086	45.6	C3H4O3	NEG	HMDB0000243	127-17-3	C00022	Organic acids and derivatives	Keto acids and derivatives	Alpha-keto acids and derivatives	2.38201e+09	2.72719e+09	1.28384e+09	1.11386e+09	1.10576e+09	1.19618e+09	1.84503e+09	1.87918e+09	1.85473e+09	1.88251e+09	2.43798e+09	2.01578e+09	1.77449e+09	2.13341e+09	2.38134e+09
4-Methylquinolin-2-ol	3.98	level1			158.061	17.5	C10H9NO	NEG		607-66-9		Organoheterocyclic compounds	Quinolines and derivatives	Quinolones and derivatives	5.89352e+07	6.60238e+07	7.61572e+07	6.76675e+07	8.22022e+07	6.87821e+07	4.05712e+07	4.62187e+07	3.74328e+07	5.52822e+07	5.80183e+07	5.90557e+07	6.30675e+07	5.62612e+07	5.91424e+07
Saccharin	3.98	level1			181.992	16.6	C7H5NO3S	NEG	HMDB0029723	81-07-2	C12283	Organoheterocyclic compounds	Benzothiazoles	Benzothiazoles	4.77898e+08	5.16454e+08	4.43859e+08	5.30238e+08	4.47899e+08	4.59755e+08	3.72377e+08	3.57128e+08	3.48232e+08	2.76153e+08	2.52593e+08	2.03171e+08	2.53183e+08	2.35198e+08	1.98908e+08
Proline	3.98	level1			116.071	181.4	C5H9NO2	POS	HMDB0000162	147-85-3	C00148	Organic acids and derivatives	Carboxylic acids and derivatives	Amino acids, peptides, and analogues	1.74059e+09	1.78238e+09	1.58801e+09	1.80763e+09	1.588e+09	1.57382e+09	1.77267e+09	1.78635e+09	1.77991e+09	1.93288e+09	1.86051e+09	1.75727e+09	1.88668e+09	1.79742e+09	1.74447e+09
cis-Aconitic acid	3.97	level1			173.009	245.5	C6H6O6	NEG	HMDB0000072	4023-65-8	C00417	Organic acids and derivatives	Carboxylic acids and derivatives	Tricarboxylic acids and derivatives	7.43699e+07	7.40482e+07	6.80269e+07	6.97088e+07	6.74448e+07	6.3956e+07	8.17389e+07	7.6688e+07	7.69134e+07	7.40418e+07	9.88335e+07	8.18836e+07	8.92478e+07	9.74598e+07	8.42958e+07
3-Amino-4-methylpentanoic acid	3.97	level1			130.087	155.8	C6H13NO2	NEG	HMDB0245808	5699-54-7		Organic acids and derivatives	Carboxylic acids and derivatives	Amino acids, peptides, and analogues	3.31879e+08	3.31164e+08	3.38201e+08	3.53396e+08	3.42384e+08	3.45049e+08	3.65051e+08	3.59912e+08	3.53332e+08	5.35903e+08	3.97572e+08	3.61792e+08	3.98032e+08	3.85366e+08	3.54967e+08
Raffinose	3.97	level1			527.159	254.5	C18H32O16	POS	HMDB0003213	512-69-6	C00492	Organic oxygen compounds	Organooxygen compounds	Carbohydrates and carbohydrate conjugates	848903	995751	1.07526e+06	1.27536e+06	1.24317e+06	1.22281e+06	1.07149e+06	1.14653e+06	1.06823e+06	1.00995e+06	955424	1.22328e+06	966122	984805	1.17117e+06
gamma-Glutamylglutamine	3.97	level1			276.119	244.5	C10H17N3O6	POS	HMDB0011738	10148-81-9	C05283	Organic acids and derivatives	Carboxylic acids and derivatives	Amino acids, peptides, and analogues	2.99315e+07	2.9107e+07	2.09387e+07	2.87434e+07	2.17467e+07	2.04488e+07	2.79996e+07	3.00492e+07	2.94442e+07	3.7035e+07	3.60772e+07	3.59581e+07	3.42805e+07	3.63164e+07	3.39396e+07
Prolylhydroxyproline	3.97	level1			229.118	244	C10H16N2O4	POS	HMDB0006695	18684-24-7		Organic acids and derivatives	Carboxylic acids and derivatives	Amino acids, peptides, and analogues	3.98568e+08	3.64886e+08	5.0572e+08	4.10716e+08	5.09959e+08	5.09104e+08	4.05233e+08	4.32899e+08	4.34526e+08	4.54119e+08	3.49485e+08	4.9925e+08	3.74153e+08	3.89217e+08	4.54161e+08
Homocarnosine	3.97	level1			239.115	239.9	C10H16N4O3	NEG	HMDB0000745	3650-73-5	C00884	Organic acids and derivatives	Peptidomimetics	Hybrid peptides	6.73228e+06	7.05921e+06	5.38922e+06	7.27888e+06	5.46187e+06	5.41362e+06	6.42547e+06	6.06245e+06	6.33965e+06	9.44438e+06	5.51264e+06	6.42228e+06	6.49713e+06	5.86838e+06	6.15281e+06
Aspartate	3.97	level1			134.045	234.4	C4H7NO4	POS	HMDB0000191	56-84-8	C00049	Organic acids and derivatives	Carboxylic acids and derivatives	Amino acids, peptides, and analogues	5.34739e+06	4.40131e+06	5.80031e+06	7.56766e+06	6.50326e+06	6.56779e+06	6.07599e+06	6.10587e+06	5.82518e+06	1.50177e+07	3.16295e+06	4.42694e+06	7.58336e+06	3.68992e+06	3.66221e+06
Glycerophosphoethanolamine	3.97	level1			216.063	229	C5H14NO6P	POS	HMDB0059660	1190-00-7	C01233	Lipids and lipid-like molecules	Glycerophospholipids	Glycerophosphoethanolamines	3.29467e+06	3.0902e+06	2.82999e+06	3.36802e+06	2.96701e+06	2.84675e+06	3.19147e+06	3.13102e+06	3.00008e+06	2.6577e+06	2.95141e+06	3.39621e+06	2.86873e+06	3.18917e+06	3.32484e+06
myo-Inositol	3.97	level1			179.056	224.1	C6H12O6	NEG	HMDB0000211	87-89-8	C00137	Organic oxygen compounds	Organooxygen compounds	Alcohols and polyols	2.76867e+07	2.68693e+07	3.49598e+07	3.78688e+07	3.58716e+07	3.72016e+07	3.72015e+07	3.66025e+07	3.60996e+07	4.52959e+07	3.92406e+07	3.6856e+07	4.57585e+07	3.91722e+07	3.3179e+07
Glucuronic acid	3.97	level1			193.035	222	C6H10O7	NEG	HMDB0000127	528-16-5|6556-12-3|576-37-4|72121-88-1	C00191	Organic oxygen compounds	Organooxygen compounds	Carbohydrates and carbohydrate conjugates	4.06312e+06	4.05952e+06	4.18159e+06	4.82629e+06	4.21471e+06	4.26598e+06	4.8971e+06	4.72964e+06	4.47113e+06	5.47045e+06	5.15901e+06	4.47021e+06	5.31322e+06	5.14989e+06	4.5307e+06
Glycine	3.97	level1			76.0393	215.1	C2H5NO2	POS	HMDB0000123	56-40-6	C00037	Organic acids and derivatives	Carboxylic acids and derivatives	Amino acids, peptides, and analogues	1.80093e+06	1.45798e+06	1.3707e+06	1.36618e+06	1.82279e+06	1.60896e+06	1.35492e+06	1.469e+06	1.27051e+06	1.93774e+06	1.33066e+06	1.86123e+06	1.54518e+06	1.64646e+06	1.70958e+06
Homoserine	3.97	level1			118.051	204.6	C4H9NO3	NEG	HMDB0000719	672-15-1	C00263	Organic acids and derivatives	Carboxylic acids and derivatives	Amino acids, peptides, and analogues	7.31068e+07	6.50158e+07	6.16599e+07	8.15229e+07	6.92412e+07	6.6167e+07	5.72644e+07	5.73358e+07	5.40986e+07	6.2348e+07	4.0972e+07	3.63744e+07	4.74041e+07	4.19317e+07	3.75545e+07
Itaconic acid	3.97	level1			129.019	204	C5H6O4	NEG	HMDB0002092	97-65-4	C00490	Lipids and lipid-like molecules	Fatty Acyls	Fatty acids and conjugates	9.91254e+06	7.69648e+06	6.17219e+06	1.03409e+07	4.95882e+06	5.82854e+06	1.13107e+07	1.07231e+07	8.96797e+06	2.18328e+06	1.70844e+07	1.36772e+07	1.30359e+07	1.32931e+07	1.51906e+07
Ectoine	3.97	level1			143.082	197.5	C6H10N2O2	POS	HMDB0240650	96702-03-3	C06231	Organic acids and derivatives	Carboxylic acids and derivatives	Amino acids, peptides, and analogues	1.23746e+07	1.37437e+07	8.1717e+06	1.31284e+07	8.69451e+06	8.6203e+06	8.9807e+06	9.11882e+06	9.13611e+06	7.67445e+06	8.13976e+06	6.99864e+06	7.79246e+06	7.22015e+06	6.82655e+06
Trimethylamine N-oxide	3.97	level1			76.0757	191.3	C3H9NO	POS	HMDB0000925	1184-78-7	C01104	Organic nitrogen compounds	Organonitrogen compounds	Aminoxides	5.00252e+07	5.48649e+07	3.90058e+07	5.45217e+07	3.77555e+07	3.97949e+07	4.80682e+07	4.82045e+07	4.79325e+07	3.15321e+07	6.33707e+07	5.4052e+07	5.18308e+07	5.42266e+07	5.25436e+07
N-Acetylglutamine	3.97	level1			187.072	181.5	C7H12N2O4	NEG	HMDB0006029	2490-97-3	D07063	Organic acids and derivatives	Carboxylic acids and derivatives	Amino acids, peptides, and analogues	4.18158e+06	4.77317e+06	2.45929e+06	4.26382e+06	2.35735e+06	2.31853e+06	3.39462e+06	3.30137e+06	3.15731e+06	3.88306e+06	3.34291e+06	2.45411e+06	3.63801e+06	3.14694e+06	2.47454e+06
Xanthosine	3.97	level1			283.068	180.5	C10H12N4O6	NEG	HMDB0000299	146-80-5	C01762	Nucleosides, nucleotides, and analogues	Purine nucleosides	Purine nucleosides	2.43162e+06	2.33492e+06	2.77725e+06	3.84816e+06	2.74847e+06	3.15797e+06	3.08011e+06	2.82518e+06	2.76989e+06	2.86047e+06	2.39761e+06	2.51315e+06	3.07145e+06	2.60621e+06	2.29354e+06
Cysteine S-sulfate	3.97	level1			199.969	177.5	C3H7NO5S2	NEG	HMDB0000731	1637-71-4	C05824	Organic acids and derivatives	Carboxylic acids and derivatives	Amino acids, peptides, and analogues	1.93891e+06	3.72977e+06	2.72813e+06	1.37322e+06	2.60912e+06	2.44675e+06	3.58968e+06	3.61272e+06	3.52539e+06	2.6008e+06	7.64173e+06	3.65959e+06	5.01193e+06	6.69084e+06	5.49649e+06
Dimethylglycine	3.97	level1			104.071	176	C4H9NO2	POS	HMDB0000092	1118-68-9	C01026	Organic acids and derivatives	Carboxylic acids and derivatives	Amino acids, peptides, and analogues	4.92687e+08	5.18646e+08	4.67706e+08	4.93864e+08	4.71055e+08	4.66113e+08	4.94612e+08	4.9402e+08	5.08294e+08	5.694e+08	4.2223e+08	5.88907e+08	4.61958e+08	4.94568e+08	5.73124e+08
Tyrosine O-sulfate	3.97	level1			260.023	174.2	C9H11NO6S	NEG	HMDB0155722	956-46-7		Organic acids and derivatives	Carboxylic acids and derivatives	Amino acids, peptides, and analogues	3.76281e+06	4.01991e+06	4.38116e+06	3.87912e+06	4.14577e+06	4.22527e+06	4.05587e+06	4.18078e+06	4.14281e+06	4.4243e+06	4.01093e+06	5.07664e+06	3.77845e+06	4.24808e+06	4.96818e+06
Pyroglutamic acid	3.97	level1			128.035	173.4	C5H7NO3	NEG	HMDB0000267	98-79-3	C01879	Organic acids and derivatives	Carboxylic acids and derivatives	Amino acids, peptides, and analogues	2.76823e+08	2.92228e+08	1.99593e+08	2.87933e+08	1.96555e+08	2.01028e+08	2.38038e+08	2.28472e+08	2.33002e+08	2.50958e+08	2.1109e+08	2.27049e+08	2.2481e+08	2.21993e+08	2.23816e+08
Taurine	3.97	level1			124.007	172.2	C2H7NO3S	NEG	HMDB0000251	107-35-7	C00245	Organic acids and derivatives	Organic sulfonic acids and derivatives	Organosulfonic acids and derivatives	4.69322e+08	4.79559e+08	6.53463e+08	5.15152e+08	6.44372e+08	6.45788e+08	5.94803e+08	5.56807e+08	5.85451e+08	6.54955e+08	4.82166e+08	6.64887e+08	5.49038e+08	5.67209e+08	6.49819e+08
Urocanic acid	3.97	level1			139.05	168.7	C6H6N2O2	POS	HMDB0000301	104-98-3	C00785	Organoheterocyclic compounds	Azoles	Imidazoles	2.48483e+06	4.03646e+06	1.42845e+06	3.08485e+06	1.29824e+06	3.08582e+06	3.47824e+06	2.35363e+06	3.54431e+06	3.19029e+06	3.43012e+06	4.15519e+06	3.45133e+06	3.28611e+06	4.17271e+06
Phenylalanine	3.97	level1			166.086	153.5	C9H11NO2	POS	HMDB0000159	63-91-2	C00079	Organic acids and derivatives	Carboxylic acids and derivatives	Amino acids, peptides, and analogues	6.44668e+08	6.59912e+08	6.31554e+08	6.55839e+08	6.17586e+08	6.26298e+08	5.84426e+08	5.81636e+08	5.91036e+08	5.6291e+08	5.61149e+08	5.16157e+08	5.51958e+08	5.44902e+08	5.08814e+08
5-Methylcytidine	3.97	level1			258.108	127.2	C10H15N3O5	POS	HMDB0000982	2140-61-6		Nucleosides, nucleotides, and analogues	Pyrimidine nucleosides	Pyrimidine nucleosides	3.03177e+06	3.18583e+06	2.79698e+06	4.01483e+06	2.98795e+06	2.96544e+06	3.29229e+06	3.47532e+06	3.12511e+06	3.14668e+06	3.51064e+06	3.10303e+06	3.83651e+06	3.36711e+06	3.01191e+06
Inosine	3.97	level1			269.088	118.2	C10H12N4O5	POS	HMDB0000195	58-63-9	C00294	Nucleosides, nucleotides, and analogues	Purine nucleosides	Purine nucleosides	3.36456e+07	2.7699e+07	5.80132e+07	4.51083e+07	4.94413e+07	4.77476e+07	4.26923e+07	4.47323e+07	4.30708e+07	4.35961e+07	4.8977e+07	2.61199e+07	5.20331e+07	4.29648e+07	3.32322e+07
2'-O-methylcytidine	3.97	level1			258.108	77.9	C10H15N3O5	POS	HMDB0242132	2140-72-9		Nucleosides, nucleotides, and analogues	Pyrimidine nucleosides	Pyrimidine nucleosides	5.47324e+06	5.31595e+06	5.23757e+06	6.61722e+06	5.81749e+06	5.71789e+06	5.3069e+06	5.18923e+06	5.2143e+06	4.8416e+06	5.0369e+06	4.45875e+06	5.37834e+06	4.69602e+06	4.22448e+06
3'-O-methylcytidine	3.97	level1			258.108	77.9	C10H15N3O5	POS	HMDB0304396	20594-00-7		Nucleosides, nucleotides, and analogues	Pyrimidine nucleosides	Pyrimidine nucleosides	5.47324e+06	5.31595e+06	5.23757e+06	6.61722e+06	5.81749e+06	5.71789e+06	5.3069e+06	5.18923e+06	5.2143e+06	4.8416e+06	5.0369e+06	4.45875e+06	5.37834e+06	4.69602e+06	4.22448e+06
Hypoxanthine	3.97	level1			137.046	74	C5H4N4O	POS	HMDB0000157	68-94-0	C00262	Organoheterocyclic compounds	Imidazopyrimidines	Purines and purine derivatives	3.16829e+09	2.55007e+09	4.22823e+09	4.60184e+09	4.43626e+09	4.24843e+09	3.69678e+09	3.72377e+09	3.70296e+09	3.61432e+09	3.17273e+09	3.10045e+09	4.05285e+09	3.43319e+09	2.67253e+09
Indoleacetic acid	3.97	level1			176.07	52.5	C10H9NO2	POS	HMDB0000197	87-51-4	C00954	Organoheterocyclic compounds	Indoles and derivatives	Indolyl carboxylic acids and derivatives	1.16954e+06	1.2801e+06	1.28902e+06	1.0226e+06	1.36136e+06	1.37038e+06	1.31022e+06	1.22502e+06	1.2231e+06	629237	1.40998e+06	756922	1.17249e+06	1.31399e+06	917401
Isodeoxycholic acid	3.97	level1			391.285	50.2	C24H40O4	NEG	HMDB0002536	566-17-6	C17661	Lipids and lipid-like molecules	Steroids and steroid derivatives	Bile acids, alcohols and derivatives	3.58058e+06	4.28574e+06	3.21154e+06	5.003e+06	3.62226e+06	3.18725e+06	2.30968e+06	2.28266e+06	2.07181e+06	400580	138716	332552	202142	185777	568326
Taurochenodeoxycholic acid	3.97	level1			500.304	44.7	C26H45NO6S	POS	HMDB0000951	516-35-8	C05465	Lipids and lipid-like molecules	Steroids and steroid derivatives	Bile acids, alcohols and derivatives	1.73115e+07	1.63101e+07	2.09749e+07	1.67778e+07	2.1987e+07	2.08397e+07	1.72551e+07	1.68501e+07	1.66808e+07	1.55271e+07	9.69829e+06	1.68093e+07	1.26267e+07	1.45264e+07	1.63737e+07
Benzoic acid	3.97	level1			121.029	39	C7H6O2	NEG	HMDB0001870	65-85-0	C00180	Benzenoids	Benzene and substituted derivatives	Benzoic acids and derivatives	2.41395e+07	2.86934e+07	1.86485e+07	3.55426e+07	1.89372e+07	1.80053e+07	2.12091e+07	2.05319e+07	2.06673e+07	1.64011e+07	2.82616e+07	1.88055e+07	2.49045e+07	2.56939e+07	1.81989e+07
Thymidine	3.97	level1			241.083	35.2	C10H14N2O5	NEG	HMDB0000273	50-89-5	C00214	Nucleosides, nucleotides, and analogues	Pyrimidine nucleosides	Pyrimidine 2'-deoxyribonucleosides	2.05763e+07	1.67707e+07	3.15169e+07	3.00268e+07	3.30945e+07	3.87035e+07	2.40243e+07	2.3825e+07	2.63362e+07	2.27848e+07	1.84168e+07	3.04891e+07	2.6352e+07	2.17173e+07	1.57634e+07
p-Anisic acid	3.97	level1			151.04	34.3	C8H8O3	NEG	HMDB0001101	100-09-4	C02519	Benzenoids	Benzene and substituted derivatives	Benzoic acids and derivatives	5.11715e+06	5.61868e+06	3.72388e+06	9.0557e+06	4.1698e+06	4.41949e+06	1.15809e+07	1.07711e+07	1.09591e+07	6.54102e+06	7.5114e+06	3.97048e+06	4.39879e+06	8.41953e+06	3.99782e+06
2'-O-Methyluridine	3.97	level1			257.078	33	C10H14N2O6	NEG	HMDB0240328	2140-76-3		Nucleosides, nucleotides, and analogues	Pyrimidine nucleosides	Pyrimidine nucleosides	5.37929e+06	4.6289e+06	5.14877e+06	4.3463e+06	4.27957e+06	5.07713e+06	3.61398e+06	3.73515e+06	3.78853e+06	3.31597e+06	3.16524e+06	3.64187e+06	3.45237e+06	3.58084e+06	2.69389e+06
Tris(2,4-di-tert-butylphenyl)phosphate	3.97	level1			663.453	15.6	C42H63O4P	POS		31570-04-4		Organic acids and derivatives	Organic phosphoric acids and derivatives	Phosphate esters	3.42177e+07	1.21426e+07	4.0893e+07	1.06061e+07	1.0187e+07	1.10049e+07	1.05886e+07	8.48841e+06	8.13884e+06	9.46999e+06	1.03564e+07	1.16291e+07	1.02894e+07	1.434e+07	3.83659e+07
4-hydroxy-1H-indole-3-carbaldehyde	3.97	level1			162.055	15.3	C9H7NO2	POS		81779-27-3		Organoheterocyclic compounds	Indoles and derivatives	Hydroxyindoles	755165	875075	1.27124e+06	845298	1.50614e+06	1.31154e+06	950920	1.32988e+06	1.33813e+06	1.37299e+06	827182	1.47774e+06	635167	729509	1.63614e+06
3-Pyridol	3.97	level1			96.0443	14.9	C5H5NO	POS		109-00-2		Organoheterocyclic compounds	Pyridines and derivatives	Hydroxypyridines	4.48866e+06	4.78659e+06	3.82499e+06	4.96991e+06	4.18218e+06	4.11578e+06	3.23323e+06	2.34205e+06	2.80035e+06	4.52067e+06	4.17152e+06	4.08641e+06	4.22233e+06	4.19939e+06	4.17076e+06
Menadione bisulfite (sodium)	3.97	level1			253.017	14.6	C11H10O5S	NEG	HMDB0254432	130-37-0		Benzenoids	Naphthalenes	Naphthoquinones	7.57971e+07	7.84375e+07	6.01966e+07	8.17287e+07	6.144e+07	6.14437e+07	6.99365e+07	6.82365e+07	6.47863e+07	7.48772e+07	7.56391e+07	6.50611e+07	7.2355e+07	7.22465e+07	6.66523e+07
2-Methylphenol	3.97	level1			107.05	13.9	C7H8O	NEG	HMDB0002055	95-48-7	C01542	Benzenoids	Phenols	Cresols	4.89955e+06	6.78276e+06	2.09967e+06	5.75391e+06	2.13899e+06	2.16773e+06	3.2366e+06	3.15689e+06	3.06052e+06	1.67451e+06	4.36319e+06	2.65084e+06	3.49501e+06	3.62167e+06	2.35624e+06
3-Cresol	3.97	level1			107.05	13.9	C7H8O	NEG	HMDB0002048	108-39-4	C01467	Benzenoids	Phenols	Cresols	4.89955e+06	6.78276e+06	2.09967e+06	5.75391e+06	2.13899e+06	2.16773e+06	3.2366e+06	3.15689e+06	3.06052e+06	1.67451e+06	4.36319e+06	2.65084e+06	3.49501e+06	3.62167e+06	2.35624e+06
Cholesteryl sulfate	3.97	level1			465.304	13.8	C27H46O4S	NEG	HMDB0000653	1256-86-6	C18043	Lipids and lipid-like molecules	Steroids and steroid derivatives	Cholestane steroids	6.19538e+08	6.07167e+08	2.55166e+08	5.04012e+08	2.63919e+08	2.7977e+08	3.92206e+08	3.82353e+08	3.42468e+08	5.66564e+08	97294.2	4.03523e+08	3.16047e+08	2.80588e+08	3.51891e+08
4-Aminobutyric acid (GABA)	3.97	level1			102.056	213.9	C4H9NO2	NEG	HMDB0000112	56-12-2	C00334	Organic acids and derivatives	Carboxylic acids and derivatives	Amino acids, peptides, and analogues	2.33375e+06	1.68752e+06	1.65902e+06	1.94453e+06	2.07768e+06	2.27922e+06	5.16172e+06	1.71046e+06	2.33479e+06	2.52933e+06	2.49532e+06	2.48872e+06	2.07445e+06	2.45674e+06	2.96246e+06
gamma-Glutamylphenylalanine	3.97	level1			295.129	203.2	C14H18N2O5	POS	HMDB0000594	7432-24-8		Organic acids and derivatives	Carboxylic acids and derivatives	Amino acids, peptides, and analogues	2.11683e+06	2.02331e+06	2.05069e+06	2.45544e+06	2.15872e+06	2.03834e+06	2.19333e+06	2.29466e+06	2.17603e+06	2.38028e+06	2.26657e+06	1.8784e+06	2.20743e+06	2.10602e+06	1.99271e+06
Trehalose	3.96	level1			365.106	225.7	C12H22O11	POS	HMDB0000975	99-20-7	C01083	Organic oxygen compounds	Organooxygen compounds	Carbohydrates and carbohydrate conjugates	5.17731e+06	4.7742e+06	4.13266e+06	5.29852e+06	4.47794e+06	4.4155e+06	5.02175e+06	4.65789e+06	5.01844e+06	5.94365e+06	3.35923e+06	7.53323e+06	5.18077e+06	4.71148e+06	7.02504e+06
4-Hydroxyproline	3.96	level1			130.051	201.9	C5H9NO3	NEG	HMDB0000725	51-35-4	C01157	Organic acids and derivatives	Carboxylic acids and derivatives	Amino acids, peptides, and analogues	6.00848e+07	5.48967e+07	2.88664e+07	6.20897e+07	2.82316e+07	2.92023e+07	4.04359e+07	3.94376e+07	3.87846e+07	3.79121e+07	3.52322e+07	2.92471e+07	3.64792e+07	3.54725e+07	3.00001e+07
Norleucine	3.96	level1			132.102	155.6	C6H13NO2	POS	HMDB0251526	104809-14-5	C01933	Organic acids and derivatives	Carboxylic acids and derivatives	Amino acids, peptides, and analogues	8.44668e+08	8.85212e+08	8.7145e+08	9.24944e+08	8.73959e+08	8.758e+08	8.98089e+08	1.17226e+09	8.98517e+08	9.54371e+08	9.50611e+08	9.10777e+08	9.54568e+08	9.33892e+08	8.54914e+08
Ursocholic acid	3.96	level1			407.28	128.5	C24H40O5	NEG	HMDB0000917	2955-27-3	C17644	Lipids and lipid-like molecules	Steroids and steroid derivatives	Bile acids, alcohols and derivatives	986400	1.06423e+06	343796	903790	408215	349934	323236	341053	352466	24657.3	0	0	0	0	0
Stachyose	3.96	level1			689.212	279.5	C24H42O21	POS	HMDB0003553	470-55-3	C01613	Organic oxygen compounds	Organooxygen compounds	Carbohydrates and carbohydrate conjugates	147752	143872	240563	143433	260323	230956	200806	177306	203270	179306	161420	293081	169114	204934	256111
gamma-Glutamylalanine	3.96	level1			219.098	233.7	C8H14N2O5	POS	HMDB0006248	5875-41-2		Organic acids and derivatives	Carboxylic acids and derivatives	Amino acids, peptides, and analogues	1.9302e+06	1.92673e+06	1.20888e+06	2.3437e+06	1.18252e+06	1.13108e+06	1.90311e+06	2.37287e+06	1.96526e+06	2.41657e+06	2.4309e+06	2.5644e+06	2.23484e+06	3.00025e+06	2.33014e+06
Glutarylcarnitine	3.96	level1			276.144	231.1	C12H21NO6	POS	HMDB0013130	102636-82-8		Lipids and lipid-like molecules	Fatty Acyls	Fatty acid esters	3.08399e+06	3.05594e+06	2.82912e+06	3.25418e+06	2.85069e+06	2.90639e+06	3.23949e+06	3.23458e+06	3.14512e+06	3.68228e+06	3.76328e+06	2.72482e+06	3.77291e+06	3.60855e+06	2.89271e+06
3-Methylhistidine	3.96	level1			170.093	221.2	C7H11N3O2	POS	HMDB0000479	368-16-1	C01152	Organic acids and derivatives	Carboxylic acids and derivatives	Amino acids, peptides, and analogues	2.03318e+08	1.90198e+08	2.08061e+08	2.13056e+08	3.62293e+08	2.09885e+08	1.89734e+08	2.10679e+08	2.11013e+08	2.3449e+08	2.12064e+08	1.89988e+08	2.06783e+08	2.10758e+08	1.88054e+08
Histidine	3.96	level1			156.077	216.5	C6H9N3O2	POS	HMDB0000177	71-00-1	C00135	Organic acids and derivatives	Carboxylic acids and derivatives	Amino acids, peptides, and analogues	3.53158e+06	1.27678e+06	3.15897e+06	3.42233e+06	3.14587e+06	3.32792e+06	2.996e+06	3.42786e+06	3.7994e+06	3.20888e+06	3.52345e+06	3.46166e+06	3.01913e+06	3.49303e+06	3.26812e+06
Sucrose	3.96	level1			341.109	211.4	C12H22O11	NEG	HMDB0000258	57-50-1	C00089	Organic oxygen compounds	Organooxygen compounds	Carbohydrates and carbohydrate conjugates	1.06056e+07	1.03856e+07	1.17247e+07	1.07617e+07	1.54643e+07	1.2918e+07	1.05441e+07	1.08751e+07	1.10308e+07	4.91524e+06	8.24979e+06	1.53477e+07	5.46373e+06	8.77298e+06	1.24353e+07
Terephthalic-Acid	3.96	level1			165.019	204	C8H6O4	NEG	HMDB0002428	100-21-0	C06337	Benzenoids	Benzene and substituted derivatives	Benzoic acids and derivatives	3.34217e+06	2.83857e+06	3.06289e+06	3.17351e+06	2.25767e+06	2.52434e+06	3.23989e+06	3.15951e+06	3.01416e+06	3.09187e+06	3.26514e+06	2.98652e+06	3.20053e+06	2.56711e+06	3.36455e+06
Creatine	3.96	level1			132.077	203.9	C4H9N3O2	POS	HMDB0000064	57-00-1	C00300	Organic acids and derivatives	Carboxylic acids and derivatives	Amino acids, peptides, and analogues	6.10558e+08	6.14215e+08	7.4709e+08	6.95668e+08	7.54027e+08	7.57341e+08	6.81246e+08	7.07031e+08	7.01328e+08	7.18256e+08	6.53844e+08	6.87281e+08	7.03013e+08	6.49803e+08	6.4751e+08
beta-Alanine	3.96	level1			88.0404	202.6	C3H7NO2	NEG	HMDB0000056	107-95-9	C00099	Organic acids and derivatives	Carboxylic acids and derivatives	Amino acids, peptides, and analogues	1.00785e+08	9.61164e+07	6.49211e+07	1.12793e+08	6.31916e+07	6.60818e+07	9.38516e+07	8.8065e+07	8.6576e+07	9.04616e+07	9.65323e+07	8.73985e+07	9.6768e+07	9.95824e+07	8.43017e+07
Methylsuccinic acid	3.96	level1			131.035	202.6	C5H8O4	NEG	HMDB0001844	498-21-5		Lipids and lipid-like molecules	Fatty Acyls	Fatty acids and conjugates	1.09676e+07	9.61324e+06	1.23518e+07	1.1782e+07	1.07089e+07	1.10173e+07	1.13237e+07	1.08903e+07	1.05615e+07	4.54641e+06	1.07225e+07	1.12031e+07	9.39098e+06	1.18444e+07	1.13505e+07
1-Methylhistamine	3.96	level1			126.103	201.6	C6H11N3	POS	HMDB0000898	501-75-7	C05127	Organic nitrogen compounds	Organonitrogen compounds	Amines	1.61231e+06	1.78352e+06	1.64123e+06	1.72807e+06	1.77214e+06	1.71149e+06	1.76552e+06	1.91381e+06	1.8484e+06	2.1026e+06	2.52065e+06	1.69183e+06	2.40795e+06	2.22951e+06	1.8448e+06
Azelaic acid	3.96	level1			187.098	199.9	C9H16O4	NEG	HMDB0000784	123-99-9	C08261	Lipids and lipid-like molecules	Fatty Acyls	Fatty acids and conjugates	1.56939e+06	1.67251e+06	1.2634e+06	1.56124e+06	1.38632e+06	1.43726e+06	1.53159e+06	1.40725e+06	1.41995e+06	1.46933e+06	1.34748e+06	1.61009e+06	1.31769e+06	1.33512e+06	1.37373e+06
Uric acid	3.96	level1			167.021	192.1	C5H4N4O3	NEG	HMDB0000289	69-93-2	C00366	Organoheterocyclic compounds	Imidazopyrimidines	Purines and purine derivatives	330955	285746	325459	307511	265092	323581	310127	293155	270533	224798	335950	208093	298432	302769	216452
Dopamine	3.96	level1			136.076	178.7	C8H11NO2	POS	HMDB0000073	62-31-7	C03758	Benzenoids	Phenols	Benzenediols	5.48581e+06	6.35492e+06	5.08222e+06	6.23017e+06	5.21303e+06	5.0543e+06	6.47635e+06	6.64217e+06	6.53231e+06	7.7645e+06	8.08403e+06	6.35866e+06	7.56503e+06	7.69699e+06	6.89448e+06
Glyceric acid	3.96	level1			105.019	172.9	C3H6O4	NEG	HMDB0000139	6000-40-4	C00258	Organic oxygen compounds	Organooxygen compounds	Carbohydrates and carbohydrate conjugates	2.31889e+07	2.28534e+07	1.99034e+07	2.11116e+07	1.99714e+07	2.04109e+07	2.75979e+07	2.70861e+07	2.50483e+07	2.45316e+07	2.87837e+07	2.84827e+07	2.43634e+07	3.21582e+07	3.10047e+07
Pehanorm	3.96	level1			122.081	172.6	C4H11NO3	POS	HMDB0240288	77-86-1	C07182	Organic nitrogen compounds	Organonitrogen compounds	Amines	5.07593e+06	6.11425e+06	4.94579e+06	4.73799e+06	4.83553e+06	4.9272e+06	4.75294e+06	4.64614e+06	4.68088e+06	4.89298e+06	4.5577e+06	4.68038e+06	4.65544e+06	4.62506e+06	4.85529e+06
Propionylcarnitine (Car(3:0))	3.96	level1			218.139	168	C10H19NO4	POS	HMDB0000824	17298-37-2	C03017	Lipids and lipid-like molecules	Fatty Acyls	Fatty acid esters	3.19966e+07	2.91153e+07	2.78567e+07	2.63235e+07	2.36798e+07	2.3841e+07	2.71634e+07	2.80128e+07	2.77631e+07	2.01219e+07	3.93096e+07	2.20993e+07	3.21339e+07	3.41152e+07	2.48299e+07
Pantothenic acid	3.96	level1			218.103	155.5	C9H17NO5	NEG	HMDB0000210	79-83-4	C00864	Organic oxygen compounds	Organooxygen compounds	Alcohols and polyols	2.9193e+07	2.89191e+07	5.12823e+07	3.0586e+07	4.7396e+07	4.80497e+07	3.53906e+07	3.43435e+07	3.38515e+07	2.74913e+07	2.61877e+07	3.26468e+07	2.767e+07	2.92925e+07	3.02833e+07
N-Acetylmethionine	3.96	level1			190.054	104.2	C7H13NO3S	NEG	HMDB0011745	65-82-7	C02712	Organic acids and derivatives	Carboxylic acids and derivatives	Amino acids, peptides, and analogues	6.56169e+06	7.22598e+06	5.29029e+06	9.15051e+06	6.11536e+06	6.1377e+06	6.25856e+06	5.88757e+06	5.84687e+06	6.16487e+06	4.6749e+06	4.17197e+06	6.18365e+06	4.71713e+06	3.73909e+06
N-Acetyltryptophan	3.96	level1			247.107	103.8	C13H14N2O3	POS	HMDB0013713	1218-34-4	C03137	Organic acids and derivatives	Carboxylic acids and derivatives	Amino acids, peptides, and analogues	573032	561898	1.03266e+06	766561	802596	722072	609695	605519	585710	112893	632230	300300	361763	701655	348261
Levulinic acid	3.96	level1			115.04	103.2	C5H8O3	NEG	HMDB0000720	123-76-2		Organic acids and derivatives	Keto acids and derivatives	Gamma-keto acids and derivatives	4.2983e+06	5.81346e+06	5.35039e+06	4.85168e+06	4.61767e+06	4.43207e+06	6.7679e+06	4.37829e+06	4.76942e+06	4.58535e+06	5.04114e+06	4.88164e+06	4.58839e+06	5.01483e+06	5.07539e+06
Car(18:1)	3.96	level1			426.358	91.7	C25H47NO4	POS	HMDB0013337	13962-05-5		Lipids and lipid-like molecules	Fatty Acyls	Fatty acid esters	5.17833e+06	3.51267e+06	3.78215e+06	9.82011e+06	4.40754e+06	4.98008e+06	6.40862e+06	3.53169e+06	6.58356e+06	4.77099e+06	6.67551e+06	1.42658e+07	9.01218e+06	6.63761e+06	4.82891e+06
N4-Acetylcytidine	3.96	level1			284.088	67.5	C11H15N3O6	NEG	HMDB0005923	3768-18-1	C22293	Nucleosides, nucleotides, and analogues	Pyrimidine nucleosides	Pyrimidine nucleosides	788798	994305	743971	914891	970813	804758	916271	996060	905418	875081	1.09632e+06	885556	1.01547e+06	1.00765e+06	903048
1-Methylinosine	3.96	level1			283.103	58.4	C11H14N4O5	POS	HMDB0002721	2140-73-0		Nucleosides, nucleotides, and analogues	Purine nucleosides	Purine nucleosides	1.66729e+07	1.61732e+07	1.7102e+07	1.9365e+07	1.7511e+07	1.77925e+07	1.64341e+07	1.60291e+07	1.65038e+07	1.5057e+07	1.6579e+07	1.44769e+07	1.76326e+07	1.62859e+07	1.39389e+07
2'-O-Methylinosine	3.96	level1			283.103	58.4	C11H14N4O5	POS		3881-21-8		Nucleosides, nucleotides, and analogues	Purine nucleosides	Purine nucleosides	1.66729e+07	1.61732e+07	1.7102e+07	1.9365e+07	1.7511e+07	1.77925e+07	1.64341e+07	1.60291e+07	1.65038e+07	1.5057e+07	1.6579e+07	1.44769e+07	1.76326e+07	1.62859e+07	1.39389e+07
Indolelactic acid	3.96	level1			204.066	55.5	C11H11NO3	NEG	HMDB0000671	1821-52-9	C02043	Organoheterocyclic compounds	Indoles and derivatives	Indolyl carboxylic acids and derivatives	1.00707e+07	1.13738e+07	8.57715e+06	1.31425e+07	9.50377e+06	9.38022e+06	1.15242e+07	1.11923e+07	1.11165e+07	1.1635e+07	1.23838e+07	8.69976e+06	1.24812e+07	1.13804e+07	9.1464e+06
2-Ethyl-2-hydroxybutyric acid	3.96	level1			131.071	40.3	C6H12O3	NEG	HMDB0001975	3639-21-2		Lipids and lipid-like molecules	Fatty Acyls	Fatty acids and conjugates	1.22737e+08	1.10619e+08	8.33368e+07	1.36032e+08	8.40888e+07	8.8559e+07	1.01182e+08	9.93562e+07	9.92986e+07	1.00673e+08	8.42058e+07	1.10604e+08	9.58108e+07	9.02001e+07	9.07243e+07
Nonaethylene glycol	3.96	level1			415.253	32.2	C18H38O10	POS		3386-18-3		Organic oxygen compounds	Organooxygen compounds	Ethers	985602	388893	497569	510740	361034	455148	342377	223568	564232	558700	332371	727894	506905	221793	680493
6-Methylnicotinamide	3.96	level1			137.071	23.7	C7H8N2O	POS		6960-22-1		Organoheterocyclic compounds	Pyridines and derivatives	Pyridinecarboxylic acids and derivatives	1.75301e+06	1.5468e+06	1.14626e+06	2.05234e+06	887553	384469	2.84422e+06	2.43522e+06	2.55543e+06	1.99243e+06	3.53834e+06	5.33516e+06	2.8197e+06	3.75061e+06	4.27781e+06
Thymine	3.96	level1			125.035	23.5	C5H6N2O2	NEG	HMDB0000262	65-71-4	C00178	Organoheterocyclic compounds	Diazines	Pyrimidines and pyrimidine derivatives	5.83734e+06	5.17107e+06	3.97222e+06	5.41385e+06	4.05484e+06	4.01404e+06	3.98514e+06	3.91045e+06	3.66857e+06	3.87342e+06	3.96582e+06	3.25288e+06	4.0629e+06	3.69386e+06	3.70968e+06
Phytanic acid	3.96	level1			311.296	19.6	C20H40O2	NEG	HMDB0000801	14721-66-5	C01607	Lipids and lipid-like molecules	Prenol lipids	Diterpenoids	8.28374e+06	7.86484e+06	4.8712e+06	6.99213e+06	4.42967e+06	4.48375e+06	5.50256e+06	6.38549e+06	5.77729e+06	6.90719e+06	7.48742e+06	7.05103e+06	5.94217e+06	7.84199e+06	6.07871e+06
cis-11-Eicosenoic acid	3.96	level1			309.28	19.2	C20H38O2	NEG	HMDB0002231	26764-41-0	C16526	Lipids and lipid-like molecules	Fatty Acyls	Fatty acids and conjugates	2.79729e+07	2.37181e+07	1.74418e+07	2.58355e+07	1.78616e+07	1.88197e+07	2.14064e+07	2.15697e+07	1.99329e+07	1.90086e+07	2.34076e+07	3.03188e+07	2.30725e+07	2.68915e+07	2.67001e+07
Cer(d18:1/16:0)	3.96	level1			538.519	16.3	C34H67NO3	POS	HMDB0004949	24696-26-2		Lipids and lipid-like molecules	Sphingolipids	Ceramides	5.24027e+07	5.29207e+07	2.75977e+07	5.47985e+07	3.48321e+07	3.3353e+07	3.07741e+07	2.836e+07	2.50929e+07	4.183e+07	4.33225e+07	4.11993e+07	3.50672e+07	3.29915e+07	1.00693e+06
Azomycin	3.96	level1			112.015	15.8	C3H3N3O2	NEG	HMDB0245259	527-73-1	C14531	Organic 1,3-dipolar compounds	Allyl-type 1,3-dipolar organic compounds	Organic nitro compounds	1.26569e+06	1.0497e+06	1.37324e+06	1.14233e+06	1.21334e+06	1.72895e+06	2.33615e+06	1.17487e+06	1.36119e+06	1.58026e+06	915063	1.54408e+06	1.39545e+06	1.17539e+06	1.13156e+06
2,3-Dihydroxybenzoic acid (Pyrocatechuic acid)	3.96	level1			153.019	14	C7H6O4	NEG	HMDB0000397	303-38-8	C00196	Benzenoids	Benzene and substituted derivatives	Benzoic acids and derivatives	4.72852e+07	4.74581e+07	3.14888e+07	4.57961e+07	3.34501e+07	3.80747e+07	3.49549e+07	3.38907e+07	3.54191e+07	5.61552e+07	4.24645e+07	2.68338e+07	4.45698e+07	3.5403e+07	2.71723e+07
2,6-Dihydroxybenzoic acid	3.96	level1			153.019	14	C7H6O4	NEG	HMDB0013676	303-07-1	C21298	Benzenoids	Benzene and substituted derivatives	Benzoic acids and derivatives	4.72852e+07	4.74581e+07	3.14888e+07	4.57961e+07	3.34501e+07	3.80747e+07	3.49549e+07	3.38907e+07	3.54191e+07	5.61552e+07	4.24645e+07	2.68338e+07	4.45698e+07	3.5403e+07	2.71723e+07
4-Cresol sulfate	3.96	level1			187.007	13.9	C7H8O4S	NEG	HMDB0011635	91978-69-7		Organic acids and derivatives	Organic sulfuric acids and derivatives	Arylsulfates	5.48429e+08	6.02562e+08	2.39479e+08	5.93141e+08	2.34637e+08	2.55039e+08	3.59088e+08	3.64932e+08	3.53076e+08	1.9639e+08	3.97114e+08	2.77039e+08	3.3686e+08	3.57046e+08	2.79785e+08
Pyrocatechol	3.96	level1			109.029	13.6	C6H6O2	NEG	HMDB0000957	120-80-9	C00090	Benzenoids	Phenols	Benzenediols	4.05794e+06	4.12955e+06	1.76189e+06	4.26147e+06	1.87115e+06	1.96804e+06	2.51739e+06	2.11092e+06	1.76556e+06	2.07264e+06	2.75245e+06	1.48483e+06	2.20952e+06	2.21391e+06	1.77412e+06
Hydroquinone	3.96	level1			109.029	13.6	C6H6O2	NEG	HMDB0002434	123-31-9	C00530	Benzenoids	Phenols	Benzenediols	4.05794e+06	4.12955e+06	1.76189e+06	4.26147e+06	1.87115e+06	1.96804e+06	2.51739e+06	2.11092e+06	1.76556e+06	2.07264e+06	2.75245e+06	1.48483e+06	2.20952e+06	2.21391e+06	1.77412e+06
Taurocholic acid	3.96	level1			516.298	103.1	C26H45NO7S	POS	HMDB0000036	81-24-3	C05122	Lipids and lipid-like molecules	Steroids and steroid derivatives	Bile acids, alcohols and derivatives	7.30511e+06	7.30397e+06	5.43558e+06	7.70876e+06	4.97039e+06	4.95305e+06	4.3928e+06	5.12753e+06	4.56484e+06	4.42016e+06	3.00916e+06	2.96718e+06	3.58051e+06	3.30592e+06	3.52812e+06
2-Hydroxybutyric acid	3.96	level1			85.0294	95.5	C4H8O3	NEG	HMDB0000008	3347-90-8	C05984	Organic acids and derivatives	Hydroxy acids and derivatives	Alpha hydroxy acids and derivatives	5.16795e+06	5.59485e+06	4.36099e+06	5.39377e+06	4.74976e+06	4.85096e+06	5.51518e+06	5.93284e+06	5.50066e+06	5.54168e+06	6.7598e+06	6.28672e+06	5.98401e+06	6.19428e+06	6.24008e+06
6-Aminonicotinic acid	3.95	level1			139.05	168.7	C6H6N2O2	POS		3167-49-5		Organoheterocyclic compounds	Pyridines and derivatives	Pyridinecarboxylic acids and derivatives	2.48483e+06	4.03646e+06	1.42845e+06	3.08485e+06	1.29824e+06	3.08582e+06	3.47824e+06	2.35363e+06	3.54431e+06	3.19029e+06	3.43012e+06	4.15519e+06	3.45133e+06	3.28611e+06	4.17271e+06
3-Methyluridine	3.95	level1			257.078	33	C10H14N2O6	NEG	HMDB0004813	2140-69-4		Nucleosides, nucleotides, and analogues	Pyrimidine nucleosides	Pyrimidine nucleosides	5.37929e+06	4.6289e+06	5.14877e+06	4.3463e+06	4.27957e+06	5.07713e+06	3.61398e+06	3.73515e+06	3.78853e+06	3.31597e+06	3.16524e+06	3.64187e+06	3.45237e+06	3.58084e+06	2.69389e+06
8-Hydroxycarbostyril	3.95	level1			162.055	15.3	C9H7NO2	POS	HMDB0240311	15450-76-7	C06342	Organoheterocyclic compounds	Quinolines and derivatives	Quinolones and derivatives	755165	875075	1.27124e+06	845298	1.50614e+06	1.31154e+06	950920	1.32988e+06	1.33813e+06	1.37299e+06	827182	1.47774e+06	635167	729509	1.63614e+06
Hydroxyisocaproic acid	3.95	level1			131.071	40.3	C6H12O3	NEG	HMDB0000665	498-36-2	C03264	Lipids and lipid-like molecules	Fatty Acyls	Fatty acids and conjugates	1.22737e+08	1.10619e+08	8.33368e+07	1.36032e+08	8.40888e+07	8.8559e+07	1.01182e+08	9.93562e+07	9.92986e+07	1.00673e+08	8.42058e+07	1.10604e+08	9.58108e+07	9.02001e+07	9.07243e+07
Ornithine	3.95	level1			133.097	289.1	C5H12N2O2	POS	HMDB0000214	3184-13-2	C00077	Organic acids and derivatives	Carboxylic acids and derivatives	Amino acids, peptides, and analogues	3.12184e+07	2.89338e+07	2.95786e+07	2.8748e+07	2.96723e+07	2.84135e+07	2.64314e+07	2.9236e+07	2.90652e+07	2.32458e+07	3.12517e+07	2.86308e+07	2.8963e+07	3.04319e+07	2.8271e+07
2-methylcitrate	3.95	level1			205.035	281.4	C7H10O7	NEG	HMDB0000379	6061-96-7	C02225	Organic acids and derivatives	Carboxylic acids and derivatives	Tricarboxylic acids and derivatives	1.2576e+06	1.93211e+06	1.34645e+06	1.42165e+06	1.21892e+06	2.01611e+06	2.03885e+06	1.21917e+06	1.31547e+06	1.69204e+06	1.84369e+06	2.19667e+06	1.8281e+06	1.97763e+06	2.1463e+06
gamma-Glutamyllysine	3.95	level1			276.155	278.1	C11H21N3O5	POS	HMDB0029154			Organic acids and derivatives	Carboxylic acids and derivatives	Amino acids, peptides, and analogues	3.63897e+06	3.26698e+06	4.35642e+06	3.77888e+06	4.43098e+06	4.41332e+06	3.93749e+06	4.06902e+06	4.07566e+06	3.65503e+06	4.26252e+06	4.98335e+06	4.03385e+06	4.59522e+06	4.86198e+06
Anserine	3.95	level1			241.13	240.3	C10H16N4O3	POS	HMDB0000194	584-85-0	C01262	Organic acids and derivatives	Peptidomimetics	Hybrid peptides	1.24716e+08	1.31666e+08	9.86199e+07	1.36238e+08	1.00133e+08	9.79092e+07	1.08455e+08	1.16838e+08	1.17205e+08	1.74101e+08	9.89404e+07	1.22489e+08	1.19942e+08	1.08153e+08	1.18651e+08
N2-Acetyllysine	3.95	level1			189.123	226.8	C8H16N2O3	POS	HMDB0000446	1946-82-3	C12989	Organic acids and derivatives	Carboxylic acids and derivatives	Amino acids, peptides, and analogues	8.23831e+06	8.04069e+06	1.24117e+07	8.43934e+06	1.23519e+07	1.24935e+07	9.12437e+06	1.00402e+07	9.76379e+06	7.85348e+06	9.50525e+06	9.74796e+06	9.15344e+06	9.67757e+06	9.656e+06
N-Acetyl-arginine	3.95	level1			217.129	217.1	C8H16N4O3	POS	HMDB0004620	155-84-0		Organic acids and derivatives	Carboxylic acids and derivatives	Amino acids, peptides, and analogues	8.49938e+06	9.13534e+06	8.83903e+06	8.61954e+06	8.34413e+06	8.39241e+06	7.62172e+06	7.72214e+06	7.89412e+06	6.43633e+06	8.15597e+06	6.21356e+06	7.4381e+06	7.93777e+06	6.81438e+06
Thiamine	3.95	level1			265.112	205.2	C12H17N4OS	POS	HMDB0000235	59-43-8	C00378	Organoheterocyclic compounds	Diazines	Pyrimidines and pyrimidine derivatives	4.54945e+06	4.45791e+06	3.69753e+06	4.1636e+06	3.59213e+06	3.63401e+06	3.87388e+06	3.98687e+06	4.01701e+06	4.37709e+06	4.14933e+06	3.59234e+06	4.5342e+06	4.09605e+06	3.91624e+06
3-Hydroxybutyrylcarnitine (Car(4:0-O))	3.95	level1			248.149	189.8	C11H21NO5	POS	HMDB0013127	1469900-92-2		Lipids and lipid-like molecules	Fatty Acyls	Fatty acid esters	3.08653e+06	2.90494e+06	1.86775e+06	3.38277e+06	1.84779e+06	1.89567e+06	3.10144e+06	3.14157e+06	3.1124e+06	4.08805e+06	4.37039e+06	3.08336e+06	4.55011e+06	3.80843e+06	2.94564e+06
(S)-2-acetamido-4-amino-4-oxobutanoic acid	3.95	level1			173.057	185.6	C6H10N2O4	NEG	HMDB0006028	4033-40-3		Organic acids and derivatives	Carboxylic acids and derivatives	Amino acids, peptides, and analogues	912623	985570	609710	899203	583012	626144	805677	786384	838151	987794	939894	732635	982701	908040	713074
Acetylcarnitine (Car(2:0))	3.95	level1			204.123	182	C9H17NO4	POS	HMDB0000201	3040-38-8	C02571	Lipids and lipid-like molecules	Fatty Acyls	Fatty acid esters	4.8835e+08	4.81944e+08	4.42297e+08	5.16639e+08	4.38534e+08	4.32576e+08	5.01276e+08	5.02093e+08	4.99247e+08	6.02946e+08	5.44872e+08	4.76075e+08	5.81799e+08	5.37255e+08	4.73113e+08
Valine	3.95	level1			116.072	176.2	C5H11NO2	NEG	HMDB0000883	72-18-4	C00183	Organic acids and derivatives	Carboxylic acids and derivatives	Amino acids, peptides, and analogues	1.24583e+08	1.2375e+08	1.26095e+08	1.33445e+08	1.22934e+08	1.24327e+08	1.34406e+08	1.32462e+08	1.26167e+08	1.31552e+08	1.49317e+08	1.26224e+08	1.44314e+08	1.43722e+08	1.25665e+08
Acamprosate (calcium)	3.95	level1			180.034	97.4	C5H11NO4S	NEG	HMDB0014797	77337-76-9	D07058	Organic acids and derivatives	Organic sulfonic acids and derivatives	Organosulfonic acids and derivatives	7.68908e+06	8.22603e+06	9.97551e+06	7.93625e+06	9.75368e+06	1.01157e+07	9.99001e+06	1.04033e+07	1.00302e+07	8.30654e+06	1.11798e+07	1.34164e+07	1.02622e+07	1.19869e+07	1.29107e+07
N-Lactoylphenylalanine	3.95	level1			236.093	73.4	C12H15NO4	NEG	HMDB0062175	183241-73-8		Organic acids and derivatives	Carboxylic acids and derivatives	Amino acids, peptides, and analogues	2.41195e+06	2.50111e+06	2.883e+06	3.92894e+06	3.11103e+06	3.01651e+06	3.01967e+06	2.87845e+06	2.83474e+06	2.42249e+06	2.94167e+06	1.77008e+06	3.32631e+06	2.81032e+06	1.83429e+06
3'-O-Methylinosine	3.95	level1			281.089	55.5	C11H14N4O5	NEG		75479-64-0		Nucleosides, nucleotides, and analogues	Purine nucleosides	Purine nucleosides	8.38944e+06	8.77733e+06	9.70187e+06	1.05214e+07	1.03439e+07	1.00135e+07	8.30603e+06	8.6623e+06	8.42343e+06	7.35495e+06	7.48114e+06	5.95836e+06	8.25251e+06	7.35191e+06	6.02756e+06
2-Methoxybenzoic-acid	3.95	level1			135.044	55.2	C8H8O3	POS	HMDB0032604	579-75-9		Benzenoids	Benzene and substituted derivatives	Benzoic acids and derivatives	9.78984e+06	1.01641e+07	8.7457e+06	5.67035e+06	8.72808e+06	8.54904e+06	1.0808e+07	1.05858e+07	9.89367e+06	1.18658e+07	2.92594e+06	6.02457e+06	8.09037e+06	1.05671e+07	1.09095e+07
Ribothymidine	3.95	level1			257.078	52.9	C10H14N2O6	NEG	HMDB0000884	1463-10-1		Nucleosides, nucleotides, and analogues	Pyrimidine nucleosides	Pyrimidine nucleosides	2.25657e+07	2.32212e+07	1.72459e+07	2.59358e+07	1.77919e+07	1.72724e+07	1.98782e+07	2.01099e+07	2.01153e+07	2.18211e+07	1.8366e+07	1.88965e+07	1.94698e+07	1.85012e+07	1.85929e+07
2'-Deoxyuridine	3.95	level1			227.067	40.9	C9H12N2O5	NEG	HMDB0000012	951-78-0	C00526	Nucleosides, nucleotides, and analogues	Pyrimidine nucleosides	Pyrimidine 2'-deoxyribonucleosides	7.52193e+06	8.39013e+06	7.50801e+06	1.04517e+07	7.91605e+06	7.31775e+06	8.11912e+06	7.93077e+06	8.13479e+06	7.5708e+06	8.57369e+06	6.35225e+06	8.52038e+06	8.25774e+06	6.87304e+06
Sphingosine	3.95	level1			300.289	29.9	C18H37NO2	POS	HMDB0000252	123-78-4	C00319	Organic nitrogen compounds	Organonitrogen compounds	Amines	1.10091e+07	7.28886e+06	1.3878e+07	1.48791e+07	1.63452e+07	1.62169e+07	1.43267e+07	1.39929e+07	1.42712e+07	1.07998e+07	1.41275e+07	1.86626e+07	1.49972e+07	1.6999e+07	1.48527e+07
Arachidonic acid (AA)	3.95	level1			303.233	19.2	C20H32O2	NEG	HMDB0001043	506-32-1	C00219	Lipids and lipid-like molecules	Fatty Acyls	Fatty acids and conjugates	5.30854e+08	5.72932e+08	6.95932e+08	6.63557e+08	7.38736e+08	7.9636e+08	6.39965e+08	6.18081e+08	6.09915e+08	9.11509e+08	6.33051e+08	6.86285e+08	7.85285e+08	6.87751e+08	6.02652e+08
Alfacalcidol	3.95	level1			401.341	16.3	C27H44O2	POS	HMDB0015504	41294-56-8	D01518	Lipids and lipid-like molecules	Steroids and steroid derivatives	Vitamin D and derivatives	2.78531e+06	3.09846e+06	4.93067e+06	3.10331e+06	5.28936e+06	4.53765e+06	1.69108e+06	1.66648e+06	1.56789e+06	3.15191e+06	5.30381e+06	3.27525e+06	3.96978e+06	4.49388e+06	3.50749e+06
7-Ketocholesterol	3.95	level1			383.331	15.6	C27H44O2	POS	HMDB0000501	566-28-9		Lipids and lipid-like molecules	Steroids and steroid derivatives	Cholestane steroids	3.48828e+06	4.27021e+06	3.59683e+06	3.54628e+06	4.17934e+06	3.96213e+06	1.67442e+06	1.62133e+06	1.66108e+06	3.49185e+06	3.21011e+06	4.12187e+06	3.45589e+06	3.47519e+06	3.4106e+06
Indoxyl sulfate	3.95	level1			212.002	15.2	C8H7NO4S	NEG	HMDB0000682	487-94-5		Organic acids and derivatives	Organic sulfuric acids and derivatives	Arylsulfates	1.23635e+08	1.53525e+08	4.6792e+07	1.15231e+08	4.89929e+07	5.21061e+07	7.70256e+07	7.93094e+07	7.43656e+07	1.63144e+07	1.02671e+08	7.37566e+07	6.23173e+07	8.58738e+07	8.0493e+07
Hydroxyacetone	3.95	level1			73.0294	15.1	C3H6O2	NEG	HMDB0006961	116-09-6	C05235	Organic oxygen compounds	Organooxygen compounds	Carbonyl compounds	5.87484e+06	1.21019e+07	6.23091e+06	6.62961e+06	1.47632e+07	1.47398e+07	5.90559e+06	6.22022e+06	6.5331e+06	1.22119e+07	6.14094e+06	5.65674e+06	6.35134e+06	6.83083e+06	5.728e+06
Phenylsulfate	3.95	level1			172.991	13.9	C6H6O4S	NEG	HMDB0060015	937-34-8	C02180	Organic acids and derivatives	Organic sulfuric acids and derivatives	Arylsulfates	1.41419e+08	1.52982e+08	6.36094e+07	1.46478e+08	6.42323e+07	6.74146e+07	8.94661e+07	9.00356e+07	8.8732e+07	5.59389e+07	1.13432e+08	3.21741e+07	9.00519e+07	8.27056e+07	3.91887e+07
Sarcosine	3.94	level1			90.055	202.3	C3H7NO2	POS	HMDB0000271	107-97-1	C00213	Organic acids and derivatives	Carboxylic acids and derivatives	Amino acids, peptides, and analogues	2.60522e+08	2.63109e+08	1.86513e+08	2.78246e+08	1.82183e+08	1.9082e+08	2.47307e+08	2.44366e+08	2.43339e+08	2.62587e+08	2.75123e+08	2.55688e+08	2.68367e+08	2.66592e+08	2.5734e+08
Cholic acid	3.94	level1			407.28	128.5	C24H40O5	NEG	HMDB0000619	81-25-4	C00695	Lipids and lipid-like molecules	Steroids and steroid derivatives	Bile acids, alcohols and derivatives	986400	1.06423e+06	343796	903790	408215	349934	323236	341053	352466	24657.3	0	0	0	0	0
p-Toluquinone	3.94	level1			121.029	39	C7H6O2	NEG		553-97-9		Organic oxygen compounds	Organooxygen compounds	Carbonyl compounds	2.41395e+07	2.86934e+07	1.86485e+07	3.55426e+07	1.89372e+07	1.80053e+07	2.12091e+07	2.05319e+07	2.06673e+07	1.64011e+07	2.82616e+07	1.88055e+07	2.49045e+07	2.56939e+07	1.81989e+07
1,5-Isoquinolinediol	3.94	level1			162.055	15.3	C9H7NO2	POS	HMDB0244237	5154-02-9		Organoheterocyclic compounds	Isoquinolines and derivatives	Isoquinolines and derivatives	755165	875075	1.27124e+06	845298	1.50614e+06	1.31154e+06	950920	1.32988e+06	1.33813e+06	1.37299e+06	827182	1.47774e+06	635167	729509	1.63614e+06
Jineol	3.94	level1			162.055	15.3	C9H7NO2	POS		178762-28-2		Organoheterocyclic compounds	Quinolines and derivatives	8-hydroxyquinolines	755165	875075	1.27124e+06	845298	1.50614e+06	1.31154e+06	950920	1.32988e+06	1.33813e+06	1.37299e+06	827182	1.47774e+06	635167	729509	1.63614e+06
N-Methylnicotinamide	3.94	level1			137.071	23.7	C7H8N2O	POS	HMDB0003152	114-33-0		Organoheterocyclic compounds	Pyridines and derivatives	Pyridinecarboxylic acids and derivatives	1.75301e+06	1.5468e+06	1.14626e+06	2.05234e+06	887553	384469	2.84422e+06	2.43522e+06	2.55543e+06	1.99243e+06	3.53834e+06	5.33516e+06	2.8197e+06	3.75061e+06	4.27781e+06
2-Methylnicotinamide	3.94	level1			137.071	23.7	C7H8N2O	POS	HMDB0059711	58539-65-4		Organoheterocyclic compounds	Pyridines and derivatives	Pyridinecarboxylic acids and derivatives	1.75301e+06	1.5468e+06	1.14626e+06	2.05234e+06	887553	384469	2.84422e+06	2.43522e+06	2.55543e+06	1.99243e+06	3.53834e+06	5.33516e+06	2.8197e+06	3.75061e+06	4.27781e+06
Malonic acid	3.94	level1			103.004	223.4	C3H4O4	NEG	HMDB0000691	141-82-2	C00383	Organic acids and derivatives	Carboxylic acids and derivatives	Dicarboxylic acids and derivatives	6.95564e+06	6.35747e+06	8.63714e+06	7.90391e+06	8.05407e+06	8.38105e+06	7.75271e+06	7.31998e+06	7.26039e+06	8.28983e+06	8.02424e+06	6.89491e+06	7.54185e+06	7.67275e+06	7.01869e+06
N-Acetylhistidine	3.94	level1			198.087	185.4	C8H11N3O3	POS	HMDB0032055	39145-52-3	C02997	Organic acids and derivatives	Carboxylic acids and derivatives	Amino acids, peptides, and analogues	1.74456e+06	1.92072e+06	1.03552e+06	1.82906e+06	1.01091e+06	957469	1.39454e+06	1.40009e+06	1.44952e+06	1.52414e+06	1.6115e+06	1.1361e+06	1.60854e+06	1.51003e+06	1.25949e+06
3-Hydroxy-4-aminopyridine	3.94	level1			111.055	172.2	C5H6N2O	POS	HMDB0060741	52334-53-9		Organoheterocyclic compounds	Pyridines and derivatives	Aminopyridines and derivatives	48244.7	1.12166e+07	9.25045e+06	9.2337e+06	8.53298e+06	9.00747e+06	115210	1.37775e+07	7.83684e+06	91437.9	1.65499e+07	9.00611e+06	9.46693e+06	8.98015e+06	8.91593e+06
Pyrraline	3.94	level1			237.123	172	C12H18N2O4	POS	HMDB0033143	74509-14-1		Organic acids and derivatives	Carboxylic acids and derivatives	Amino acids, peptides, and analogues	1.14621e+06	1.61099e+06	1.4984e+06	1.24913e+06	1.35238e+06	1.33541e+06	1.47357e+06	1.46051e+06	1.40895e+06	1.69883e+06	1.64721e+06	1.1775e+06	1.63025e+06	1.56574e+06	1.39796e+06
4-Acetamidobutyric acid	3.94	level1			144.066	162.2	C6H11NO3	NEG	HMDB0003681	3025-96-5	C02946	Organic acids and derivatives	Carboxylic acids and derivatives	Amino acids, peptides, and analogues	2.77778e+06	2.83403e+06	1.80701e+06	2.85868e+06	1.78643e+06	1.87372e+06	2.24496e+06	2.35901e+06	2.197e+06	1.87901e+06	2.22943e+06	2.21055e+06	2.22953e+06	2.23703e+06	2.40817e+06
Tryptophan	3.94	level1			205.097	156.1	C11H12N2O2	POS	HMDB0030396	73-22-3	C00078	Organoheterocyclic compounds	Indoles and derivatives	Indolyl carboxylic acids and derivatives	1.06365e+08	1.21954e+08	1.25022e+08	1.08854e+08	1.22443e+08	1.25181e+08	1.15905e+08	1.16916e+08	1.19481e+08	1.33134e+08	1.18596e+08	1.12565e+08	1.19286e+08	1.17281e+08	1.06237e+08
Butyrylcarnitine (Car(4:0))	3.94	level1			232.154	155.5	C11H21NO4	POS	HMDB0002013	25576-40-3	C02862	Lipids and lipid-like molecules	Fatty Acyls	Fatty acid esters	1.81305e+07	1.79273e+07	1.25828e+07	1.88789e+07	1.30107e+07	1.23191e+07	1.45573e+07	1.54585e+07	1.55747e+07	1.59224e+07	1.60019e+07	1.37323e+07	1.68001e+07	1.58614e+07	1.29584e+07
Isobutyrylcarnitine (Car(4:0))	3.94	level1			232.154	155.5	C11H21NO4	POS	HMDB0000736	25518-49-4		Lipids and lipid-like molecules	Fatty Acyls	Fatty acid esters	1.81305e+07	1.79273e+07	1.25828e+07	1.88789e+07	1.30107e+07	1.23191e+07	1.45573e+07	1.54585e+07	1.55747e+07	1.59224e+07	1.60019e+07	1.37323e+07	1.68001e+07	1.58614e+07	1.29584e+07
N-Acetylgalactosamine	3.94	level1			222.097	154	C8H15NO6	POS	HMDB0006480	14131-60-3	C05021	Organic oxygen compounds	Organooxygen compounds	Carbohydrates and carbohydrate conjugates	2.89058e+06	2.89443e+06	3.02417e+06	2.81384e+06	2.75436e+06	2.86566e+06	2.4914e+06	2.54395e+06	2.79371e+06	2.90636e+06	2.61874e+06	2.60692e+06	2.72855e+06	2.39794e+06	2.33806e+06
Acetylproline	3.94	level1			156.066	153	C7H11NO3	NEG	HMDB0242126	1074-79-9		Organic acids and derivatives	Carboxylic acids and derivatives	Amino acids, peptides, and analogues	794928	862854	435385	871471	477849	555984	745256	707948	782361	1.06743e+06	1.09145e+06	846443	855452	852539	735677
Choline	3.94	level1			104.107	149.4	C5H14NO	POS	HMDB0000097	62-49-7	C00114	Organic nitrogen compounds	Organonitrogen compounds	Quaternary ammonium salts	1.16323e+07	7.25871e+06	1.05929e+07	1.05279e+07	1.07612e+07	9.36072e+06	9.92237e+06	77453.4	9.18882e+06	1.04489e+07	1.03178e+07	9.55091e+06	8.37157e+06	9.64601e+06	9.58695e+06
Dethiobiotin	3.94	level1			197.128	140.8	C10H18N2O3	POS	HMDB0003581	533-48-2	C01909	Organoheterocyclic compounds	Azoles	Imidazoles	1.99651e+06	2.19832e+06	2.11375e+06	2.08715e+06	2.13562e+06	2.13234e+06	2.2204e+06	2.19431e+06	2.21336e+06	2.37493e+06	2.44306e+06	2.04067e+06	2.51575e+06	2.40212e+06	2.24361e+06
Pseudouridine	3.94	level1			243.062	134.5	C9H12N2O6	NEG	HMDB0000767	1445-07-4	C02067	Nucleosides, nucleotides, and analogues	Nucleoside and nucleotide analogues	Nucleoside and nucleotide analogues	6.02503e+06	6.42126e+06	6.6389e+06	7.08977e+06	6.96617e+06	7.14824e+06	6.67976e+06	6.88497e+06	6.52957e+06	6.10279e+06	6.37129e+06	7.32698e+06	6.84955e+06	6.55451e+06	6.90297e+06
N2,N2-Dimethylguanosine	3.94	level1			312.13	98.5	C12H17N5O5	POS	HMDB0004824	2140-67-2		Nucleosides, nucleotides, and analogues	Purine nucleosides	Purine nucleosides	1.25341e+07	1.25331e+07	1.25023e+07	1.62858e+07	1.35255e+07	1.36761e+07	1.29811e+07	1.32772e+07	1.30924e+07	1.26157e+07	1.30721e+07	1.26377e+07	1.46991e+07	1.36687e+07	1.15444e+07
5,6-Dihydrouridine	3.94	level1			247.092	71.7	C9H14N2O6	POS	HMDB0000497	5627-05-4		Organic oxygen compounds	Organooxygen compounds	Carbohydrates and carbohydrate conjugates	1.86495e+06	2.02395e+06	1.5643e+06	1.4932e+06	1.57113e+06	1.58452e+06	1.76914e+06	1.8711e+06	1.87848e+06	2.0377e+06	2.11337e+06	2.54233e+06	1.96113e+06	2.12223e+06	2.58282e+06
Allopurinol-1-ribonucleoside	3.94	level1			251.077	60.3	C10H12N4O5	POS	HMDB0000481	16220-07-8		Nucleosides, nucleotides, and analogues	Pyrazolo[3,4-d]pyrimidine glycosides	Pyrazolo[3,4-d]pyrimidine glycosides	1.1439e+06	998586	1.95264e+06	1.39523e+06	1.63135e+06	1.65427e+06	1.47302e+06	1.41966e+06	1.24219e+06	1.20958e+06	1.1341e+06	1.35208e+06	1.39182e+06	1.51081e+06	1.34738e+06
PC(16:0/20:4)	3.94	level1			782.568	59.5	C44H80NO8P	POS	HMDB0007982	35418-58-7		Lipids and lipid-like molecules	Glycerophospholipids	Glycerophosphocholines	5.37183e+08	4.49099e+08	7.36781e+08	4.90215e+08	5.93994e+08	6.9474e+08	5.46964e+08	5.83764e+08	5.64287e+08	7.42362e+08	5.74145e+08	6.79406e+08	6.06074e+08	5.74754e+08	5.28737e+08
2-Hydroxy-2-methylbutyric acid	3.94	level1			117.056	55.5	C5H10O3	NEG	HMDB0001987	3739-30-8		Lipids and lipid-like molecules	Fatty Acyls	Fatty acids and conjugates	6.96335e+07	7.07707e+07	2.68468e+07	6.41584e+07	3.55223e+07	3.52961e+07	6.11543e+07	4.88914e+07	5.94232e+07	5.22815e+07	6.42439e+07	6.74576e+07	6.42844e+07	6.49947e+07	6.66168e+07
Deoxyadenosine	3.94	level1			252.109	53.6	C10H13N5O3	POS	HMDB0000101	958-09-8	C00559	Nucleosides, nucleotides, and analogues	Purine nucleosides	Purine 2'-deoxyribonucleosides	1.18378e+06	934438	8.82323e+06	3.42245e+06	1.09656e+07	1.11907e+07	5.32845e+06	5.50237e+06	5.02024e+06	3.24492e+06	3.40532e+06	5.94794e+06	6.76922e+06	4.91208e+06	2.96844e+06
N-Acetylhistamine	3.94	level1			154.097	53.2	C7H11N3O	POS	HMDB0013253	673-49-4	C05135	Organic acids and derivatives	Carboxylic acids and derivatives	Carboxylic acid derivatives	5.33849e+07	6.75064e+07	4.05015e+07	8.80431e+07	4.17638e+07	4.31445e+07	4.83439e+07	5.01747e+07	4.71857e+07	5.357e+07	3.63569e+07	4.17763e+07	4.25852e+07	3.146e+07	3.12669e+07
Pyridoxal (Vitamin B6)	3.94	level1			150.055	32.2	C8H9NO3	POS	HMDB0001545	66-72-8	C00250	Organoheterocyclic compounds	Pyridines and derivatives	Pyridine carboxaldehydes	3.71348e+06	2.51938e+06	2.93181e+06	1.00558e+06	1.76406e+06	2.72995e+06	1.69522e+06	1.9134e+06	2.88359e+06	2.21764e+06	3.0356e+06	3.06252e+06	2.86502e+06	2.93933e+06	2.11973e+06
Nicotinamide	3.94	level1			123.055	27.7	C6H6N2O	POS	HMDB0001406	98-92-0	C00153	Organoheterocyclic compounds	Pyridines and derivatives	Pyridinecarboxylic acids and derivatives	1.99896e+08	1.80546e+08	1.97666e+08	2.9382e+08	1.95546e+08	2.23035e+08	2.1485e+08	2.03082e+08	2.10655e+08	1.76561e+08	2.0181e+08	2.33993e+08	2.36635e+08	2.11478e+08	1.82388e+08
Cholest-4-en-26-oic acid, 7alpha-hydroxy-3-oxo	3.94	level1			429.301	27.7	C27H42O4	NEG	HMDB0012458	115538-85-7	C17337	Lipids and lipid-like molecules	Steroids and steroid derivatives	Bile acids, alcohols and derivatives	2.20742e+06	1.54934e+06	4.67211e+06	1.57865e+06	4.57954e+06	4.80417e+06	3.70395e+06	3.65581e+06	3.79358e+06	3.70554e+06	5.84795e+06	3.25486e+06	4.84404e+06	4.64645e+06	3.21953e+06
beta-Carboline	3.94	level1			169.076	23.7	C11H8N2	POS	HMDB0012897	244-63-3	C20157	Organoheterocyclic compounds	Indoles and derivatives	Pyridoindoles	1.2526e+06	1.11575e+06	1.38991e+06	1.99808e+06	1.18736e+06	946266	1.56017e+06	1.09697e+06	1.29518e+06	1.2818e+06	1.44879e+06	2.16649e+06	1.87341e+06	1.30362e+06	1.19056e+06
Hydroxytyrosol	3.94	level1			135.045	23	C8H10O3	NEG	HMDB0005784	10597-60-1		Benzenoids	Phenols	Tyrosols and derivatives	4.73733e+06	9.66323e+06	9.19069e+06	8.04319e+06	5.34758e+06	4.77065e+06	8.45611e+06	5.57299e+06	8.78387e+06	1.04929e+07	1.08141e+07	9.64165e+06	6.3272e+06	1.02525e+07	9.51931e+06
cis-11.14-Eicosadienoic acid	3.94	level1			307.264	19.6	C20H36O2	NEG	HMDB0005060	2091-39-6	C16525	Lipids and lipid-like molecules	Fatty Acyls	Fatty acids and conjugates	3.62813e+07	3.25586e+07	3.53346e+07	5.46518e+07	3.7161e+07	3.78753e+07	3.64666e+07	3.53884e+07	3.51637e+07	3.4106e+07	3.92501e+07	4.95367e+07	4.85295e+07	4.23908e+07	3.39549e+07
Docosahexaenoic acid (DHA)	3.94	level1			327.233	19.3	C22H32O2	NEG	HMDB0002183	6217-54-5	C06429	Lipids and lipid-like molecules	Fatty Acyls	Fatty acids and conjugates	3.4273e+07	3.0668e+07	4.5223e+07	4.29833e+07	4.06177e+07	5.01628e+07	4.29857e+07	4.12119e+07	3.99156e+07	4.57339e+07	5.20315e+07	5.75283e+07	5.50175e+07	5.00529e+07	4.16329e+07
Docosapentaenoic acid (DPA)	3.94	level1			329.248	19.2	C22H34O2	NEG	HMDB0006528	2234-74-4	C16513	Lipids and lipid-like molecules	Fatty Acyls	Fatty acids and conjugates	3.24338e+07	3.07656e+07	3.77879e+07	4.11003e+07	3.66573e+07	4.0689e+07	3.36682e+07	3.33626e+07	3.13491e+07	3.9506e+07	3.61593e+07	3.85201e+07	4.13386e+07	3.63451e+07	2.90851e+07
Salicylic acid	3.94	level1			137.024	18.8	C7H6O3	NEG	HMDB0001895	69-72-7	C00805	Benzenoids	Benzene and substituted derivatives	Benzoic acids and derivatives	1.108e+07	1.18244e+07	1.06669e+07	1.24919e+07	9.45707e+06	9.47258e+06	9.84683e+06	1.32896e+07	1.0316e+07	1.14744e+07	1.16099e+07	1.18904e+07	1.16998e+07	1.42674e+07	1.14094e+07
3-Hydroxy-2-methylpyridine	3.94	level1			110.06	14.3	C6H7NO	POS		1121-25-1		Organoheterocyclic compounds	Pyridines and derivatives	Methylpyridines	1.71085e+06	1.54787e+06	1.52063e+06	1.566e+06	1.49312e+06	1.30548e+06	944586	1.42854e+06	932032	1.47028e+06	1.62066e+06	1.54375e+06	1.72606e+06	1.86236e+06	1.34453e+06
7,8-Dihydroxyflavone	3.94	level1			255.065	13.6	C15H10O4	POS	HMDB0247297	38183-03-8		Phenylpropanoids and polyketides	Flavonoids	Flavones	9.00844e+06	9.77122e+06	9.21061e+06	8.8989e+06	8.95844e+06	8.5709e+06	8.12085e+06	6.82637e+06	7.01826e+06	7.39097e+06	1.18334e+07	8.37988e+06	1.09126e+07	1.14884e+07	8.57218e+06
4',5-Dihydroxyflavone	3.94	level1			255.065	13.6	C15H10O4	POS		6665-67-4		Phenylpropanoids and polyketides	Flavonoids	Flavones	9.00844e+06	9.77122e+06	9.21061e+06	8.8989e+06	8.95844e+06	8.5709e+06	8.12085e+06	6.82637e+06	7.01826e+06	7.39097e+06	1.18334e+07	8.37988e+06	1.09126e+07	1.14884e+07	8.57218e+06
2-Hydroxymethyl benzoic acid	3.93	level1			151.04	34.3	C8H8O3	NEG	HMDB0032594	612-20-4	C10804	Benzenoids	Benzene and substituted derivatives	Benzoic acids and derivatives	5.11715e+06	5.61868e+06	3.72388e+06	9.0557e+06	4.1698e+06	4.41949e+06	1.15809e+07	1.07711e+07	1.09591e+07	6.54102e+06	7.5114e+06	3.97048e+06	4.39879e+06	8.41953e+06	3.99782e+06
5-Phenylisoxazol-3-ol	3.93	level1			162.055	15.3	C9H7NO2	POS		939-05-9		Benzenoids	Benzene and substituted derivatives	Benzene and substituted derivatives	755165	875075	1.27124e+06	845298	1.50614e+06	1.31154e+06	950920	1.32988e+06	1.33813e+06	1.37299e+06	827182	1.47774e+06	635167	729509	1.63614e+06
Turanose	3.93	level1			341.109	211.4	C12H22O11	NEG		547-25-1		Organic oxygen compounds	Organooxygen compounds	Carbohydrates and carbohydrate conjugates	1.06056e+07	1.03856e+07	1.17247e+07	1.07617e+07	1.54643e+07	1.2918e+07	1.05441e+07	1.08751e+07	1.10308e+07	4.91524e+06	8.24979e+06	1.53477e+07	5.46373e+06	8.77298e+06	1.24353e+07
2-Hydroxyhexanoic acid	3.93	level1			131.071	40.3	C6H12O3	NEG	HMDB0001624	6064-63-7		Lipids and lipid-like molecules	Fatty Acyls	Fatty acids and conjugates	1.22737e+08	1.10619e+08	8.33368e+07	1.36032e+08	8.40888e+07	8.8559e+07	1.01182e+08	9.93562e+07	9.92986e+07	1.00673e+08	8.42058e+07	1.10604e+08	9.58108e+07	9.02001e+07	9.07243e+07
N-Lactoyl-Phenylalanine	3.93	level1			236.093	73.4	C12H15NO4	NEG	HMDB0062175	183241-73-8		Organic acids and derivatives	Carboxylic acids and derivatives	Amino acids, peptides, and analogues	2.41195e+06	2.50111e+06	2.883e+06	3.92894e+06	3.11103e+06	3.01651e+06	3.01967e+06	2.87845e+06	2.83474e+06	2.42249e+06	2.94167e+06	1.77008e+06	3.32631e+06	2.81032e+06	1.83429e+06
7-Hydroxy-3-oxo-cholest-4-en-26-oic acid	3.93	level1			429.301	27.7	C27H42O4	NEG	HMDB0012458	115538-85-7&#13;&#10;&#13;&#10;&#13;&#10;	C17337	Lipids and lipid-like molecules	Steroids and steroid derivatives	Bile acids, alcohols and derivatives	2.20742e+06	1.54934e+06	4.67211e+06	1.57865e+06	4.57954e+06	4.80417e+06	3.70395e+06	3.65581e+06	3.79358e+06	3.70554e+06	5.84795e+06	3.25486e+06	4.84404e+06	4.64645e+06	3.21953e+06
3-Pyridinemethanol	3.93	level1			110.06	14.3	C6H7NO	POS	HMDB0245980	100-55-0	D05158	Organoheterocyclic compounds	Pyridines and derivatives	Pyridines and derivatives	1.71085e+06	1.54787e+06	1.52063e+06	1.566e+06	1.49312e+06	1.30548e+06	944586	1.42854e+06	932032	1.47028e+06	1.62066e+06	1.54375e+06	1.72606e+06	1.86236e+06	1.34453e+06
Lysine	3.93	level1			147.113	298.2	C6H14N2O2	POS	HMDB0000182	56-87-1	C00047	Organic acids and derivatives	Carboxylic acids and derivatives	Amino acids, peptides, and analogues	9.0995e+07	8.64033e+07	1.07572e+08	1.03512e+08	1.07792e+08	1.08713e+08	9.44838e+07	9.92703e+07	9.72533e+07	8.4321e+07	8.65855e+07	9.57503e+07	9.33718e+07	9.4314e+07	9.10775e+07
Cysteine-glutathione disulfide	3.93	level1			427.095	268.4	C13H22N4O8S2	POS	HMDB0250707	13081-14-6		Organic acids and derivatives	Carboxylic acids and derivatives	Amino acids, peptides, and analogues	1.84118e+06	1.33532e+06	1.94025e+06	2.1109e+06	2.05757e+06	1.97227e+06	2.09671e+06	2.11664e+06	2.07001e+06	2.42732e+06	3.22214e+06	3.22865e+06	2.98042e+06	2.80379e+06	2.64399e+06
Carnosine	3.93	level1			227.114	244	C9H14N4O3	POS	HMDB0000033	305-84-0	C00386	Organic acids and derivatives	Peptidomimetics	Hybrid peptides	1.76442e+07	1.5946e+07	1.53953e+07	1.94539e+07	1.6151e+07	1.60122e+07	1.57719e+07	1.6658e+07	1.61453e+07	1.84119e+07	1.64013e+07	1.7426e+07	1.61771e+07	1.5784e+07	1.58515e+07
L-Azetidine-2-carboxylic acid	3.93	level1			84.0444	243.1	C4H7NO2	POS		2133-34-8	C08267	Organic acids and derivatives	Carboxylic acids and derivatives	Amino acids, peptides, and analogues	5.57481e+06	5.23487e+06	4.57854e+06	5.92624e+06	5.03754e+06	4.99186e+06	4.61311e+06	5.66489e+06	5.71153e+06	5.52047e+06	5.77828e+06	5.50697e+06	5.18352e+06	5.48854e+06	4.99396e+06
N-Acetylaspartic acid	3.93	level1			174.041	226.2	C6H9NO5	NEG	HMDB0000812	997-55-7	C01042	Organic acids and derivatives	Carboxylic acids and derivatives	Amino acids, peptides, and analogues	2.91856e+06	2.57035e+06	2.98149e+06	2.97355e+06	2.92122e+06	3.077e+06	3.16099e+06	2.94901e+06	2.88198e+06	2.90476e+06	2.86735e+06	3.06418e+06	2.97262e+06	3.14889e+06	2.99956e+06
Carnitine	3.93	level1			162.112	215.1	C7H15NO3	POS	HMDB0000062	541-15-1	C00318	Organic nitrogen compounds	Organonitrogen compounds	Quaternary ammonium salts	1.25784e+07	1.1191e+07	8.75573e+06	1.27304e+07	8.3046e+06	8.46308e+06	9.81673e+06	1.0839e+07	1.06682e+07	2.82088e+07	1.16647e+07	9.71895e+06	1.22062e+07	1.05023e+07	9.34411e+06
N5-acetyl-l-ornithine	3.93	level1			173.093	209.3	C7H14N2O3	NEG	HMDB0242109	2185-16-2		Organic acids and derivatives	Carboxylic acids and derivatives	Amino acids, peptides, and analogues	1.66062e+06	1.59539e+06	4.20637e+06	2.54243e+06	3.62072e+06	3.99094e+06	3.08106e+06	1.86385e+06	3.20463e+06	2.02607e+06	1.99051e+06	2.46821e+06	2.37881e+06	1.82471e+06	2.49127e+06
Threonic acid	3.93	level1			135.03	179.5	C4H8O5	NEG	HMDB0062620	7306-96-9	C01620	Organic oxygen compounds	Organooxygen compounds	Carbohydrates and carbohydrate conjugates	4.93179e+07	5.0392e+07	5.29279e+07	5.61137e+07	5.21459e+07	5.2668e+07	6.1668e+07	6.10632e+07	5.0691e+07	6.1325e+07	6.69684e+07	5.46137e+07	6.87846e+07	6.60961e+07	5.76366e+07
Diethanolamine	3.93	level1			106.086	178.1	C4H11NO2	POS	HMDB0004437	111-42-2	C06772	Organic nitrogen compounds	Organonitrogen compounds	Amines	8.0945e+06	8.00831e+06	9.86338e+06	7.98425e+06	9.04074e+06	9.09728e+06	8.66075e+06	8.41922e+06	8.50311e+06	8.22698e+06	8.62692e+06	7.32727e+06	8.40439e+06	8.4143e+06	8.04052e+06
Glucose	3.93	level1			179.056	170.9	C6H12O6	NEG	HMDB0003345	492-62-6	C00267	Organic oxygen compounds	Organooxygen compounds	Carbohydrates and carbohydrate conjugates	6.32013e+08	6.86734e+08	1.21012e+09	1.20773e+09	8.9803e+08	1.19821e+09	6.36198e+08	6.38843e+08	1.1633e+09	1.3168e+09	1.08264e+09	6.23285e+08	5.92292e+08	1.18219e+09	1.2087e+09
Lysine, N2,N6-diacetyl-	3.93	level1			229.119	162.2	C10H18N2O4	NEG		35436-74-9		Organic acids and derivatives	Carboxylic acids and derivatives	Amino acids, peptides, and analogues	8.21602e+06	8.85105e+06	8.44532e+06	8.94099e+06	8.05668e+06	8.37598e+06	8.17201e+06	8.01892e+06	7.9858e+06	6.135e+06	8.44617e+06	6.27801e+06	7.78279e+06	7.61626e+06	6.53697e+06
Stachydrine	3.93	level1			144.102	158.1	C7H13NO2	POS	HMDB0004827	4136-37-2	C10172	Organic acids and derivatives	Carboxylic acids and derivatives	Amino acids, peptides, and analogues	3.64822e+07	3.76971e+07	3.10123e+07	3.57296e+07	3.0985e+07	3.06952e+07	3.4563e+07	3.47692e+07	3.4679e+07	4.10742e+07	3.13035e+07	3.72686e+07	3.39188e+07	3.36893e+07	3.6844e+07
Valerylcarnitine	3.93	level1			246.17	146.2	C12H23NO4	POS	HMDB0013128	40225-14-7		Lipids and lipid-like molecules	Fatty Acyls	Fatty acid esters	1.48024e+07	1.52334e+07	6.7249e+06	1.51831e+07	6.59219e+06	6.60715e+06	1.20504e+07	1.21781e+07	1.22348e+07	1.3512e+07	1.51462e+07	1.06179e+07	1.48916e+07	1.40241e+07	1.11171e+07
p-Cresol glucuronide	3.93	level1			283.082	123.2	C13H16O7	NEG	HMDB0011686	17680-99-8		Organic oxygen compounds	Organooxygen compounds	Carbohydrates and carbohydrate conjugates	735730	3.07948e+06	109869	977801	184308	270290	609026	694215	506265	229592	865085	534883	556905	811825	643989
SM(d18:1/17:0)	3.93	level1			717.589	105.7	C40H81N2O6P	POS	HMDB0240609	121999-64-2		Lipids and lipid-like molecules	Sphingolipids	Phosphosphingolipids	4.44171e+07	4.59984e+07	3.36233e+07	3.65751e+07	3.36887e+07	3.48371e+07	3.82007e+07	3.75575e+07	3.69375e+07	4.97491e+07	3.67302e+07	2.89355e+07	3.35827e+07	2.88536e+07	3.16166e+07
3-AMINO-2-PIPERIDONE	3.93	level1			115.087	103.8	C5H10N2O	POS	HMDB0000323	1892-22-4		Organic acids and derivatives	Carboxylic acids and derivatives	Amino acids, peptides, and analogues	4.40651e+06	4.29756e+06	5.07834e+06	4.94127e+06	4.58569e+06	4.46563e+06	5.72384e+06	5.95056e+06	6.07619e+06	5.32809e+06	6.55719e+06	6.8573e+06	6.37212e+06	6.79448e+06	6.22967e+06
Glycolithocholic acid 3-sulfate	3.93	level1			512.269	102	C26H43NO7S	NEG	HMDB0002639	15324-64-8	C11301	Lipids and lipid-like molecules	Steroids and steroid derivatives	Bile acids, alcohols and derivatives	7.32413e+06	7.58169e+06	2.59864e+06	7.26558e+06	2.46973e+06	2.06665e+06	4.39208e+06	2.36258e+06	2.53854e+06	2.46379e+06	2.0905e+06	2.1492e+06	2.22421e+06	2.10797e+06	2.21042e+06
Acadesine (Drug)	3.93	level1			259.103	101.8	C9H14N4O5	POS	HMDB0062179		D02742	Nucleosides, nucleotides, and analogues	Imidazole ribonucleosides and ribonucleotides	Imidazole ribonucleosides and ribonucleotides	1.13269e+06	578461	2.7172e+06	2.17479e+06	2.4902e+06	2.47824e+06	1.60268e+06	1.82844e+06	1.65781e+06	1.17134e+06	1.3741e+06	1.5618e+06	1.72978e+06	2.13429e+06	1.93662e+06
2-Methyl-3-hydroxybutyric acid	3.93	level1			117.056	100.2	C5H10O3	NEG	HMDB0000354	473-86-9		Lipids and lipid-like molecules	Fatty Acyls	Fatty acids and conjugates	2.10782e+07	2.22275e+07	1.54294e+07	2.15686e+07	1.54061e+07	1.54994e+07	1.9497e+07	1.93478e+07	1.89787e+07	1.47863e+07	2.22953e+07	1.93828e+07	2.03076e+07	2.12398e+07	2.01181e+07
Taurohyodeoxycholic acid	3.93	level1			482.293	44.8	C26H45NO6S	POS	HMDB0247202	386523		Lipids and lipid-like molecules	Steroids and steroid derivatives	Bile acids, alcohols and derivatives	1.20403e+07	1.19237e+07	1.55882e+07	1.12511e+07	1.65872e+07	1.63319e+07	1.274e+07	1.2818e+07	1.29272e+07	1.27136e+07	6.77563e+06	1.28456e+07	9.56483e+06	9.07718e+06	9.87812e+06
Isocaproic acid	3.93	level1			115.076	31.9	C6H12O2	NEG	HMDB0000689	646-07-1	C21399	Lipids and lipid-like molecules	Fatty Acyls	Fatty acids and conjugates	5.5906e+06	5.22266e+06	4.55821e+06	5.87415e+06	4.91689e+06	4.64811e+06	3.13876e+06	3.71803e+06	3.37243e+06	5.52386e+06	5.43015e+06	4.68928e+06	4.62983e+06	6.27381e+06	4.04968e+06
Theobromine	3.93	level1			181.072	26.7	C7H8N4O2	POS	HMDB0002825	83-67-0	C07480	Organoheterocyclic compounds	Imidazopyrimidines	Purines and purine derivatives	346737	380969	442680	438399	653782	523586	796590	649719	465018	479028	401153	619140	487498	530569	691477
1,7-Dimethylxanthine	3.93	level1			181.072	26.7	C7H8N4O2	POS	HMDB0001860	611-59-6	C13747	Organoheterocyclic compounds	Imidazopyrimidines	Purines and purine derivatives	346737	380969	442680	438399	653782	523586	796590	649719	465018	479028	401153	619140	487498	530569	691477
9-Oxo-10(E),12(E)-octadecadienoic acid	3.93	level1			293.212	24.2	C18H30O3	NEG	HMDB0004669	54232-58-5	C14766	Lipids and lipid-like molecules	Fatty Acyls	Lineolic acids and derivatives	1.28708e+07	1.054e+07	7.35559e+06	8.68123e+06	6.38577e+06	7.19769e+06	1.06309e+07	1.04385e+07	1.00711e+07	1.02172e+07	1.18461e+07	1.47256e+07	1.09645e+07	1.33951e+07	1.45517e+07
DMPO	3.93	level1			114.091	23.7	C6H11NO	POS	HMDB0246162	3317-61-1		Organoheterocyclic compounds	Pyrrolines	Pyrrolines	3.5851e+06	5.5431e+06	3.33092e+06	3.46659e+06	3.69603e+06	4.13441e+06	3.41952e+06	4.282e+06	3.29761e+06	3.07638e+06	3.44766e+06	3.82907e+06	3.28537e+06	4.23933e+06	3.36072e+06
alpha-Linolenic acid	3.93	level1			277.217	21.5	C18H30O2	NEG	HMDB0001388	463-40-1	C06427	Lipids and lipid-like molecules	Fatty Acyls	Lineolic acids and derivatives	2.36212e+08	2.04996e+08	1.45653e+08	1.87796e+08	1.46048e+08	7.93699e+07	2.08552e+08	1.91219e+08	1.91473e+08	1.85896e+08	2.28784e+08	2.95563e+08	2.11607e+08	2.4689e+08	2.67087e+08
Eicosapentaenoic acid	3.93	level1			301.217	19.3	C20H30O2	NEG	HMDB0001999	10417-94-4	C06428	Lipids and lipid-like molecules	Fatty Acyls	Fatty acids and conjugates	1.4086e+07	1.39341e+07	1.73947e+07	1.77266e+07	1.91163e+07	2.03666e+07	1.49209e+07	1.55809e+07	1.48516e+07	1.51158e+07	1.63131e+07	1.74728e+07	1.77679e+07	1.59713e+07	1.37425e+07
Emodin	3.93	level1			269.045	13.3	C15H10O5	NEG	HMDB0035214	518-82-1	C10343	Benzenoids	Anthracenes	Anthraquinones	5.59521e+06	5.80029e+06	5.54548e+06	6.02e+06	6.12736e+06	5.8418e+06	5.33696e+06	5.10847e+06	5.21898e+06	6.23867e+06	7.06808e+06	5.37734e+06	6.21092e+06	6.7218e+06	5.50803e+06
3-Hydroxybutyric acid	3.93	level1			103.04	125.8	C4H8O3	NEG	HMDB0000011	625-72-9	C01089	Organic acids and derivatives	Hydroxy acids and derivatives	Beta hydroxy acids and derivatives	2.476e+08	2.86476e+08	2.53347e+08	2.73391e+08	2.59095e+08	2.55119e+08	3.51797e+08	3.52397e+08	3.41661e+08	3.96247e+08	4.98841e+08	3.47167e+08	4.84902e+08	4.7296e+08	3.81162e+08
Vigabatrin	3.92	level1			128.072	181.5	C6H11NO2	NEG	HMDB0015212	60643-86-9	C07500	Organic acids and derivatives	Carboxylic acids and derivatives	Amino acids, peptides, and analogues	2.25162e+06	2.24896e+06	2.01882e+06	2.33208e+06	2.03994e+06	2.3152e+06	2.02747e+06	2.1865e+06	2.10111e+06	2.33465e+06	1.85465e+06	2.13452e+06	2.0541e+06	2.05662e+06	2.02697e+06
Phloroglucinaldehyde	3.92	level1			153.019	14	C7H6O4	NEG	HMDB0125090	487-70-7		Benzenoids	Phenols	Benzenetriols and derivatives	4.72852e+07	4.74581e+07	3.14888e+07	4.57961e+07	3.34501e+07	3.80747e+07	3.49549e+07	3.38907e+07	3.54191e+07	5.61552e+07	4.24645e+07	2.68338e+07	4.45698e+07	3.5403e+07	2.71723e+07
3-Hydroxypyruvic acid	3.92	level1			103.004	223.4	C3H4O4	NEG	HMDB0001352	1113-60-6	C00168	Organic acids and derivatives	Hydroxy acids and derivatives	Beta hydroxy acids and derivatives	6.95564e+06	6.35747e+06	8.63714e+06	7.90391e+06	8.05407e+06	8.38105e+06	7.75271e+06	7.31998e+06	7.26039e+06	8.28983e+06	8.02424e+06	6.89491e+06	7.54185e+06	7.67275e+06	7.01869e+06
4'-Hydroxyacetophenone	3.92	level1			135.045	23	C8H8O2	NEG		99-93-4	C10700	Organic oxygen compounds	Organooxygen compounds	Carbonyl compounds	4.73733e+06	9.66323e+06	9.19069e+06	8.04319e+06	5.34758e+06	4.77065e+06	8.45611e+06	5.57299e+06	8.78387e+06	1.04929e+07	1.08141e+07	9.64165e+06	6.3272e+06	1.02525e+07	9.51931e+06
3-Hydroxyacetophenone	3.92	level1			135.045	23	C8H8O2	NEG		121-71-1		Organic oxygen compounds	Organooxygen compounds	Carbonyl compounds	4.73733e+06	9.66323e+06	9.19069e+06	8.04319e+06	5.34758e+06	4.77065e+06	8.45611e+06	5.57299e+06	8.78387e+06	1.04929e+07	1.08141e+07	9.64165e+06	6.3272e+06	1.02525e+07	9.51931e+06
Isovalerylcarnitine (Car(5:0))	3.92	level1			246.17	146.2	C12H23NO4	POS	HMDB0000688	31023-24-2	C20826	Lipids and lipid-like molecules	Fatty Acyls	Fatty acid esters	1.48024e+07	1.52334e+07	6.7249e+06	1.51831e+07	6.59219e+06	6.60715e+06	1.20504e+07	1.21781e+07	1.22348e+07	1.3512e+07	1.51462e+07	1.06179e+07	1.48916e+07	1.40241e+07	1.11171e+07
gamma-Linolenic acid	3.92	level1			277.217	21.5	C18H30O2	NEG	HMDB0003073	506-26-3	C06426	Lipids and lipid-like molecules	Fatty Acyls	Lineolic acids and derivatives	2.36212e+08	2.04996e+08	1.45653e+08	1.87796e+08	1.46048e+08	7.93699e+07	2.08552e+08	1.91219e+08	1.91473e+08	1.85896e+08	2.28784e+08	2.95563e+08	2.11607e+08	2.4689e+08	2.67087e+08
Citric acid	3.92	level1			191.02	245.4	C6H8O7	NEG	HMDB0000094	77-92-9	C00158	Organic acids and derivatives	Carboxylic acids and derivatives	Tricarboxylic acids and derivatives	1.18329e+07	1.95004e+06	1.34107e+06	3.14362e+06	1.34159e+06	1.31768e+06	2.50559e+06	2.34242e+06	2.46123e+06	2.44386e+06	2.5031e+06	3.10266e+06	2.30123e+06	2.3667e+06	2.38798e+06
N-Acetylcarnosine	3.92	level1			267.11	193.4	C11H16N4O4	NEG	HMDB0012881	56353-15-2		Organic acids and derivatives	Peptidomimetics	Hybrid peptides	3.20876e+06	2.12279e+06	5.35262e+06	2.70328e+06	5.38138e+06	5.23824e+06	3.94248e+06	3.55811e+06	3.50718e+06	3.95448e+06	1.79201e+06	3.74206e+06	2.39091e+06	3.29109e+06	3.42155e+06
Glyoxylic acid	3.92	level1			72.9931	180.8	C2H2O3	NEG	HMDB0000119	298-12-4	C00048	Organic acids and derivatives	Carboxylic acids and derivatives	Carboxylic acids	1.27462e+06	1.15861e+06	1.36259e+06	1.30004e+06	2.46128e+06	3.72958e+06	1.4187e+06	2.12596e+06	2.15195e+06	2.3172e+06	1.24666e+06	1.2509e+06	1.36875e+06	1.4444e+06	1.20021e+06
Pi-Methylimidazoleacetic acid (hydrochloride)	3.92	level1			141.066	179.1	C6H8N2O2	POS	HMDB0004988	4200-48-0		Organoheterocyclic compounds	Azoles	Imidazoles	4.01264e+06	4.08363e+06	4.3195e+06	4.06883e+06	4.05946e+06	4.33383e+06	4.18857e+06	3.98941e+06	3.93378e+06	4.22768e+06	4.65541e+06	4.28491e+06	4.20142e+06	4.20174e+06	3.93722e+06
Guanine	3.92	level1			152.057	132.4	C5H5N5O	POS	HMDB0000132	73-40-5	C00242	Organoheterocyclic compounds	Imidazopyrimidines	Purines and purine derivatives	1.26712e+06	1.18196e+06	2.74146e+06	2.83514e+06	3.82207e+06	3.72425e+06	2.39548e+06	2.44043e+06	2.44565e+06	2.8022e+06	1.45047e+06	2.53975e+06	2.6821e+06	1.82339e+06	1.27417e+06
LPC(17:0/0:0)	3.92	level1			510.356	118.9	C25H52NO7P	POS	HMDB0012108	50930-23-9		Lipids and lipid-like molecules	Glycerophospholipids	Glycerophosphocholines	3.55723e+07	4.39087e+07	3.00414e+07	3.48586e+07	2.79479e+07	3.11294e+07	4.38477e+07	3.99823e+07	4.15961e+07	4.24334e+07	6.00746e+07	3.46064e+07	5.1986e+07	4.88958e+07	3.96157e+07
LPC(20:0)	3.92	level1			552.402	114.9	C28H58NO7P	POS	HMDB0010390	108341-80-6		Lipids and lipid-like molecules	Glycerophospholipids	Glycerophosphocholines	1.94112e+07	2.11546e+07	1.2517e+07	1.73624e+07	1.40672e+07	1.29194e+07	1.80575e+07	1.77288e+07	1.63591e+07	1.67773e+07	1.98321e+07	1.65787e+07	1.7551e+07	1.77577e+07	1.68948e+07
1-Methylguanosine	3.92	level1			298.114	102.5	C11H15N5O5	POS	HMDB0001563	2140-65-0		Nucleosides, nucleotides, and analogues	Purine nucleosides	Purine nucleosides	1.63492e+07	1.60942e+07	1.96675e+07	2.22011e+07	2.00821e+07	2.10657e+07	1.90918e+07	1.90226e+07	1.77267e+07	1.60517e+07	1.86184e+07	1.67683e+07	2.1025e+07	1.89601e+07	1.45692e+07
4-Hydroxyphenylacetic acid	3.92	level1			151.04	102	C8H8O3	NEG	HMDB0000020	156-38-7	C00642	Benzenoids	Phenols	1-hydroxy-2-unsubstituted benzenoids	8.36009e+06	8.08754e+06	6.2484e+06	8.84709e+06	5.6317e+06	5.54319e+06	6.36716e+06	6.08602e+06	5.79484e+06	5.09121e+06	4.59975e+06	4.77663e+06	4.82611e+06	4.79562e+06	4.83263e+06
Deoxyinosine	3.92	level1			251.078	84.7	C10H12N4O4	NEG	HMDB0000071	890-38-0	C05512	Nucleosides, nucleotides, and analogues	Purine nucleosides	Purine 2'-deoxyribonucleosides	1.00821e+07	8.29315e+06	2.62097e+07	2.80876e+07	3.6736e+07	3.617e+07	2.19124e+07	2.21236e+07	2.25803e+07	2.38203e+07	1.4433e+07	2.56278e+07	2.94086e+07	1.82958e+07	1.13977e+07
FAPy-adenine	3.92	level1			154.072	73.8	C5H7N5O	POS	HMDB0004816	5122-36-1	C06502	Organoheterocyclic compounds	Diazines	Pyrimidines and pyrimidine derivatives	3.50632e+06	2.3177e+06	4.7352e+06	4.41186e+06	4.07156e+06	4.06413e+06	3.56692e+06	3.33734e+06	3.27402e+06	3.31305e+06	2.62397e+06	2.84877e+06	3.56003e+06	2.95823e+06	2.47956e+06
Hexaethylene glycol	3.92	level1			283.175	29.1	C12H26O7	POS	HMDB0061822	2615-15-8		Organic oxygen compounds	Organooxygen compounds	Ethers	3.86738e+07	2.82571e+07	2.64503e+07	3.71489e+07	3.0864e+07	3.1367e+07	3.29692e+07	3.37904e+07	3.45603e+07	3.17242e+07	2.95227e+07	4.2345e+07	2.8555e+07	2.86074e+07	3.21428e+07
Pentaethylene glycol	3.92	level1			239.149	28.3	C10H22O6	POS	HMDB0256256	4792-15-8		Organic oxygen compounds	Organooxygen compounds	Ethers	3.30405e+07	2.32948e+07	2.25061e+07	3.11917e+07	2.58665e+07	2.70049e+07	3.02067e+07	3.07966e+07	3.10511e+07	2.5167e+07	2.46296e+07	3.57607e+07	2.34001e+07	2.4571e+07	2.53075e+07
GlcCer(d18:1/16:0)	3.92	level1			700.571	27	C40H77NO8	POS	HMDB0004971	74365-77-8		Lipids and lipid-like molecules	Sphingolipids	Glycosphingolipids	1.42939e+07	1.35398e+07	1.01972e+07	9.80427e+06	9.35102e+06	1.11183e+07	1.02537e+07	1.04949e+07	1.03526e+07	1.31337e+07	1.09047e+07	1.1182e+07	8.56362e+06	8.68369e+06	9.28045e+06
2-Piperidone	3.92	level1			100.076	25.9	C5H9NO	POS	HMDB0011749	675-20-7		Organoheterocyclic compounds	Piperidines	Piperidinones	3.36813e+07	3.21383e+07	2.37919e+07	3.40643e+07	2.07911e+07	2.28327e+07	3.52782e+07	3.54894e+07	3.68237e+07	2.89721e+07	3.01186e+07	7.00408e+07	2.83663e+07	3.79292e+07	6.0263e+07
Valproic acid	3.92	level1			143.108	25.8	C8H16O2	NEG	HMDB0001877	99-66-1	C07185	Lipids and lipid-like molecules	Fatty Acyls	Fatty acids and conjugates	1.00627e+07	8.13916e+06	9.13464e+06	9.95405e+06	9.76669e+06	9.40716e+06	5.995e+06	6.01654e+06	6.73089e+06	1.05119e+07	9.4526e+06	7.0731e+06	8.10374e+06	1.24646e+07	7.13086e+06
2-Ketocaproic acid	3.92	level1			129.056	25.1	C6H10O3	NEG	HMDB0001864	2492-75-3	C00902	Organic acids and derivatives	Keto acids and derivatives	Medium-chain keto acids and derivatives	1.08543e+09	1.00474e+09	5.45379e+08	7.27002e+08	5.63626e+08	5.91226e+08	8.28338e+08	1.06825e+09	8.02601e+08	8.73032e+08	1.11635e+09	9.42312e+08	8.99488e+08	9.31334e+08	8.83836e+08
3-Methyl-2-oxovaleric acid	3.92	level1			129.056	25.1	C6H10O3	NEG	HMDB0000491	1460-34-0	C03465	Organic acids and derivatives	Keto acids and derivatives	Short-chain keto acids and derivatives	1.08543e+09	1.00474e+09	5.45379e+08	7.27002e+08	5.63626e+08	5.91226e+08	8.28338e+08	1.06825e+09	8.02601e+08	8.73032e+08	1.11635e+09	9.42312e+08	8.99488e+08	9.31334e+08	8.83836e+08
Maleic acid	3.92	level1			115.004	24.4	C4H4O4	NEG	HMDB0000176	110-16-7	C01384	Organic acids and derivatives	Carboxylic acids and derivatives	Dicarboxylic acids and derivatives	1.44012e+07	4.75777e+06	8.22089e+06	6.93422e+06	1.3617e+07	7.72932e+06	7.64246e+06	6.53651e+06	7.70499e+06	5.34154e+06	7.25188e+06	8.96717e+06	5.18838e+06	1.46351e+07	8.68625e+06
13(S)-HODE	3.92	level1			295.227	24	C18H32O3	NEG	HMDB0004667	29623-28-7	C14762	Lipids and lipid-like molecules	Fatty Acyls	Lineolic acids and derivatives	3.90104e+07	3.22579e+07	2.18332e+07	3.09923e+07	2.17707e+07	2.3811e+07	3.07772e+07	3.11276e+07	3.13751e+07	3.09208e+07	3.28937e+07	4.59617e+07	3.21804e+07	3.9307e+07	4.18635e+07
12-Methyltridecanoic acid	3.92	level1			227.201	23.2	C14H28O2	NEG	HMDB0031072	2724-57-4		Lipids and lipid-like molecules	Fatty Acyls	Fatty acids and conjugates	4.05202e+07	4.05801e+07	3.35769e+07	3.91387e+07	4.3717e+07	4.44884e+07	4.62394e+07	4.89714e+07	4.62445e+07	3.5222e+07	4.70803e+07	7.3917e+07	4.67165e+07	6.42117e+07	6.55427e+07
cis-9-Palmitoleic acid	3.92	level1			253.217	22.1	C16H30O2	NEG	HMDB0003229	373-49-9	C08362	Lipids and lipid-like molecules	Fatty Acyls	Fatty acids and conjugates	3.42436e+08	3.57114e+08	1.84405e+08	3.15528e+08	1.89302e+08	2.01433e+08	3.09657e+08	3.0731e+08	3.10796e+08	2.38776e+08	4.15328e+08	4.82398e+08	3.45008e+08	4.28802e+08	4.55818e+08
Palmitic acid	3.92	level1			255.233	22.1	C16H32O2	NEG	HMDB0000220	57-10-3	C00249	Lipids and lipid-like molecules	Fatty Acyls	Fatty acids and conjugates	2.07388e+09	2.03561e+09	1.66e+09	2.14949e+09	1.70876e+09	1.81507e+09	2.23531e+09	2.00632e+09	1.94174e+09	1.94722e+09	2.2196e+09	2.92865e+09	2.1972e+09	2.2617e+09	2.31935e+09
3-hydroxybenzaldehyde	3.92	level1			121.029	22	C7H6O2	NEG		100-83-4	C03067	Organic oxygen compounds	Organooxygen compounds	Carbonyl compounds	8.54368e+06	8.23316e+06	8.72358e+06	9.35096e+06	7.64797e+06	6.02359e+06	8.06648e+06	4.44508e+06	8.24391e+06	4.58122e+06	8.08311e+06	6.13009e+06	9.40799e+06	9.0088e+06	5.05805e+06
4-Hydroxybenzaldehyde	3.92	level1			121.029	22	C7H6O2	NEG	HMDB0011718	123-08-0	C00633	Organic oxygen compounds	Organooxygen compounds	Carbonyl compounds	8.54368e+06	8.23316e+06	8.72358e+06	9.35096e+06	7.64797e+06	6.02359e+06	8.06648e+06	4.44508e+06	8.24391e+06	4.58122e+06	8.08311e+06	6.13009e+06	9.40799e+06	9.0088e+06	5.05805e+06
Indole-3-carboxaldehyde	3.92	level1			144.045	21.9	C9H7NO	NEG	HMDB0029737	487-89-8	C08493	Organoheterocyclic compounds	Indoles and derivatives	Indoles	1.21052e+07	1.24411e+07	5.89763e+06	4.91021e+06	6.44258e+06	6.24677e+06	6.20111e+06	6.56468e+06	5.98381e+06	1.26251e+07	6.9191e+06	6.19784e+06	1.22982e+07	1.1832e+07	1.24873e+07
12-Hydroxystearic acid	3.92	level1			281.248	21.2	C18H36O3	NEG	HMDB0061706	106-14-9		Lipids and lipid-like molecules	Fatty Acyls	Fatty acids and conjugates	2.26364e+09	2.15167e+09	1.32297e+09	2.03908e+09	1.31504e+09	1.5473e+09	1.87506e+09	1.85157e+09	1.82404e+09	1.79997e+09	2.02561e+09	2.53014e+09	2.10996e+09	2.19017e+09	2.23762e+09
Galangin	3.92	level1			271.06	12.9	C15H10O5	POS	HMDB0029521	548-83-4	C10044	Phenylpropanoids and polyketides	Flavonoids	Flavones	5.4132e+06	5.62484e+06	5.45183e+06	5.6204e+06	5.39007e+06	5.04062e+06	4.88725e+06	4.93738e+06	4.8626e+06	5.24672e+06	5.85084e+06	5.00667e+06	5.52951e+06	5.48629e+06	4.74065e+06
Stearic acid	3.92	level1			283.264	21.2	C18H36O2	NEG	HMDB0000827	57-11-4	C01530	Lipids and lipid-like molecules	Fatty Acyls	Fatty acids and conjugates	6.67453e+08	6.88737e+08	6.89763e+08	8.18382e+08	7.54674e+08	8.00794e+08	7.03974e+08	6.77459e+08	6.66214e+08	7.23615e+08	7.45555e+08	7.29158e+08	8.23979e+08	6.8034e+08	5.6322e+08
PC(16:0/16:0)	3.92	level1			734.568	19.6	C40H80NO8P	POS	HMDB0000564	63-89-8		Lipids and lipid-like molecules	Glycerophospholipids	Glycerophosphocholines	1.20658e+08	1.13343e+08	1.03602e+08	9.93867e+07	1.06983e+08	1.03694e+08	9.88014e+07	9.4994e+07	9.83469e+07	1.18015e+08	9.98917e+07	9.5706e+07	8.20486e+07	8.79443e+07	9.95735e+07
2-Pyrimidinylacetic acid	3.91	level1			139.05	168.7	C6H6N2O2	POS		66621-73-6		Organoheterocyclic compounds	Diazines	Pyrimidines and pyrimidine derivatives	2.48483e+06	4.03646e+06	1.42845e+06	3.08485e+06	1.29824e+06	3.08582e+06	3.47824e+06	2.35363e+06	3.54431e+06	3.19029e+06	3.43012e+06	4.15519e+06	3.45133e+06	3.28611e+06	4.17271e+06
3-methylcytidine	3.91	level1			258.108	127.2	C10H15N3O5	POS	HMDB0000982	2140-61-6		Nucleosides, nucleotides, and analogues	Pyrimidine nucleosides	Pyrimidine nucleosides	3.03177e+06	3.18583e+06	2.79698e+06	4.01483e+06	2.98795e+06	2.96544e+06	3.29229e+06	3.47532e+06	3.12511e+06	3.14668e+06	3.51064e+06	3.10303e+06	3.83651e+06	3.36711e+06	3.01191e+06
Tauroursodeoxycholic acid	3.91	level1			500.304	44.7	C26H45NO6S	POS	HMDB0000874	14605-22-2	C16868	Lipids and lipid-like molecules	Steroids and steroid derivatives	Bile acids, alcohols and derivatives	1.73115e+07	1.63101e+07	2.09749e+07	1.67778e+07	2.1987e+07	2.08397e+07	1.72551e+07	1.68501e+07	1.66808e+07	1.55271e+07	9.69829e+06	1.68093e+07	1.26267e+07	1.45264e+07	1.63737e+07
Gentisic acid	3.91	level1			153.019	14	C7H6O4	NEG	HMDB0000152	490-79-9	C00628	Benzenoids	Benzene and substituted derivatives	Benzoic acids and derivatives	4.72852e+07	4.74581e+07	3.14888e+07	4.57961e+07	3.34501e+07	3.80747e+07	3.49549e+07	3.38907e+07	3.54191e+07	5.61552e+07	4.24645e+07	2.68338e+07	4.45698e+07	3.5403e+07	2.71723e+07
5'-Deoxyadenosine	3.91	level1			252.109	53.6	C10H13N5O3	POS	HMDB0001983	4754-39-6	C05198	Nucleosides, nucleotides, and analogues	5'-deoxyribonucleosides	5'-deoxyribonucleosides	1.18378e+06	934438	8.82323e+06	3.42245e+06	1.09656e+07	1.11907e+07	5.32845e+06	5.50237e+06	5.02024e+06	3.24492e+06	3.40532e+06	5.94794e+06	6.76922e+06	4.91208e+06	2.96844e+06
Mannose	3.91	level1			179.056	170.9	C6H12O6	NEG	HMDB0000169	3458-28-4	C00159	Organic oxygen compounds	Organooxygen compounds	Carbohydrates and carbohydrate conjugates	6.32013e+08	6.86734e+08	1.21012e+09	1.20773e+09	8.9803e+08	1.19821e+09	6.36198e+08	6.38843e+08	1.1633e+09	1.3168e+09	1.08264e+09	6.23285e+08	5.92292e+08	1.18219e+09	1.2087e+09
Caproic acid	3.91	level1			115.076	31.9	C6H12O2	NEG	HMDB0000535	142-62-1	C01585	Lipids and lipid-like molecules	Fatty Acyls	Fatty acids and conjugates	5.5906e+06	5.22266e+06	4.55821e+06	5.87415e+06	4.91689e+06	4.64811e+06	3.13876e+06	3.71803e+06	3.37243e+06	5.52386e+06	5.43015e+06	4.68928e+06	4.62983e+06	6.27381e+06	4.04968e+06
Theophylline	3.91	level1			181.072	26.7	C7H8N4O2	POS	HMDB0001889	58-55-9	C07130	Organoheterocyclic compounds	Imidazopyrimidines	Purines and purine derivatives	346737	380969	442680	438399	653782	523586	796590	649719	465018	479028	401153	619140	487498	530569	691477
Caprolactam	3.91	level1			114.091	23.7	C6H11NO	POS	HMDB0062769	105-60-2	C06593	Organoheterocyclic compounds	Lactams	Caprolactams	3.5851e+06	5.5431e+06	3.33092e+06	3.46659e+06	3.69603e+06	4.13441e+06	3.41952e+06	4.282e+06	3.29761e+06	3.07638e+06	3.44766e+06	3.82907e+06	3.28537e+06	4.23933e+06	3.36072e+06
Caprylic acid	3.91	level1			143.108	25.8	C8H16O2	NEG	HMDB0000482	124-07-2	C06423	Lipids and lipid-like molecules	Fatty Acyls	Fatty acids and conjugates	1.00627e+07	8.13916e+06	9.13464e+06	9.95405e+06	9.76669e+06	9.40716e+06	5.995e+06	6.01654e+06	6.73089e+06	1.05119e+07	9.4526e+06	7.0731e+06	8.10374e+06	1.24646e+07	7.13086e+06
Ketoleucine	3.91	level1			129.056	25.1	C6H10O3	NEG	HMDB0000695	816-66-0	C00233	Organic acids and derivatives	Keto acids and derivatives	Short-chain keto acids and derivatives	1.08543e+09	1.00474e+09	5.45379e+08	7.27002e+08	5.63626e+08	5.91226e+08	8.28338e+08	1.06825e+09	8.02601e+08	8.73032e+08	1.11635e+09	9.42312e+08	8.99488e+08	9.31334e+08	8.83836e+08
Myristic acid	3.91	level1			227.201	23.2	C14H28O2	NEG	HMDB0000806	544-63-8	C06424	Lipids and lipid-like molecules	Fatty Acyls	Fatty acids and conjugates	4.05202e+07	4.05801e+07	3.35769e+07	3.91387e+07	4.3717e+07	4.44884e+07	4.62394e+07	4.89714e+07	4.62445e+07	3.5222e+07	4.70803e+07	7.3917e+07	4.67165e+07	6.42117e+07	6.55427e+07
Apigenin	3.91	level1			271.06	12.9	C15H10O5	POS	HMDB0002124	520-36-5	C01477	Phenylpropanoids and polyketides	Flavonoids	Flavones	5.4132e+06	5.62484e+06	5.45183e+06	5.6204e+06	5.39007e+06	5.04062e+06	4.88725e+06	4.93738e+06	4.8626e+06	5.24672e+06	5.85084e+06	5.00667e+06	5.52951e+06	5.48629e+06	4.74065e+06
Arginine	3.91	level1			175.119	294.7	C6H14N4O2	POS	HMDB0000517	74-79-3	C00062	Organic acids and derivatives	Carboxylic acids and derivatives	Amino acids, peptides, and analogues	2.2991e+09	2.18296e+09	2.41232e+09	2.38361e+09	2.40087e+09	2.43441e+09	2.23534e+09	2.30984e+09	2.34138e+09	2.13465e+09	2.2138e+09	2.22017e+09	2.27795e+09	2.30225e+09	2.2118e+09
Deoxythymidine 5'-phosphate (dTMP)	3.91	level1			321.049	241.9	C10H15N2O8P	NEG	HMDB0001227	365-07-1	C00364	Nucleosides, nucleotides, and analogues	Pyrimidine nucleotides	Pyrimidine deoxyribonucleotides	212888	95049.5	629275	616630	946363	924085	537751	520939	483801	510754	267306	625806	572024	404799	251768
Malic acid	3.91	level1			133.014	239.2	C4H6O5	NEG	HMDB0000744	6915-15-7	C00149	Organic acids and derivatives	Hydroxy acids and derivatives	Beta hydroxy acids and derivatives	4.03507e+07	3.10394e+07	2.73018e+07	4.87285e+07	5.3916e+07	5.47431e+07	4.42063e+07	4.02306e+07	3.9224e+07	3.45107e+07	3.79991e+07	1.70431e+07	1.95328e+07	4.30254e+07	3.55148e+07
Pyrrolidine	3.91	level1			72.0808	176.6	C4H9N	POS	HMDB0031641	123-75-1		Organoheterocyclic compounds	Pyrrolidines	Pyrrolidines	9.509e+07	1.02558e+08	9.92148e+07	1.02035e+08	9.99499e+07	1.0021e+08	1.00637e+08	9.83215e+07	1.00475e+08	9.77628e+07	1.10826e+08	9.39207e+07	1.07284e+08	1.05702e+08	9.21238e+07
Hexanoylcarnitine (Car(6:0))	3.91	level1			260.185	137.6	C13H25NO4	POS	HMDB0000756	6418-78-6		Lipids and lipid-like molecules	Fatty Acyls	Fatty acid esters	5.99248e+06	6.17571e+06	3.50443e+06	6.78532e+06	3.50685e+06	3.41634e+06	5.51969e+06	5.73282e+06	5.59986e+06	7.07701e+06	6.59664e+06	6.0906e+06	7.04671e+06	6.20191e+06	5.5662e+06
LPC(16:0)	3.91	level1			496.34	120.7	C24H50NO7P	POS	HMDB0010382	17364-16-8		Lipids and lipid-like molecules	Glycerophospholipids	Glycerophosphocholines	6.33148e+09	7.02833e+09	5.45921e+09	6.10722e+09	5.97648e+09	5.28628e+09	6.83263e+09	7.61077e+09	6.82404e+09	7.62934e+09	8.77555e+09	6.11435e+09	7.89929e+09	8.96993e+09	6.90823e+09
Xanthine	3.91	level1			151.026	112.7	C5H4N4O2	NEG	HMDB0000292	69-89-6	C00385	Organoheterocyclic compounds	Imidazopyrimidines	Purines and purine derivatives	1.27455e+08	1.15681e+08	2.1261e+08	2.20457e+08	2.36018e+08	2.21948e+08	1.70949e+08	1.71732e+08	1.70319e+08	1.27045e+08	1.37236e+08	1.26185e+08	1.64208e+08	1.52358e+08	1.17259e+08
Deoxycytidine	3.91	level1			228.098	111.7	C9H13N3O4	POS	HMDB0000014	951-77-9	C00881	Nucleosides, nucleotides, and analogues	Pyrimidine nucleosides	Pyrimidine 2'-deoxyribonucleosides	1.78989e+07	1.74854e+07	3.03383e+07	3.45227e+07	3.89503e+07	3.67347e+07	2.80914e+07	2.71526e+07	2.78465e+07	2.50319e+07	2.22588e+07	2.85986e+07	3.15251e+07	2.63388e+07	1.9793e+07
3'-O-Methylguanosine	3.91	level1			296.1	104	C11H15N5O5	NEG	HMDB0006038	10300-27-3		Nucleosides, nucleotides, and analogues	Purine nucleosides	Purine nucleosides	5.06714e+06	5.04989e+06	5.79636e+06	6.73741e+06	6.25219e+06	6.1313e+06	5.49323e+06	5.29726e+06	4.93995e+06	4.29106e+06	4.89693e+06	4.06982e+06	5.66848e+06	4.98568e+06	3.96998e+06
2-Hydroxyethanesulfonic acid	3.91	level1			124.991	73.5	C2H6O4S	NEG	HMDB0003903	107-36-8	C05123	Organic acids and derivatives	Organic sulfonic acids and derivatives	Organosulfonic acids and derivatives	1.3498e+07	1.26845e+07	2.63333e+07	1.6414e+07	3.41325e+07	2.63641e+07	2.27821e+07	2.3939e+07	2.36219e+07	2.22111e+07	2.55662e+07	2.86209e+07	2.83385e+07	2.64073e+07	3.50936e+07
5-Oxooctanoic acid	3.91	level1			157.087	42.5	C8H14O3	NEG		3637-14-7		Lipids and lipid-like molecules	Fatty Acyls	Fatty acids and conjugates	1.46752e+06	2.45812e+06	2.89298e+06	3.89413e+06	1.47576e+06	2.18296e+06	1.29822e+06	2.23412e+06	2.77049e+06	1.32946e+06	2.17842e+06	1.74395e+06	1.99251e+06	2.17019e+06	2.05861e+06
Citraconic acid	3.91	level1			129.019	30.6	C5H6O4	NEG	HMDB0000634	498-23-7	C02226	Lipids and lipid-like molecules	Fatty Acyls	Fatty acids and conjugates	1.48223e+07	1.37196e+07	1.35133e+07	1.32251e+07	1.25197e+07	1.25957e+07	1.44457e+07	1.44435e+07	1.74753e+07	1.47284e+07	1.65748e+07	1.62116e+07	1.47366e+07	1.62096e+07	1.54234e+07
Monomethyl fumarate	3.91	level1			129.019	30.6	C5H6O4	NEG		2756-87-8	D11492	Lipids and lipid-like molecules	Fatty Acyls	Fatty acid esters	1.48223e+07	1.37196e+07	1.35133e+07	1.32251e+07	1.25197e+07	1.25957e+07	1.44457e+07	1.44435e+07	1.74753e+07	1.47284e+07	1.65748e+07	1.62116e+07	1.47366e+07	1.62096e+07	1.54234e+07
Dihydrouracil	3.91	level1			113.035	28.2	C4H6N2O2	NEG	HMDB0000076	504-07-4	C00429	Organoheterocyclic compounds	Diazines	Pyrimidines and pyrimidine derivatives	1.11678e+06	1.04647e+06	949491	1.14412e+06	943893	989826	1.03703e+07	1.09742e+06	971618	1.13549e+06	1.09819e+06	1.03067e+06	1.16884e+06	1.2027e+06	968855
Tetraethylene glycol	3.91	level1			195.122	27.1	C8H18O5	POS	HMDB0094708	112-60-7		Organic oxygen compounds	Organooxygen compounds	Ethers	2.98434e+07	2.64879e+07	2.34948e+07	3.0556e+07	2.47973e+07	2.68117e+07	2.65061e+07	3.04261e+07	2.99036e+07	2.55984e+07	2.40736e+07	3.48399e+07	2.38082e+07	2.52996e+07	2.48862e+07
12(S)-HHTrE	3.91	level1			279.196	25.8	C17H28O3	NEG	HMDB0012535	54397-84-1	C20388	Lipids and lipid-like molecules	Fatty Acyls	Fatty acids and conjugates	4.4339e+07	6.75776e+07	6.5314e+07	5.83321e+07	6.88322e+07	7.43794e+07	6.77576e+07	7.17065e+07	7.08678e+07	7.24976e+07	7.37284e+07	8.99004e+07	7.67085e+07	7.94929e+07	8.81914e+07
Embelin	3.91	level1			293.175	25.3	C17H26O4	NEG	HMDB0251767	550-24-3	C10342	Organic oxygen compounds	Organooxygen compounds	Carbonyl compounds	5.6481e+07	6.09501e+07	6.34347e+07	6.0403e+07	4.37601e+07	5.74463e+07	4.20658e+07	4.05344e+07	3.80432e+07	4.81989e+07	6.27926e+07	6.23966e+07	5.345e+07	8.63425e+07	6.75689e+07
PG(18:1/18:1(9Z))	3.91	level1			773.533	24	C42H79O10P	NEG	HMDB0010634	67254-28-8		Lipids and lipid-like molecules	Glycerophospholipids	Glycerophosphoglycerols	3.10253e+07	2.93586e+07	4.51535e+07	5.6545e+07	3.87449e+07	4.40002e+07	3.0482e+07	3.09982e+07	2.99736e+07	3.89036e+07	5.37375e+07	3.18431e+07	5.48157e+07	6.06745e+07	5.63334e+07
3-Methoxy-4-hydroxyphenylglycol sulfate	3.91	level1			263.023	22.5	C9H12O7S	NEG	HMDB0003332	71324-20-4		Benzenoids	Phenols	Methoxyphenols	1.12473e+07	1.11186e+07	1.03897e+07	1.06241e+07	9.2287e+06	9.99259e+06	9.96048e+06	1.0187e+07	1.01072e+07	1.41793e+07	1.1217e+07	8.51741e+06	1.05913e+07	1.02574e+07	8.76257e+06
Heptadecanoic acid	3.91	level1			269.248	21.2	C17H34O2	NEG	HMDB0002259	506-12-7		Lipids and lipid-like molecules	Fatty Acyls	Fatty acids and conjugates	1.30529e+07	1.09424e+07	1.01318e+07	1.39185e+07	1.00739e+07	1.17151e+07	1.24136e+07	1.38625e+07	1.31576e+07	1.19762e+07	1.55108e+07	1.38174e+07	1.38144e+07	1.43582e+07	1.10989e+07
3-Pyridylacetic acid	3.9	level1			138.055	168	C7H7NO2	POS	HMDB0001538	501-81-5		Organoheterocyclic compounds	Pyridines and derivatives	Pyridines and derivatives	4.48517e+07	5.07304e+07	3.92665e+07	3.99154e+07	3.68346e+07	3.70079e+07	4.08764e+07	4.11828e+07	4.11681e+07	3.39285e+07	3.96665e+07	5.03259e+07	3.53786e+07	4.28785e+07	4.97291e+07
omega-Muricholic acid	3.9	level1			407.28	128.5	C24H40O5	NEG	HMDB0000364	1800707	C17727	Lipids and lipid-like molecules	Steroids and steroid derivatives	Bile acids, alcohols and derivatives	986400	1.06423e+06	343796	903790	408215	349934	323236	341053	352466	24657.3	0	0	0	0	0
Glycoursodeoxycholic acid	3.9	level1			448.307	124.8	C26H43NO5	NEG	HMDB0000708	64480-66-6		Lipids and lipid-like molecules	Steroids and steroid derivatives	Bile acids, alcohols and derivatives	329137	429107	145958	469106	221508	110349	28571.3	72218.9	130434	24941.2	0	0	0	0	0
Mesaconic acid	3.9	level1			129.019	204	C5H6O4	NEG	HMDB0000749	498-24-8	C01732	Lipids and lipid-like molecules	Fatty Acyls	Fatty acids and conjugates	9.91254e+06	7.69648e+06	6.17219e+06	1.03409e+07	4.95882e+06	5.82854e+06	1.13107e+07	1.07231e+07	8.96797e+06	2.18328e+06	1.70844e+07	1.36772e+07	1.30359e+07	1.32931e+07	1.51906e+07
Ursodeoxycholic acid	3.9	level1			391.285	50.2	C24H40O4	NEG	HMDB0000946	128-13-2	C07880	Lipids and lipid-like molecules	Steroids and steroid derivatives	Bile acids, alcohols and derivatives	3.58058e+06	4.28574e+06	3.21154e+06	5.003e+06	3.62226e+06	3.18725e+06	2.30968e+06	2.28266e+06	2.07181e+06	400580	138716	332552	202142	185777	568326
4-Hydroxyphenylacetaldehyde	3.9	level1			135.045	23	C8H8O2	NEG	HMDB0003767	7339-87-9	C03765	Benzenoids	Benzene and substituted derivatives	Phenylacetaldehydes	4.73733e+06	9.66323e+06	9.19069e+06	8.04319e+06	5.34758e+06	4.77065e+06	8.45611e+06	5.57299e+06	8.78387e+06	1.04929e+07	1.08141e+07	9.64165e+06	6.3272e+06	1.02525e+07	9.51931e+06
N6-Methyllysine	3.9	level1			161.128	303.8	C7H16N2O2	POS	HMDB0002038	1188-07-4	C02728	Organic acids and derivatives	Carboxylic acids and derivatives	Amino acids, peptides, and analogues	2.52375e+07	2.333e+07	2.99111e+07	2.58657e+07	2.99383e+07	2.8765e+07	3.47831e+07	3.53927e+07	3.59905e+07	5.71014e+07	3.25145e+07	5.39255e+07	3.95748e+07	3.99127e+07	5.04678e+07
Argininosuccinic acid	3.9	level1			291.13	264.6	C10H18N4O6	POS	HMDB0000052	2387-71-5	C03406	Organic acids and derivatives	Carboxylic acids and derivatives	Amino acids, peptides, and analogues	590607	491706	673010	744564	684411	690030	620200	628930	629890	644994	665420	628175	672905	658475	562935
Oxalic acid	3.9	level1			88.9879	243.3	C2H2O4	NEG	HMDB0002329	144-62-7	C00209	Organic acids and derivatives	Carboxylic acids and derivatives	Dicarboxylic acids and derivatives	1.32897e+07	1.32497e+07	1.27275e+07	1.28711e+07	1.2569e+07	1.22645e+07	1.36617e+07	1.28568e+07	1.30953e+07	1.27379e+07	1.34193e+07	1.36245e+07	1.35875e+07	1.34174e+07	1.34499e+07
2,4-Dihydroxybutanoic acid	3.9	level1			101.024	172.8	C4H8O4	NEG	HMDB0000360	1518-62-3		Organic acids and derivatives	Hydroxy acids and derivatives	Short-chain hydroxy acids and derivatives	1.69838e+08	1.74552e+08	1.67845e+08	1.61327e+08	1.5588e+08	1.63451e+08	1.70433e+08	1.56217e+08	1.43556e+08	1.71073e+08	1.51508e+08	1.67162e+08	1.41666e+08	1.56896e+08	1.61266e+08
1-Palmitoyllysophosphatidate	3.9	level1			409.236	161.5	C19H39O7P	NEG	HMDB0007853	22002-85-3	C04036	Lipids and lipid-like molecules	Glycerophospholipids	Glycerophosphates	1.31268e+06	1.61912e+06	1.44031e+06	2.39596e+06	1.56266e+06	1.75072e+06	1.4101e+06	1.52233e+06	1.46457e+06	1.56702e+06	1.26734e+06	1.48205e+06	1.60964e+06	1.33501e+06	1.11703e+06
Fructose	3.9	level1			179.056	143.4	C6H12O6	NEG	HMDB0000660	53188-23-1	C02336	Organic oxygen compounds	Organooxygen compounds	Carbohydrates and carbohydrate conjugates	6.94009e+06	6.24771e+06	5.26791e+06	7.36323e+06	1.06141e+07	6.39146e+06	5.95581e+06	5.96144e+06	6.32875e+06	5.47033e+06	9.88689e+06	5.56865e+06	5.54478e+06	5.45127e+06	5.45006e+06
Riboflavin	3.9	level1			377.146	122.6	C17H20N4O6	POS	HMDB0000244	83-88-5	C00255	Organoheterocyclic compounds	Pteridines and derivatives	Alloxazines and isoalloxazines	267394	397747	411051	969880	202845	376004	349838	675333	354636	575018	825986	65724	1.15218e+06	401771	629490
LPE(18:1(9Z)/0:0)	3.9	level1			480.309	121.9	C23H46NO7P	POS	HMDB0011506	89576-29-4		Lipids and lipid-like molecules	Glycerophospholipids	Glycerophosphoethanolamines	7.41813e+07	8.21393e+07	4.47059e+07	7.06217e+07	5.44278e+07	4.37812e+07	6.38798e+07	6.2848e+07	6.39027e+07	6.82664e+07	7.42037e+07	6.0221e+07	6.74887e+07	8.43304e+07	6.8083e+07
N-Acetylvaline	3.9	level1			158.082	114.5	C7H13NO3	NEG	HMDB0011757	96-81-1		Organic acids and derivatives	Carboxylic acids and derivatives	Amino acids, peptides, and analogues	3.78591e+06	4.10676e+06	3.07212e+06	5.0029e+06	3.20478e+06	3.17014e+06	3.2011e+06	4.06137e+06	3.05337e+06	3.40043e+06	3.19914e+06	3.73847e+06	4.56124e+06	3.34342e+06	3.32591e+06
PC(P-16:0/0:0)	3.9	level1			480.345	112.3	C24H50NO6P	POS	HMDB0010407	97802-53-4		Lipids and lipid-like molecules	Glycerophospholipids	Glycerophosphocholines	9.78121e+07	1.2719e+08	1.66955e+08	1.46636e+08	1.81484e+08	1.80094e+08	1.8213e+08	1.8429e+08	1.79059e+08	2.10969e+08	2.14649e+08	1.91109e+08	2.437e+08	2.20565e+08	1.75826e+08
PC(18:1(6Z)/18:1(6Z))	3.9	level1			786.6	75	C44H84NO8P	POS		56391-91-4		Lipids and lipid-like molecules	Glycerophospholipids	Glycerophosphocholines	1.06871e+08	1.48242e+08	1.05707e+08	1.00809e+08	9.24384e+07	1.03032e+08	9.42712e+07	9.63274e+07	1.00192e+08	1.33546e+08	1.01175e+08	1.43267e+08	9.82975e+07	9.52796e+07	8.96644e+07
PC(18:1(9Z)/18:1(9Z))	3.9	level1			786.6	75	C44H84NO8P	POS	HMDB0000593	4235-95-4		Lipids and lipid-like molecules	Glycerophospholipids	Glycerophosphocholines	1.06871e+08	1.48242e+08	1.05707e+08	1.00809e+08	9.24384e+07	1.03032e+08	9.42712e+07	9.63274e+07	1.00192e+08	1.33546e+08	1.01175e+08	1.43267e+08	9.82975e+07	9.52796e+07	8.96644e+07
PC(18:1(9E)/18:1(9E))	3.9	level1			786.6	75	C44H84NO8P	POS	HMDB0000593	56782-46-8		Lipids and lipid-like molecules	Glycerophospholipids	Glycerophosphocholines	1.06871e+08	1.48242e+08	1.05707e+08	1.00809e+08	9.24384e+07	1.03032e+08	9.42712e+07	9.63274e+07	1.00192e+08	1.33546e+08	1.01175e+08	1.43267e+08	9.82975e+07	9.52796e+07	8.96644e+07
5,6-Dihydroxyindole	3.9	level1			148.04	30	C8H7NO2	NEG	HMDB0004058	3131-52-0	C05578	Organoheterocyclic compounds	Indoles and derivatives	Hydroxyindoles	1.6951e+07	7.50725e+06	1.34368e+07	1.33716e+07	5.94353e+06	1.34844e+07	1.61336e+07	7.76971e+06	1.55547e+07	1.66997e+07	8.07683e+06	9.79242e+06	1.70487e+07	8.09476e+06	8.17749e+06
alpha-Ketoisovaleric acid	3.9	level1			115.04	28.2	C5H8O3	NEG	HMDB0000019	759-05-7	C00141	Organic acids and derivatives	Keto acids and derivatives	Short-chain keto acids and derivatives	2.06957e+08	2.36035e+08	1.18277e+08	1.78922e+08	1.28429e+08	1.33839e+08	2.00386e+08	1.99791e+08	1.96424e+08	2.01733e+08	2.79853e+08	2.50796e+08	2.20078e+08	2.33365e+08	2.3237e+08
Pelargonic acid	3.9	level1			157.123	25.1	C9H18O2	NEG	HMDB0000847	112-05-0	C01601	Lipids and lipid-like molecules	Fatty Acyls	Fatty acids and conjugates	6.17997e+07	4.88613e+07	6.53069e+07	6.61233e+07	5.10231e+07	6.34346e+07	3.4847e+07	3.4686e+07	3.4394e+07	5.85813e+07	5.56676e+07	5.05653e+07	5.81576e+07	5.83957e+07	5.21755e+07
Isoquinoline	3.9	level1			130.065	25	C9H7N	POS	HMDB0034244	119-65-3	C06323	Organoheterocyclic compounds	Isoquinolines and derivatives	Isoquinolines and derivatives	1.87507e+06	1.79167e+06	1.7608e+06	2.39007e+06	2.22259e+06	1.85486e+06	2.41129e+06	2.58749e+06	2.32951e+06	2.81664e+06	2.40056e+06	2.00601e+06	2.17042e+06	1.93766e+06	2.53112e+06
1,3-Dimethylpyrazole	3.9	level1			97.0759	24.8	C5H8N2	POS		694-48-4		Organoheterocyclic compounds	Azoles	Pyrazoles	2.04571e+06	2.32317e+06	2.21851e+06	2.46915e+06	2.09643e+06	2.15247e+06	2.23127e+06	2.22371e+06	3.30959e+06	2.38962e+06	3.435e+06	1.99489e+06	4.27746e+06	2.99684e+06	1.96829e+06
N-Acetylserotonin	3.9	level1			217.098	24.5	C12H14N2O2	NEG	HMDB0001238	1210-83-9	C00978	Organoheterocyclic compounds	Indoles and derivatives	Hydroxyindoles	3.34991e+06	1.97899e+06	4.58656e+06	2.38814e+06	4.43281e+06	5.46181e+06	4.30096e+06	2.69267e+06	2.99028e+06	4.30733e+06	6.08778e+06	4.56887e+06	5.00817e+06	4.41616e+06	2.14225e+06
Dodecanoic acid	3.9	level1			199.17	23.8	C12H24O2	NEG	HMDB0000638	143-07-7	C02679	Lipids and lipid-like molecules	Fatty Acyls	Fatty acids and conjugates	6.0925e+06	7.51276e+06	1.37157e+07	8.05472e+06	8.40067e+06	6.89917e+06	8.469e+06	8.03958e+06	8.15343e+06	5.90296e+06	8.38634e+06	1.047e+07	7.59476e+06	1.41471e+07	9.62654e+06
N-Acetylalanine	3.9	level1			130.051	143.5	C5H9NO3	NEG	HMDB0255053	139146-66-0		Organic acids and derivatives	Carboxylic acids and derivatives	Amino acids, peptides, and analogues	3.80739e+06	3.3661e+06	2.60789e+06	3.91826e+06	2.22919e+06	2.29176e+06	2.8541e+06	2.91277e+06	3.32565e+06	3.02149e+06	3.07138e+06	2.82656e+06	3.22215e+06	3.08571e+06	3.07285e+06
beta-Guanidinopropionic acid	3.89	level1			132.077	203.9	C4H9N3O2	POS	HMDB0013222	353-09-3	C03065	Organic nitrogen compounds	Organonitrogen compounds	Guanidines	6.10558e+08	6.14215e+08	7.4709e+08	6.95668e+08	7.54027e+08	7.57341e+08	6.81246e+08	7.07031e+08	7.01328e+08	7.18256e+08	6.53844e+08	6.87281e+08	7.03013e+08	6.49803e+08	6.4751e+08
3-Methylhistamine	3.89	level1			126.103	201.6	C6H11N3	POS	HMDB0001861	644-42-8		Organic nitrogen compounds	Organonitrogen compounds	Amines	1.61231e+06	1.78352e+06	1.64123e+06	1.72807e+06	1.77214e+06	1.71149e+06	1.76552e+06	1.91381e+06	1.8484e+06	2.1026e+06	2.52065e+06	1.69183e+06	2.40795e+06	2.22951e+06	1.8448e+06
Arachidic acid	3.89	level1			311.296	19.6	C20H40O2	NEG	HMDB0002212	506-30-9	C06425	Lipids and lipid-like molecules	Fatty Acyls	Fatty acids and conjugates	8.28374e+06	7.86484e+06	4.8712e+06	6.99213e+06	4.42967e+06	4.48375e+06	5.50256e+06	6.38549e+06	5.77729e+06	6.90719e+06	7.48742e+06	7.05103e+06	5.94217e+06	7.84199e+06	6.07871e+06
Cordycepin	3.89	level1			252.109	53.6	C10H13N5O3	POS		73-03-0	C08431	Nucleosides, nucleotides, and analogues	Purine nucleosides	Purine 3'-deoxyribonucleosides	1.18378e+06	934438	8.82323e+06	3.42245e+06	1.09656e+07	1.11907e+07	5.32845e+06	5.50237e+06	5.02024e+06	3.24492e+06	3.40532e+06	5.94794e+06	6.76922e+06	4.91208e+06	2.96844e+06
gamma-Glutamylglutamic acid	3.89	level1			277.103	258.3	C10H16N2O7	POS	HMDB0011737	1116-22-9	C05282	Organic acids and derivatives	Carboxylic acids and derivatives	Amino acids, peptides, and analogues	317761	234568	282257	404625	307945	318205	323732	291907	351756	294582	259667	351389	287955	282335	364008
Histamine	3.89	level1			112.087	225.4	C5H9N3	POS	HMDB0000870	51-45-6	C00388	Organic nitrogen compounds	Organonitrogen compounds	Amines	6.14464e+07	6.59141e+07	2.24331e+07	1.22423e+08	2.89687e+07	2.79711e+07	3.49915e+07	3.54976e+07	3.57556e+07	2.39381e+07	1.41815e+07	1.39348e+07	1.74106e+07	1.53875e+07	1.55906e+07
Nicotinamide riboside (NR)	3.89	level1			255.098	224.6	C11H15N2O5	POS	HMDB0000855	1341-23-7	C03150	Organic oxygen compounds	Organooxygen compounds	Carbohydrates and carbohydrate conjugates	1.40968e+06	1.63442e+06	1.0919e+06	1.9839e+06	1.60592e+06	1.147e+06	1.60695e+06	1.69407e+06	1.38304e+06	1.73002e+06	1.90392e+06	1.94964e+06	1.65422e+06	1.37599e+06	1.38491e+06
N-Methyl-L-asparagine	3.89	level1			127.051	217.2	C5H10N2O3	NEG		7175-34-0		Organic acids and derivatives	Carboxylic acids and derivatives	Amino acids, peptides, and analogues	5.50502e+06	5.40478e+06	5.10172e+06	6.00885e+06	4.66607e+06	4.96638e+06	5.75271e+06	5.86758e+06	5.25644e+06	6.37973e+06	5.59383e+06	5.44758e+06	5.90319e+06	5.67785e+06	5.00825e+06
Methionine sulfoxide	3.89	level1			164.038	215.2	C5H11NO3S	NEG	HMDB0002005	62697-73-8	C02989	Organic acids and derivatives	Carboxylic acids and derivatives	Amino acids, peptides, and analogues	2.01188e+06	2.07625e+06	1.89752e+06	2.18132e+06	1.93802e+06	1.86613e+06	2.27755e+06	2.17694e+06	2.21924e+06	2.89067e+06	2.11842e+06	2.26101e+06	2.29249e+06	2.16368e+06	2.24415e+06
Deoxyguanosine	3.89	level1			266.089	131.8	C10H13N5O4	NEG	HMDB0000085	961-07-9	C00330	Nucleosides, nucleotides, and analogues	Purine nucleosides	Purine 2'-deoxyribonucleosides	1.47393e+06	1.31133e+06	3.12715e+06	3.02741e+06	3.8957e+06	3.76142e+06	2.5013e+06	2.55788e+06	2.40788e+06	2.73552e+06	1.71557e+06	2.66194e+06	3.07993e+06	1.99605e+06	1.49079e+06
Formylmethionine	3.89	level1			176.039	100.1	C6H11NO3S	NEG	HMDB0001015	4289-98-9	C03145	Organic acids and derivatives	Carboxylic acids and derivatives	Amino acids, peptides, and analogues	3.69345e+06	3.73477e+06	2.64801e+06	3.68632e+06	2.76415e+06	2.8125e+06	3.13656e+06	3.11341e+06	2.97303e+06	3.11725e+06	3.27545e+06	3.02214e+06	3.24117e+06	3.00652e+06	2.98318e+06
Hexadecanedioic acid	3.89	level1			285.207	98.3	C16H30O4	NEG	HMDB0000672	505-54-4	C19615	Lipids and lipid-like molecules	Fatty Acyls	Fatty acids and conjugates	7.05412e+06	7.57104e+06	9.41836e+06	7.17597e+06	1.00874e+07	1.00948e+07	8.20084e+06	8.14059e+06	7.70186e+06	9.5997e+06	7.095e+06	6.60867e+06	7.56818e+06	6.99964e+06	6.66677e+06
Telmisartan	3.89	level1			497.235	33.2	C33H30N4O2	POS	HMDB0015101	144701-48-4	C07710	Benzenoids	Benzene and substituted derivatives	Biphenyls and derivatives	2.67179e+06	2.21877e+06	1.65094e+06	2.76406e+06	1.53839e+06	1.56337e+06	1.62436e+06	1.92118e+06	2.18877e+06	1.94039e+06	1.83384e+06	2.08998e+06	1.58997e+06	1.78424e+06	2.24621e+06
Formylanthranilic acid	3.89	level1			164.035	26.7	C8H7NO3	NEG	HMDB0004089	3342-77-6	C05653	Benzenoids	Benzene and substituted derivatives	Benzoic acids and derivatives	2.62797e+06	2.29037e+06	2.54465e+06	2.62859e+06	2.59335e+06	2.62682e+06	2.08765e+06	2.01465e+06	2.53273e+06	1.97377e+06	1.14709e+06	2.10277e+06	1.53671e+06	1.66896e+06	1.73404e+06
Coixol	3.89	level1			164.035	26.7	C8H7NO3	NEG	HMDB0036582	532-91-2		Organoheterocyclic compounds	Benzoxazoles	Benzoxazolones	2.62797e+06	2.29037e+06	2.54465e+06	2.62859e+06	2.59335e+06	2.62682e+06	2.08765e+06	2.01465e+06	2.53273e+06	1.97377e+06	1.14709e+06	2.10277e+06	1.53671e+06	1.66896e+06	1.73404e+06
2,5-Di-tert-butylhydroquinone	3.89	level1			221.154	25.2	C14H22O2	NEG	HMDB0245492	88-58-4		Benzenoids	Benzene and substituted derivatives	Phenylpropanes	5.42266e+06	5.65405e+06	5.87624e+06	5.62798e+06	6.26036e+06	5.17176e+06	3.8608e+06	3.58404e+06	5.52635e+06	4.01584e+06	5.74112e+06	6.07289e+06	5.07015e+06	7.98662e+06	6.12148e+06
2-Hydroxypalmitic acid	3.89	level1			271.228	25.1	C16H32O3	NEG	HMDB0031057	764-67-0		Lipids and lipid-like molecules	Fatty Acyls	Fatty acids and conjugates	1.22201e+07	1.22099e+07	9.25854e+06	1.18614e+07	8.93606e+06	9.47375e+06	1.17752e+07	1.25634e+07	1.15473e+07	1.26835e+07	1.43115e+07	1.4735e+07	1.20964e+07	1.28698e+07	1.36672e+07
Melibiose	3.88	level1			365.106	225.7	C12H22O11	POS	HMDB0000048	60033-03-6	C05402	Organic oxygen compounds	Organooxygen compounds	Carbohydrates and carbohydrate conjugates	5.17731e+06	4.7742e+06	4.13266e+06	5.29852e+06	4.47794e+06	4.4155e+06	5.02175e+06	4.65789e+06	5.01844e+06	5.94365e+06	3.35923e+06	7.53323e+06	5.18077e+06	4.71148e+06	7.02504e+06
Mandelic acid	3.88	level1			151.04	34.3	C8H8O3	NEG	HMDB0062635	611-71-2	C01983	Benzenoids	Benzene and substituted derivatives	Benzene and substituted derivatives	5.11715e+06	5.61868e+06	3.72388e+06	9.0557e+06	4.1698e+06	4.41949e+06	1.15809e+07	1.07711e+07	1.09591e+07	6.54102e+06	7.5114e+06	3.97048e+06	4.39879e+06	8.41953e+06	3.99782e+06
2-Hydroxypyridine	3.88	level1			96.0443	14.9	C5H5NO	POS	HMDB0013751	142-08-5	C02502	Organoheterocyclic compounds	Pyridines and derivatives	Hydropyridines	4.48866e+06	4.78659e+06	3.82499e+06	4.96991e+06	4.18218e+06	4.11578e+06	3.23323e+06	2.34205e+06	2.80035e+06	4.52067e+06	4.17152e+06	4.08641e+06	4.22233e+06	4.19939e+06	4.17076e+06
N-Acetylmannosamine	3.88	level1			222.097	154	C8H15NO6	POS	HMDB0001129	3615-17-6	C00645	Organic oxygen compounds	Organooxygen compounds	Carbohydrates and carbohydrate conjugates	2.89058e+06	2.89443e+06	3.02417e+06	2.81384e+06	2.75436e+06	2.86566e+06	2.4914e+06	2.54395e+06	2.79371e+06	2.90636e+06	2.61874e+06	2.60692e+06	2.72855e+06	2.39794e+06	2.33806e+06
2'-O-Methylguanosine	3.88	level1			296.1	104	C11H15N5O5	NEG		2140-71-8		Nucleosides, nucleotides, and analogues	Purine nucleosides	Purine nucleosides	5.06714e+06	5.04989e+06	5.79636e+06	6.73741e+06	6.25219e+06	6.1313e+06	5.49323e+06	5.29726e+06	4.93995e+06	4.29106e+06	4.89693e+06	4.06982e+06	5.66848e+06	4.98568e+06	3.96998e+06
N,N-Dimethylarginine (ADMA)	3.88	level1			203.15	285	C8H18N4O2	POS	HMDB0001539	30315-93-6	C03626	Organic acids and derivatives	Carboxylic acids and derivatives	Amino acids, peptides, and analogues	2.78481e+08	2.7724e+08	2.93779e+08	3.29294e+08	3.00486e+08	3.06402e+08	2.9431e+08	3.07533e+08	3.08859e+08	3.08798e+08	3.1769e+08	3.14541e+08	3.24597e+08	3.11341e+08	2.88062e+08
4-Guanidinobutyric acid	3.88	level1			146.093	217.7	C5H11N3O2	POS	HMDB0003464	463-00-3	C01035	Organic acids and derivatives	Carboxylic acids and derivatives	Amino acids, peptides, and analogues	4.67875e+06	5.11411e+06	5.70123e+06	4.56019e+06	5.55204e+06	5.50653e+06	4.59382e+06	4.72994e+06	5.79209e+06	4.24804e+06	4.79821e+06	4.53826e+06	4.66446e+06	5.28825e+06	4.65393e+06
Octanoylcarnitine (Car(8:0))	3.88	level1			288.217	125.8	C15H29NO4	POS	HMDB0000791	3671-77-0	C02838	Lipids and lipid-like molecules	Fatty Acyls	Fatty acid esters	1.71945e+06	1.67698e+06	867819	2.07639e+06	927966	943111	1.56543e+06	1.70011e+06	1.6026e+06	1.36116e+06	2.23426e+06	1.86094e+06	1.98339e+06	1.92754e+06	1.56952e+06
1-Myristoyl-sn-glycero-3-phosphocholine (LPC(14:0/0:0))	3.88	level1			468.309	123.8	C22H46NO7P	POS	HMDB0010379	20559-16-4		Lipids and lipid-like molecules	Glycerophospholipids	Glycerophosphocholines	2.6396e+07	2.89276e+07	3.14228e+07	2.60936e+07	2.8782e+07	2.98976e+07	3.06982e+07	3.23292e+07	3.00199e+07	4.01725e+07	3.52187e+07	3.20753e+07	3.54075e+07	3.54861e+07	3.61414e+07
1-O-Hexadecyl-sn-glycero-3-phosphocholine (LPC(O-16:0/0:0))	3.88	level1			482.36	123.8	C24H52NO6P	POS	HMDB0243890	52691-62-0	C13903	Lipids and lipid-like molecules	Glycerophospholipids	Glycerophosphocholines	2.6565e+08	3.31672e+08	4.4119e+08	3.60824e+08	4.60763e+08	4.63866e+08	4.17474e+08	4.31235e+08	4.14402e+08	5.50553e+08	4.39608e+08	4.49037e+08	5.45921e+08	4.67341e+08	3.90879e+08
Pipecolamide	3.88	level1			129.102	123.6	C6H12N2O	POS		19889-77-1	C19809	Organic acids and derivatives	Carboxylic acids and derivatives	Amino acids, peptides, and analogues	2.95175e+06	1.91637e+06	2.74918e+06	2.93298e+06	2.65639e+06	2.55304e+06	2.38418e+06	2.32384e+06	2.69793e+06	2.2079e+06	2.22483e+06	2.39432e+06	2.17026e+06	2.39283e+06	2.35549e+06
LPC(18:2/0:0)	3.88	level1			520.34	119.6	C26H50NO7P	POS	HMDB0010386	22252-07-9	C04100	Lipids and lipid-like molecules	Glycerophospholipids	Glycerophosphocholines	1.23929e+09	1.2964e+09	9.58269e+08	1.43278e+09	9.37348e+08	1.14313e+09	1.26219e+09	1.25619e+09	1.24544e+09	1.9048e+09	1.41474e+09	1.41761e+09	1.40626e+09	1.37916e+09	1.61325e+09
Desaminotyrosine	3.88	level1			165.055	56.9	C9H10O3	NEG	HMDB0002199	501-97-3	C01744	Phenylpropanoids and polyketides	Phenylpropanoic acids	Phenylpropanoic acids	2.2446e+07	2.13409e+07	1.92107e+07	1.95747e+07	1.65751e+07	1.77553e+07	1.82402e+07	1.99813e+07	1.87794e+07	2.14235e+07	1.8086e+07	2.4094e+07	1.93333e+07	1.92936e+07	1.97503e+07
1-(2-Hydroxyethyl)-2,2,6,6-tetramethyl-4-piperidinol	3.88	level1			202.18	39.4	C11H23NO2	POS		52722-86-8		Organoheterocyclic compounds	Piperidines	Piperidines	2.20466e+07	1.46304e+07	1.83014e+07	4.42331e+07	2.54989e+07	2.92644e+07	2.46987e+07	2.49587e+07	2.15938e+07	2.08962e+07	2.24941e+07	1.32746e+07	2.63501e+07	2.07977e+07	2.11236e+07
2-O-Methylcytosine	3.88	level1			126.066	30.8	C5H7N3O	POS	HMDB0004339	3289-47-2		Organoheterocyclic compounds	Diazines	Pyrimidines and pyrimidine derivatives	2.8812e+06	2.11243e+06	1.60583e+06	2.01212e+06	1.43176e+06	1.38135e+06	1.36288e+06	1.29169e+06	1.71648e+06	1.00557e+06	1.21686e+06	1.95256e+06	1.06352e+06	1.44783e+06	1.54252e+06
Acetoin	3.88	level1			89.0597	27.4	C4H8O2	POS	HMDB0003243	513-86-0	C00466	Organic oxygen compounds	Organooxygen compounds	Carbonyl compounds	2.16838e+06	1.61368e+06	1.26149e+06	2.5645e+06	1.39124e+06	1.70084e+06	1.64992e+06	2.13027e+06	2.1394e+06	1.75472e+06	1.89823e+06	2.16219e+06	1.82212e+06	1.64651e+06	1.8048e+06
cis-​9,​10-​Epoxystearic acid	3.88	level1			279.233	21.2	C18H34O3	NEG	HMDB0247617	24560-98-3	C19418	Lipids and lipid-like molecules	Fatty Acyls	Lineolic acids and derivatives	3.10107e+09	2.68245e+09	1.90124e+09	2.67539e+09	2.01225e+09	2.11591e+09	2.65533e+09	2.50152e+09	2.58165e+09	2.59839e+09	3.15169e+09	3.81878e+09	3.04361e+09	3.28e+09	3.51213e+09
PC(16:0/18:1(9Z))	3.88	level1			760.582	19	C42H82NO8P	POS	HMDB0007972		C13875	Lipids and lipid-like molecules	Glycerophospholipids	Glycerophosphocholines	2.27545e+09	2.32743e+09	1.5312e+09	2.33231e+09	1.6202e+09	1.73215e+09	2.1164e+09	1.79952e+09	1.87973e+09	2.16841e+09	2.11192e+09	2.18597e+09	1.86374e+09	1.978e+09	2.14941e+09
Adenosine 3'-monophosphate	3.87	level1			348.071	250.4	C10H14N5O7P	POS	HMDB0003540	84-21-9	C01367	Nucleosides, nucleotides, and analogues	Ribonucleoside 3'-phosphates	Ribonucleoside 3'-phosphates	350769	473835	432229	443494	289115	389630	708259	518450	396192	400952	409688	559621	494423	345660	273315
3'-O-Methyluridine	3.87	level1			257.078	33	C10H14N2O6	NEG		6038-59-1		Nucleosides, nucleotides, and analogues	Pyrimidine nucleosides	Pyrimidine nucleosides	5.37929e+06	4.6289e+06	5.14877e+06	4.3463e+06	4.27957e+06	5.07713e+06	3.61398e+06	3.73515e+06	3.78853e+06	3.31597e+06	3.16524e+06	3.64187e+06	3.45237e+06	3.58084e+06	2.69389e+06
Galactose	3.87	level1			179.056	170.9	C6H12O6	NEG	HMDB0000143	10257-28-0	C00984	Organic oxygen compounds	Organooxygen compounds	Carbohydrates and carbohydrate conjugates	6.32013e+08	6.86734e+08	1.21012e+09	1.20773e+09	8.9803e+08	1.19821e+09	6.36198e+08	6.38843e+08	1.1633e+09	1.3168e+09	1.08264e+09	6.23285e+08	5.92292e+08	1.18219e+09	1.2087e+09
2-Methylguanosine	3.87	level1			296.1	104	C11H15N5O5	NEG	HMDB0005862	2140-77-4		Nucleosides, nucleotides, and analogues	Purine nucleosides	Purine nucleosides	5.06714e+06	5.04989e+06	5.79636e+06	6.73741e+06	6.25219e+06	6.1313e+06	5.49323e+06	5.29726e+06	4.93995e+06	4.29106e+06	4.89693e+06	4.06982e+06	5.66848e+06	4.98568e+06	3.96998e+06
16-Hydroxypalmitic acid	3.87	level1			271.228	25.1	C16H32O3	NEG	HMDB0006294	506-13-8	C18218	Lipids and lipid-like molecules	Fatty Acyls	Fatty acids and conjugates	1.22201e+07	1.22099e+07	9.25854e+06	1.18614e+07	8.93606e+06	9.47375e+06	1.17752e+07	1.25634e+07	1.15473e+07	1.26835e+07	1.43115e+07	1.4735e+07	1.20964e+07	1.28698e+07	1.36672e+07
Phosphorylcholine	3.87	level1			184.073	284.3	C5H15NO4P	POS	HMDB0001565	3616-04-4	C00588	Organic nitrogen compounds	Organonitrogen compounds	Quaternary ammonium salts	1.83382e+07	1.29956e+07	3.58232e+07	3.1132e+07	4.00303e+07	3.66583e+07	3.46919e+07	3.59773e+07	3.62103e+07	5.07616e+07	3.90482e+07	4.42886e+07	4.8888e+07	4.02439e+07	3.66679e+07
Spermidine	3.87	level1			146.165	254.3	C7H19N3	POS	HMDB0001257	124-20-9	C00315	Organic nitrogen compounds	Organonitrogen compounds	Amines	8.30113e+06	7.62223e+06	8.30397e+06	7.26915e+06	8.58298e+06	8.30046e+06	7.28357e+06	8.26999e+06	8.64434e+06	8.60094e+06	7.80255e+06	8.13366e+06	8.02404e+06	8.87849e+06	1.3161e+06
EDTA	3.87	level1			293.098	243.1	C10H16N2O8	POS	HMDB0015109	62-33-9	C00284	Organic acids and derivatives	Carboxylic acids and derivatives	Tetracarboxylic acids and derivatives	1.18459e+06	1.37587e+06	1.09882e+06	1.25024e+06	1.02138e+06	1.06016e+06	1.23216e+06	1.28864e+06	1.04395e+06	1.27929e+06	1.27421e+06	1.16437e+06	1.26904e+06	1.33423e+06	1.21586e+06
N-Acetylneuraminic acid	3.87	level1			290.088	203.3	C11H19NO9	NEG	HMDB0000230	131-48-6	C00270	Organic oxygen compounds	Organooxygen compounds	Carbohydrates and carbohydrate conjugates	616487	547105	556663	682770	597334	590401	639360	618404	695604	656536	750415	621158	735486	681205	648304
2-Keto-3-deoxygalactonic acid	3.87	level1			177.04	167.5	C6H10O6	NEG	HMDB0001353	17510-99-5	C01216	Organic acids and derivatives	Keto acids and derivatives	Medium-chain keto acids and derivatives	2.41503e+06	2.21503e+06	2.62927e+06	2.51692e+06	2.54107e+06	2.43113e+06	2.3428e+06	2.34949e+06	3.53878e+06	5.10905e+06	6.26688e+06	3.07487e+06	6.01093e+06	3.16251e+06	2.52311e+06
Palmitoyl sphingomyelin	3.87	level1			703.575	107.1	C39H79N2O6P	POS	HMDB0061712	6254-89-3		Lipids and lipid-like molecules	Sphingolipids	Phosphosphingolipids	8.99063e+09	9.15191e+09	7.77721e+09	7.47756e+09	8.1711e+09	8.1841e+09	8.20252e+09	8.08666e+09	8.43411e+09	9.50195e+09	7.6892e+09	7.11509e+09	7.00927e+09	6.41284e+09	7.13234e+09
Acetylleucine	3.87	level1			172.098	101.4	C8H15NO3	NEG	HMDB0011756	1188-21-2	C02710	Organic acids and derivatives	Carboxylic acids and derivatives	Amino acids, peptides, and analogues	9.37254e+06	9.85111e+06	6.84523e+06	1.00811e+07	6.735e+06	6.59871e+06	7.19537e+06	7.15489e+06	6.9763e+06	6.04362e+06	6.83505e+06	4.45539e+06	6.20755e+06	5.66961e+06	4.87058e+06
Galactono-1,4-lactone	3.87	level1			177.04	54.9	C6H10O6	NEG	HMDB0002541	2426-46-2	C03383	Organoheterocyclic compounds	Lactones	Lactones	4.01663e+07	4.14161e+07	4.32891e+07	4.62085e+07	4.90898e+07	7.55171e+07	3.97819e+07	4.95091e+07	6.01132e+07	4.23954e+07	3.95105e+07	4.32276e+07	4.6212e+07	4.44621e+07	4.10991e+07
Nordeoxycholic acid	3.87	level1			377.269	52.9	C23H38O4	NEG	HMDB0304947	53608-86-9		Lipids and lipid-like molecules	Steroids and steroid derivatives	Bile acids, alcohols and derivatives	867941	1.00242e+06	93664.2	1.14714e+06	108559	92487.2	574076	539288	510009	290903	670972	229919	414817	507716	358660
Monomethyl phthalate	3.87	level1			179.035	35	C9H8O4	NEG	HMDB0002130	4376-18-5		Benzenoids	Benzene and substituted derivatives	Benzoic acids and derivatives	1.7194e+07	1.3967e+07	2.45045e+07	1.11735e+07	1.94813e+07	2.27038e+07	2.25261e+07	2.22645e+07	2.11971e+07	1.48012e+07	3.39751e+07	1.72961e+07	3.08528e+07	3.51652e+07	2.25568e+07
2',4'-Dihydroxyacetophenone	3.87	level1			135.044	29.7	C8H8O3	POS	HMDB0029659	89-84-9	C03663	Organic oxygen compounds	Organooxygen compounds	Carbonyl compounds	5.76643e+06	5.33381e+06	4.8071e+06	4.53862e+06	4.50057e+06	5.29963e+06	5.57666e+06	4.97228e+06	5.27509e+06	5.90208e+06	5.40838e+06	6.4581e+06	5.996e+06	5.44364e+06	5.36736e+06
Glutaric acid	3.86	level1			131.035	202.6	C5H8O4	NEG	HMDB0000661	110-94-1	C00489	Organic acids and derivatives	Carboxylic acids and derivatives	Dicarboxylic acids and derivatives	1.09676e+07	9.61324e+06	1.23518e+07	1.1782e+07	1.07089e+07	1.10173e+07	1.13237e+07	1.08903e+07	1.05615e+07	4.54641e+06	1.07225e+07	1.12031e+07	9.39098e+06	1.18444e+07	1.13505e+07
Sorbose	3.86	level1			179.056	170.9	C6H12O6	NEG	HMDB0246950	87-79-6	C00247	Organic oxygen compounds	Organooxygen compounds	Carbohydrates and carbohydrate conjugates	6.32013e+08	6.86734e+08	1.21012e+09	1.20773e+09	8.9803e+08	1.19821e+09	6.36198e+08	6.38843e+08	1.1633e+09	1.3168e+09	1.08264e+09	6.23285e+08	5.92292e+08	1.18219e+09	1.2087e+09
N6,N6,N6-Trimethyllysine	3.86	level1			189.16	300.3	C9H20N2O2	POS	HMDB0001325	19253-88-4	C03793	Organic acids and derivatives	Carboxylic acids and derivatives	Amino acids, peptides, and analogues	3.20607e+08	3.09739e+08	3.39618e+08	3.45012e+08	3.35133e+08	3.37186e+08	3.40564e+08	3.42671e+08	3.43154e+08	2.79194e+08	4.06152e+08	3.57888e+08	3.73803e+08	3.93896e+08	3.44692e+08
Glycolate	3.86	level1			75.0087	157.5	C2H4O3	NEG	HMDB0000115	79-14-1	C00160	Organic acids and derivatives	Hydroxy acids and derivatives	Alpha hydroxy acids and derivatives	1.59568e+06	1.47632e+06	1.66608e+06	1.77045e+06	1.54255e+06	1.55962e+06	1.64652e+06	1.50365e+06	1.57651e+06	1.69204e+06	1.81527e+06	1.75159e+06	1.78581e+06	1.8562e+06	1.70097e+06
LPS(18:1)	3.86	level1			524.298	149.6	C24H46NO9P	POS	HMDB0061694	326589-90-6		Lipids and lipid-like molecules	Glycerophospholipids	Glycerophosphoserines	1.2087e+07	1.15772e+07	9.43638e+06	3.43932e+07	1.39618e+07	1.43106e+07	1.69811e+07	1.73701e+07	1.69125e+07	2.25108e+07	1.77309e+07	1.45049e+07	3.0623e+07	1.73584e+07	8.18542e+06
Tyramine	3.86	level1			138.091	131.8	C8H11NO	POS	HMDB0000306	51-67-2	C00483	Benzenoids	Benzene and substituted derivatives	Phenethylamines	3.07773e+06	2.30416e+06	2.77298e+06	3.37508e+06	2.27693e+06	2.32241e+06	3.38835e+06	2.83482e+06	3.03134e+06	2.34977e+06	5.16071e+06	2.36057e+06	4.78243e+06	3.47874e+06	3.12024e+06
Hydroxyphenyllactic acid	3.86	level1			181.05	95.5	C9H10O4	NEG	HMDB0000755	306-23-0	C03672	Phenylpropanoids and polyketides	Phenylpropanoic acids	Phenylpropanoic acids	2.46549e+07	2.4334e+07	1.82749e+07	2.66196e+07	1.80346e+07	1.75027e+07	2.21293e+07	2.2935e+07	2.19932e+07	2.32938e+07	2.51027e+07	1.83428e+07	2.61082e+07	2.42509e+07	2.01383e+07
N-Acetylphenylalanine	3.86	level1			208.097	93.8	C11H13NO3	POS	HMDB0000512	2018-61-3	C03519	Organic acids and derivatives	Carboxylic acids and derivatives	Amino acids, peptides, and analogues	816105	698093	907128	600825	591747	657463	672785	576442	511845	350871	600473	351035	822632	1.68861e+06	425412
Bistris	3.86	level1			210.135	73.9	C8H19NO5	POS	HMDB0249241	6976-37-0		Organic nitrogen compounds	Organonitrogen compounds	Amines	9.541e+06	7.37949e+06	1.2836e+07	1.4015e+07	1.25452e+07	1.30214e+07	1.16109e+07	1.14735e+07	1.10717e+07	9.75041e+06	8.70893e+06	9.11767e+06	1.18194e+07	9.75156e+06	7.41665e+06
Indole-3-pyruvic acid	3.86	level1			202.051	27.9	C11H9NO3	NEG	HMDB0060484	35656-49-6	C00331	Organoheterocyclic compounds	Indoles and derivatives	Indolyl carboxylic acids and derivatives	4.16282e+06	4.31532e+06	5.91632e+06	3.65866e+06	5.41516e+06	5.72792e+06	5.65646e+06	5.80473e+06	5.95899e+06	6.24059e+06	9.73265e+06	4.66094e+06	8.54019e+06	8.6665e+06	4.86209e+06
Homocitric acid	3.85	level1			205.035	281.4	C7H10O7	NEG	HMDB0003518	13052-73-8	C01251	Organic acids and derivatives	Carboxylic acids and derivatives	Tricarboxylic acids and derivatives	1.2576e+06	1.93211e+06	1.34645e+06	1.42165e+06	1.21892e+06	2.01611e+06	2.03885e+06	1.21917e+06	1.31547e+06	1.69204e+06	1.84369e+06	2.19667e+06	1.8281e+06	1.97763e+06	2.1463e+06
Isocitric acid	3.85	level1			191.02	245.4	C6H8O7	NEG	HMDB0000193	320-77-4	C00311	Organic acids and derivatives	Carboxylic acids and derivatives	Tricarboxylic acids and derivatives	1.18329e+07	1.95004e+06	1.34107e+06	3.14362e+06	1.34159e+06	1.31768e+06	2.50559e+06	2.34242e+06	2.46123e+06	2.44386e+06	2.5031e+06	3.10266e+06	2.30123e+06	2.3667e+06	2.38798e+06
Phthalide	3.85	level1			135.044	29.7	C8H6O2	POS	HMDB0032469	87-41-2	C18611	Organoheterocyclic compounds	Isocoumarans	Isobenzofuranones	5.76643e+06	5.33381e+06	4.8071e+06	4.53862e+06	4.50057e+06	5.29963e+06	5.57666e+06	4.97228e+06	5.27509e+06	5.90208e+06	5.40838e+06	6.4581e+06	5.996e+06	5.44364e+06	5.36736e+06
Betaine aldehyde	3.85	level1			102.091	152.8	C5H12NO	POS	HMDB0001252	7418-61-3	C00576	Organic nitrogen compounds	Organonitrogen compounds	Quaternary ammonium salts	6.59565e+06	3.48133e+06	4.61724e+06	4.06624e+06	6.25586e+06	7.6115e+06	3.81902e+06	4.95021e+06	3.47022e+06	2.94531e+06	3.40953e+06	6.01894e+06	3.58747e+06	3.51206e+06	6.0969e+06
Cytidine	3.85	level1			242.078	135.3	C9H13N3O5	NEG	HMDB0000089	65-46-3	C00475	Nucleosides, nucleotides, and analogues	Pyrimidine nucleosides	Pyrimidine nucleosides	8.95018e+06	7.18692e+06	1.22765e+07	1.37405e+07	1.33461e+07	1.33124e+07	1.11166e+07	1.1364e+07	1.09406e+07	9.55957e+06	9.40155e+06	1.01848e+07	1.41384e+07	1.17463e+07	8.80277e+06
3-Succinoylpyridine	3.85	level1			180.065	125.8	C9H9NO3	POS	HMDB0000992	4192-31-8	C19569	Organic acids and derivatives	Keto acids and derivatives	Gamma-keto acids and derivatives	1.7564e+06	2.48978e+06	1.03994e+07	2.95957e+06	9.40098e+06	6.71192e+06	2.32613e+06	3.42798e+06	4.13219e+06	9.4897e+06	765339	8.82555e+06	1.60529e+06	3.19815e+06	2.82074e+06
PS(18:0/18:2)	3.85	level1			786.528	117.2	C42H78NO10P	NEG	HMDB0012380	322647-11-0		Lipids and lipid-like molecules	Glycerophospholipids	Glycerophosphoserines	2.34471e+06	3.24624e+06	2.00389e+06	3.18446e+06	2.74166e+06	1.91101e+06	2.50419e+06	1.72433e+06	1.74144e+06	2.9696e+06	2.13925e+06	2.10245e+06	1.99095e+06	1.5867e+06	2.05177e+06
3-Hydroxycinnamic acid	3.85	level1			163.04	82.8	C9H8O3	NEG	HMDB0001713	14755-02-3	C12621	Phenylpropanoids and polyketides	Cinnamic acids and derivatives	Hydroxycinnamic acids and derivatives	5.21118e+06	7.35296e+06	5.41484e+06	6.55089e+06	5.48153e+06	5.28978e+06	2.29107e+06	5.98388e+06	1.9996e+06	2.32385e+06	2.48355e+06	2.69674e+06	2.55018e+06	2.56194e+06	6.50395e+06
Monomethyl glutaric acid	3.85	level1			145.05	50.3	C6H10O4	NEG	HMDB0000858	1501-27-5		Lipids and lipid-like molecules	Fatty Acyls	Fatty acid esters	3.42334e+06	3.18282e+06	1.82661e+06	3.68065e+06	1.66496e+06	2.38893e+06	2.74404e+06	2.89857e+06	2.5525e+06	2.28255e+06	2.59056e+06	3.40256e+06	2.41809e+06	2.87364e+06	3.35584e+06
Paracetamol (Drug)	3.85	level1			152.07	30.1	C8H9NO2	POS	HMDB0001859	103-90-2	C06804	Benzenoids	Phenols	1-hydroxy-2-unsubstituted benzenoids	2.1666e+06	1.65633e+06	2.35873e+06	1.6044e+06	1.42386e+06	1.85432e+06	1.5727e+06	2.08663e+06	2.05276e+06	1.85497e+06	1.89308e+06	2.17096e+06	1.96022e+06	1.85708e+06	1.60713e+06
Hyodeoxycholic acid	3.84	level1			391.285	50.2	C24H40O4	NEG	HMDB0000664	83-49-8	C15517	Lipids and lipid-like molecules	Steroids and steroid derivatives	Bile acids, alcohols and derivatives	3.58058e+06	4.28574e+06	3.21154e+06	5.003e+06	3.62226e+06	3.18725e+06	2.30968e+06	2.28266e+06	2.07181e+06	400580	138716	332552	202142	185777	568326
Deoxycholic acid	3.84	level1			391.285	50.2	C24H40O4	NEG	HMDB0000626	83-44-3	C04483	Lipids and lipid-like molecules	Steroids and steroid derivatives	Bile acids, alcohols and derivatives	3.58058e+06	4.28574e+06	3.21154e+06	5.003e+06	3.62226e+06	3.18725e+06	2.30968e+06	2.28266e+06	2.07181e+06	400580	138716	332552	202142	185777	568326
2,4-Dihydroxybenzoic acid	3.84	level1			153.019	14	C7H6O4	NEG	HMDB0029666	89-86-1		Benzenoids	Benzene and substituted derivatives	Benzoic acids and derivatives	4.72852e+07	4.74581e+07	3.14888e+07	4.57961e+07	3.34501e+07	3.80747e+07	3.49549e+07	3.38907e+07	3.54191e+07	5.61552e+07	4.24645e+07	2.68338e+07	4.45698e+07	3.5403e+07	2.71723e+07
Glucono-1,5-lactone	3.84	level1			177.04	54.9	C6H10O6	NEG	HMDB0000150	90-80-2	C00198	Organic oxygen compounds	Organooxygen compounds	Carbohydrates and carbohydrate conjugates	4.01663e+07	4.14161e+07	4.32891e+07	4.62085e+07	4.90898e+07	7.55171e+07	3.97819e+07	4.95091e+07	6.01132e+07	4.23954e+07	3.95105e+07	4.32276e+07	4.6212e+07	4.44621e+07	4.10991e+07
2',6'-Dihydroxyacetophenone	3.84	level1			135.044	29.7	C8H8O3	POS	HMDB0029660	699-83-2		Organic oxygen compounds	Organooxygen compounds	Carbonyl compounds	5.76643e+06	5.33381e+06	4.8071e+06	4.53862e+06	4.50057e+06	5.29963e+06	5.57666e+06	4.97228e+06	5.27509e+06	5.90208e+06	5.40838e+06	6.4581e+06	5.996e+06	5.44364e+06	5.36736e+06
SM(d18:1/18:0)	3.84	level1			731.605	105.1	C41H83N2O6P	POS	HMDB0062559	58909-84-5		Lipids and lipid-like molecules	Sphingolipids	Phosphosphingolipids	3.83144e+08	3.88991e+08	3.36192e+08	2.96636e+08	3.27457e+08	3.32509e+08	3.28965e+08	3.45417e+08	3.19176e+08	4.21688e+08	2.87492e+08	2.70246e+08	2.89648e+08	2.45815e+08	2.70904e+08
Allantoin	3.84	level1			157.037	94.7	C4H6N4O3	NEG	HMDB0000462	97-59-6	C01551	Organoheterocyclic compounds	Azoles	Imidazoles	2.09028e+07	2.44491e+07	1.90288e+07	1.98695e+07	1.87468e+07	1.6869e+07	2.45099e+07	2.26091e+07	2.18255e+07	2.68601e+07	2.60509e+07	2.28541e+07	2.78407e+07	2.38959e+07	2.47188e+07
3-Methyl-1H-pyrazole-4-carbaldehyde	3.84	level1			111.055	30.5	C5H6N2O	POS		112758-40-4		Organic oxygen compounds	Organooxygen compounds	Carbonyl compounds	3.33244e+07	2.55473e+07	2.97975e+07	2.59878e+07	2.42558e+07	2.95922e+07	3.60175e+07	4.30303e+07	4.72077e+07	2.69781e+07	2.53069e+07	3.24133e+07	2.4375e+07	2.5574e+07	2.2884e+07
7alpha,25-Dihydroxycholesterol	3.84	level1			477.358	30.4	C27H46O3	NEG	HMDB0006280	64907-22-8	C15520	Lipids and lipid-like molecules	Steroids and steroid derivatives	Cholestane steroids	444270	307771	58518.9	357013	0	87944.9	210183	220970	263768	320114	477818	532062	616744	489380	542322
Isatin	3.84	level1			148.039	29.9	C8H5NO2	POS	HMDB0061933	1186480-61-4	C11129	Organoheterocyclic compounds	Indoles and derivatives	Indolines	5.8032e+06	7.57778e+06	5.14792e+06	6.87245e+06	3.867e+06	4.6927e+06	5.49798e+06	7.50162e+06	6.16909e+06	6.23054e+06	5.20265e+06	7.54081e+06	7.65787e+06	8.39176e+06	5.80322e+06
4-Methylbenzenesulfonic acid	3.84	level1			171.013	20.5	C7H8O3S	NEG	HMDB0059933	104-15-4	C06677	Benzenoids	Benzene and substituted derivatives	Benzenesulfonic acids and derivatives	4.60226e+07	4.35528e+07	5.35796e+07	4.36706e+07	5.38401e+07	5.54665e+07	3.00654e+07	3.05257e+07	2.94487e+07	1.44652e+07	8.62919e+06	1.09276e+07	1.01464e+07	9.18486e+06	9.773e+06
3',4'-Dihydroxyacetophenone	3.83	level1			151.04	34.3	C8H8O3	NEG	HMDB0029661	1197-09-7	C10675	Organic oxygen compounds	Organooxygen compounds	Carbonyl compounds	5.11715e+06	5.61868e+06	3.72388e+06	9.0557e+06	4.1698e+06	4.41949e+06	1.15809e+07	1.07711e+07	1.09591e+07	6.54102e+06	7.5114e+06	3.97048e+06	4.39879e+06	8.41953e+06	3.99782e+06
N2-Acetylornithine	3.83	level1			173.093	209.3	C7H14N2O3	NEG	HMDB0003357	1572591	C00437	Organic acids and derivatives	Carboxylic acids and derivatives	Amino acids, peptides, and analogues	1.66062e+06	1.59539e+06	4.20637e+06	2.54243e+06	3.62072e+06	3.99094e+06	3.08106e+06	1.86385e+06	3.20463e+06	2.02607e+06	1.99051e+06	2.46821e+06	2.37881e+06	1.82471e+06	2.49127e+06
3-Hydroxyvaleric acid	3.83	level1			117.056	100.2	C5H10O3	NEG	HMDB0000531	10237-77-1		Lipids and lipid-like molecules	Fatty Acyls	Fatty acids and conjugates	2.10782e+07	2.22275e+07	1.54294e+07	2.15686e+07	1.54061e+07	1.54994e+07	1.9497e+07	1.93478e+07	1.89787e+07	1.47863e+07	2.22953e+07	1.93828e+07	2.03076e+07	2.12398e+07	2.01181e+07
2-Keto-3-deoxygluconic acid	3.83	level1			177.04	167.5	C6H10O6	NEG	HMDB0001353	17510-99-5	C00204	Organic acids and derivatives	Keto acids and derivatives	Medium-chain keto acids and derivatives	2.41503e+06	2.21503e+06	2.62927e+06	2.51692e+06	2.54107e+06	2.43113e+06	2.3428e+06	2.34949e+06	3.53878e+06	5.10905e+06	6.26688e+06	3.07487e+06	6.01093e+06	3.16251e+06	2.52311e+06
Tauro-gamma-muricholic acid	3.83	level1			514.284	106.8	C26H45NO7S	NEG	HMDB0000932	32747-07-2	C15516	Lipids and lipid-like molecules	Steroids and steroid derivatives	Bile acids, alcohols and derivatives	1.31168e+08	1.37968e+08	9.99566e+07	1.4526e+08	6.47852e+07	9.99658e+07	8.63346e+07	9.29458e+07	8.54533e+07	1.34142e+08	7.34046e+07	7.66625e+07	6.05288e+07	7.535e+07	7.69846e+07
Lauramine oxide	3.83	level1			230.248	49	C14H31NO	POS		1643-20-5		Organic nitrogen compounds	Organonitrogen compounds	Aminoxides	1.96349e+07	1.57679e+07	1.30259e+07	2.37562e+07	1.96385e+07	2.06155e+07	2.00018e+07	2.05279e+07	2.03422e+07	1.9307e+07	1.38512e+07	1.59727e+07	1.45621e+07	1.50584e+07	1.56941e+07
4-Ethoxybenzoic acid	3.83	level1			165.055	36.8	C9H10O3	NEG		619-86-3		Benzenoids	Benzene and substituted derivatives	Benzoic acids and derivatives	1.61623e+08	1.55721e+08	1.16063e+08	1.58167e+08	1.09782e+08	1.15554e+08	1.41682e+08	1.38426e+08	1.39831e+08	1.55884e+08	1.32053e+08	1.54755e+08	1.4053e+08	1.46193e+08	1.54822e+08
2,2-Dimethylsuccinic acid	3.83	level1			145.05	35.5	C6H10O4	NEG	HMDB0002074	597-43-3		Lipids and lipid-like molecules	Fatty Acyls	Fatty acids and conjugates	6.62722e+06	7.26022e+06	6.00972e+06	6.33252e+06	5.79183e+06	5.35233e+06	6.17053e+06	6.36172e+06	6.6615e+06	6.73156e+06	7.45805e+06	7.11038e+06	6.79234e+06	7.5067e+06	7.8326e+06
Taurodeoxycholic acid	3.83	level1			498.289	40.3	C26H45NO6S	NEG	HMDB0000896	516-50-7	C05463	Lipids and lipid-like molecules	Steroids and steroid derivatives	Bile acids, alcohols and derivatives	1.31868e+09	1.2267e+09	1.57114e+09	1.2224e+09	1.56936e+09	1.58646e+09	1.24824e+09	1.21407e+09	1.23283e+09	1.35779e+09	7.78882e+08	1.24722e+09	9.17832e+08	8.93523e+08	1.12553e+09
1-Methylpseudouridine	3.82	level1			257.078	52.9	C10H14N2O6	NEG		13860-38-3		Nucleosides, nucleotides, and analogues	Nucleoside and nucleotide analogues	Nucleoside and nucleotide analogues	2.25657e+07	2.32212e+07	1.72459e+07	2.59358e+07	1.77919e+07	1.72724e+07	1.98782e+07	2.01099e+07	2.01153e+07	2.18211e+07	1.8366e+07	1.88965e+07	1.94698e+07	1.85012e+07	1.85929e+07
N-(2,5-Dihydroxyphenyl)acetamide	3.82	level1			150.055	32.2	C8H9NO3	POS		93523-28-1		Benzenoids	Benzene and substituted derivatives	Anilides	3.71348e+06	2.51938e+06	2.93181e+06	1.00558e+06	1.76406e+06	2.72995e+06	1.69522e+06	1.9134e+06	2.88359e+06	2.21764e+06	3.0356e+06	3.06252e+06	2.86502e+06	2.93933e+06	2.11973e+06
Butanoic acid	3.82	level1			89.0597	27.4	C4H8O2	POS	HMDB0000039	107-92-6	C00246	Lipids and lipid-like molecules	Fatty Acyls	Fatty acids and conjugates	2.16838e+06	1.61368e+06	1.26149e+06	2.5645e+06	1.39124e+06	1.70084e+06	1.64992e+06	2.13027e+06	2.1394e+06	1.75472e+06	1.89823e+06	2.16219e+06	1.82212e+06	1.64651e+06	1.8048e+06
Homoarginine	3.82	level1			187.12	296.6	C7H16N4O2	NEG	HMDB0000670	156-86-5	C01924	Organic acids and derivatives	Carboxylic acids and derivatives	Amino acids, peptides, and analogues	1.41322e+06	1.33918e+06	1.72053e+06	1.46091e+06	1.65879e+06	1.65277e+06	1.55959e+06	1.54366e+06	1.56898e+06	2.99588e+06	1.83894e+06	933986	2.19663e+06	1.49488e+06	924539
Crotonoside	3.82	level1			282.084	152.9	C10H13N5O5	NEG		1818-71-9	C08432	Nucleosides, nucleotides, and analogues	Purine nucleosides	Purine nucleosides	1.43036e+06	1.27868e+06	1.90788e+06	2.12124e+06	2.24884e+06	2.06904e+06	2.05705e+06	2.06613e+06	1.98079e+06	2.44333e+06	2.62826e+06	1.76059e+06	3.33969e+06	2.19808e+06	1.31165e+06
LPC(13:0)	3.82	level1			452.278	123.1	C21H44NO7P	NEG		20559-17-5		Lipids and lipid-like molecules	Glycerophospholipids	Glycerophosphocholines	8.77217e+07	9.76626e+07	7.06396e+07	8.22779e+07	6.94997e+07	6.60957e+07	8.66592e+07	8.58077e+07	8.4528e+07	9.0083e+07	1.15161e+08	7.32254e+07	9.89355e+07	1.01724e+08	9.31393e+07
3-Hydroxyphenylacetic acid	3.81	level1			151.04	102	C8H8O3	NEG	HMDB0000440	621-37-4	C05593	Benzenoids	Phenols	1-hydroxy-4-unsubstituted benzenoids	8.36009e+06	8.08754e+06	6.2484e+06	8.84709e+06	5.6317e+06	5.54319e+06	6.36716e+06	6.08602e+06	5.79484e+06	5.09121e+06	4.59975e+06	4.77663e+06	4.82611e+06	4.79562e+06	4.83263e+06
2-Hydroxycinnamic acid	3.81	level1			163.04	82.8	C9H8O3	NEG	HMDB0002641	583-17-5	C01772	Phenylpropanoids and polyketides	Cinnamic acids and derivatives	Hydroxycinnamic acids and derivatives	5.21118e+06	7.35296e+06	5.41484e+06	6.55089e+06	5.48153e+06	5.28978e+06	2.29107e+06	5.98388e+06	1.9996e+06	2.32385e+06	2.48355e+06	2.69674e+06	2.55018e+06	2.56194e+06	6.50395e+06
N-Acetylglucosamine	3.81	level1			222.097	141.1	C8H15NO6	POS	HMDB0062641	7512-17-6	C00140	Organic oxygen compounds	Organooxygen compounds	Carbohydrates and carbohydrate conjugates	7.74722e+06	9.38884e+06	9.17411e+06	7.49974e+06	9.09225e+06	9.15681e+06	1.15166e+07	8.08441e+06	7.82378e+06	8.50336e+06	7.71226e+06	7.87936e+06	8.53063e+06	7.23838e+06	7.27636e+06
Nicotinamide N-oxide	3.81	level1			139.05	74.3	C6H6N2O2	POS	HMDB0002730	1986-81-8		Organoheterocyclic compounds	Pyridines and derivatives	Pyridinecarboxylic acids and derivatives	5.97425e+06	4.78008e+06	7.84661e+06	8.32855e+06	7.94617e+06	8.64112e+06	6.63866e+06	7.15285e+06	7.00668e+06	6.69792e+06	6.08116e+06	5.51222e+06	7.58183e+06	6.36766e+06	4.67336e+06
10-Hydroxydecanoic acid	3.81	level1			187.134	26.6	C10H20O3	NEG	HMDB0244272	1679-53-4	C02774	Organic acids and derivatives	Hydroxy acids and derivatives	Medium-chain hydroxy acids and derivatives	3.30255e+06	3.41217e+06	1.73149e+06	3.8724e+06	2.23051e+06	2.03301e+06	2.39783e+06	2.17327e+06	2.40662e+06	1.93862e+06	2.03609e+06	2.72277e+06	2.06742e+06	2.43633e+06	2.54684e+06
Docebenone	3.81	level1			325.184	14.7	C21H26O3	NEG	HMDB0247732	80809-81-0	C01349	Lipids and lipid-like molecules	Fatty Acyls	Fatty alcohols	3.81512e+07	3.15917e+07	3.86299e+07	5.92032e+07	2.26391e+07	2.56096e+07	5.80209e+07	5.60054e+07	5.48072e+07	3.02919e+07	3.01437e+07	4.6791e+07	2.7494e+07	5.89543e+07	3.71923e+07
(1-Hydroxycyclohexyl)acetic acid	3.8	level1			157.087	42.5	C8H14O3	NEG		14399-63-4		Organic oxygen compounds	Organooxygen compounds	Alcohols and polyols	1.46752e+06	2.45812e+06	2.89298e+06	3.89413e+06	1.47576e+06	2.18296e+06	1.29822e+06	2.23412e+06	2.77049e+06	1.32946e+06	2.17842e+06	1.74395e+06	1.99251e+06	2.17019e+06	2.05861e+06
4-Hydroxycinnamic acid	3.8	level1			163.04	82.8	C9H8O3	NEG	HMDB0002035	7400-08-0	C00811	Phenylpropanoids and polyketides	Cinnamic acids and derivatives	Hydroxycinnamic acids and derivatives	5.21118e+06	7.35296e+06	5.41484e+06	6.55089e+06	5.48153e+06	5.28978e+06	2.29107e+06	5.98388e+06	1.9996e+06	2.32385e+06	2.48355e+06	2.69674e+06	2.55018e+06	2.56194e+06	6.50395e+06
11-Dehydrocorticosterone	3.8	level1			325.184	14.7	C21H28O4	NEG	HMDB0004029	72-23-1	C05490	Lipids and lipid-like molecules	Steroids and steroid derivatives	Hydroxysteroids	3.81512e+07	3.15917e+07	3.86299e+07	5.92032e+07	2.26391e+07	2.56096e+07	5.80209e+07	5.60054e+07	5.48072e+07	3.02919e+07	3.01437e+07	4.6791e+07	2.7494e+07	5.89543e+07	3.71923e+07
3-Methoxytyramine	3.8	level1			168.102	126.4	C9H13NO2	POS	HMDB0000022	554-52-9	C05587	Benzenoids	Phenols	Methoxyphenols	6.20875e+06	5.9157e+06	5.36527e+06	9.40898e+06	5.86077e+06	5.99719e+06	6.17915e+06	6.23853e+06	6.21529e+06	3.76312e+06	6.5474e+06	5.4077e+06	6.8736e+06	6.11223e+06	4.80009e+06
Dehydroascorbic acid (Oxidized vitamin C)	3.8	level1			173.009	46.9	C6H6O6	NEG	HMDB0001264	490-83-5	C05422	Organoheterocyclic compounds	Lactones	Gamma butyrolactones	2.88969e+07	2.53083e+07	4.13427e+07	3.21045e+07	4.48059e+07	4.20162e+07	3.95164e+07	4.04024e+07	3.90601e+07	4.47201e+07	3.84601e+07	4.13414e+07	4.25781e+07	4.07595e+07	4.42502e+07
LPG(18:1(9Z))	3.8	level1			509.288	40.9	C24H47O9P	NEG	HMDB0240602	326495-24-3		Lipids and lipid-like molecules	Glycerophospholipids	Glycerophosphoglycerols	1.51654e+07	7.83814e+06	1.59496e+07	1.4709e+07	7.67576e+06	7.62823e+06	1.46884e+07	1.48569e+07	7.8175e+06	1.47811e+07	8.19176e+06	1.64851e+07	9.62817e+06	1.37783e+07	1.44328e+07
1-Methylguanine	3.79	level1			166.072	93.2	C6H7N5O	POS	HMDB0003282	938-85-2	C04152	Organoheterocyclic compounds	Imidazopyrimidines	Purines and purine derivatives	1.85343e+07	1.84901e+07	1.1114e+07	2.17922e+07	1.12613e+07	1.66039e+07	1.86107e+07	1.89366e+07	1.86572e+07	1.38867e+07	1.51819e+07	2.26106e+07	1.583e+07	1.515e+07	2.08278e+07
Caplamin	3.79	level1			130.087	194.1	C6H13NO2	NEG	HMDB0001901	60-32-2	C02378	Lipids and lipid-like molecules	Fatty Acyls	Fatty acids and conjugates	96471.5	6.22493e+06	86184.4	6.76726e+06	6.90868e+06	1.03541e+07	7.18902e+06	6.81951e+06	6.80159e+06	1.08133e+07	7.12793e+06	7.17369e+06	7.03934e+06	7.58514e+06	7.07261e+06
2-Hydroxyphenylacetic acid	3.79	level1			151.04	34.3	C8H8O3	NEG	HMDB0000669	614-75-5	C05852	Benzenoids	Benzene and substituted derivatives	Phenylacetic acids	5.11715e+06	5.61868e+06	3.72388e+06	9.0557e+06	4.1698e+06	4.41949e+06	1.15809e+07	1.07711e+07	1.09591e+07	6.54102e+06	7.5114e+06	3.97048e+06	4.39879e+06	8.41953e+06	3.99782e+06
Glu-Arg	3.79	level1			304.162	275.9	C11H21N5O5	POS	HMDB0028813	7219-59-2		Organic acids and derivatives	Carboxylic acids and derivatives	Amino acids, peptides, and analogues	3.43286e+07	3.15607e+07	4.06197e+07	3.29913e+07	4.03439e+07	3.98203e+07	3.40955e+07	3.82707e+07	3.88206e+07	3.55052e+07	4.43799e+07	4.24725e+07	3.88065e+07	4.40127e+07	4.36194e+07
S-Adenosylmethionine	3.79	level1			399.145	275.7	C15H22N6O5S	POS	HMDB0001185	29908-03-0	C00019	Nucleosides, nucleotides, and analogues	5'-deoxyribonucleosides	5'-deoxy-5'-thionucleosides	2.63273e+06	2.89697e+06	2.09526e+06	1.5732e+06	2.00592e+06	2.19958e+06	2.73294e+06	2.42469e+06	2.34026e+06	2.27207e+06	2.79058e+06	3.07315e+06	2.73957e+06	1.94878e+06	2.67053e+06
Diglycine	3.79	level1			131.046	219.3	C4H8N2O3	NEG	HMDB0011733	556-50-3	C02037	Organic acids and derivatives	Carboxylic acids and derivatives	Amino acids, peptides, and analogues	1.3595e+07	1.43128e+07	1.18378e+07	1.23098e+07	1.03986e+07	1.08218e+07	1.17384e+07	1.10345e+07	1.12775e+07	398819	1.59714e+07	1.12298e+07	9.78303e+06	1.43901e+07	1.19536e+07
1-Oleoyl-sn-glycerol 3-phosphate	3.79	level1			435.252	159.8	C21H41O7P	NEG	HMDB0007855	22556-62-3		Lipids and lipid-like molecules	Glycerophospholipids	Glycerophosphates	3.2954e+06	2.92158e+06	2.78088e+06	6.06463e+06	3.22128e+06	3.23628e+06	3.5193e+06	3.47801e+06	3.32513e+06	3.84994e+06	3.16042e+06	3.90736e+06	4.80783e+06	3.5079e+06	2.39078e+06
Glycodeoxycholic acid	3.78	level1			448.307	124.8	C26H43NO5	NEG	HMDB0000631	360-65-6|16409-34-0	C05464	Lipids and lipid-like molecules	Steroids and steroid derivatives	Bile acids, alcohols and derivatives	329137	429107	145958	469106	221508	110349	28571.3	72218.9	130434	24941.2	0	0	0	0	0
4-(Methylamino)butanoic acid	3.78	level1			116.072	176.2	C5H11NO2	NEG		1119-48-8	C15987	Organic acids and derivatives	Carboxylic acids and derivatives	Amino acids, peptides, and analogues	1.24583e+08	1.2375e+08	1.26095e+08	1.33445e+08	1.22934e+08	1.24327e+08	1.34406e+08	1.32462e+08	1.26167e+08	1.31552e+08	1.49317e+08	1.26224e+08	1.44314e+08	1.43722e+08	1.25665e+08
Ethyl 3-hydroxybenzoate	3.78	level1			165.055	36.8	C9H10O3	NEG		7781-98-8		Benzenoids	Benzene and substituted derivatives	Benzoic acids and derivatives	1.61623e+08	1.55721e+08	1.16063e+08	1.58167e+08	1.09782e+08	1.15554e+08	1.41682e+08	1.38426e+08	1.39831e+08	1.55884e+08	1.32053e+08	1.54755e+08	1.4053e+08	1.46193e+08	1.54822e+08
Phosphate	3.78	level1			78.959	282.8	H3O4P	NEG	HMDB0001429	7664-38-2	C00009				2.42972e+06	2.38595e+06	2.8927e+06	2.58417e+06	2.68976e+06	2.72997e+06	2.98361e+06	2.42414e+06	2.61519e+06	2.9183e+06	2.67706e+06	3.23323e+06	2.15392e+06	2.66187e+06	2.89592e+06
Azetidine-2-carboxylic acid	3.78	level1			102.055	270.7	C4H7NO2	POS	HMDB0029615	2133-34-8		Organic acids and derivatives	Carboxylic acids and derivatives	Amino acids, peptides, and analogues	1.22136e+07	1.20752e+07	1.07838e+07	1.2365e+07	1.10275e+07	1.12516e+07	1.21218e+07	1.26598e+07	1.30099e+07	1.39918e+07	1.53357e+07	1.30584e+07	1.43498e+07	1.38653e+07	1.33409e+07
6-Hydroxynorleucine	3.78	level1			146.082	174.8	C6H13NO3	NEG		6033-32-5		Organic acids and derivatives	Carboxylic acids and derivatives	Amino acids, peptides, and analogues	3.46986e+06	3.35962e+06	3.36206e+06	3.38036e+06	2.9287e+06	3.18158e+06	3.63299e+06	3.46293e+06	3.37117e+06	3.55126e+06	3.69444e+06	3.06407e+06	3.57544e+06	3.53615e+06	3.15986e+06
5-Oxo-L-prolyl-L-proline	3.78	level1			225.088	170.8	C10H14N2O4	NEG		7652-89-3		Organic acids and derivatives	Carboxylic acids and derivatives	Amino acids, peptides, and analogues	5.35702e+06	6.25161e+06	6.9357e+06	5.72092e+06	6.49594e+06	6.61074e+06	6.27777e+06	5.89906e+06	5.98979e+06	6.66177e+06	5.8422e+06	6.73446e+06	5.19959e+06	5.61184e+06	6.91564e+06
Ribitol	3.78	level1			151.061	104.5	C5H12O5	NEG	HMDB0002917	87-99-0	C00474				2.87256e+06	2.91567e+06	2.58528e+06	3.32797e+06	2.65097e+06	2.62013e+06	3.89153e+06	3.81426e+06	3.90398e+06	4.73996e+06	5.34761e+06	3.26199e+06	5.10768e+06	4.54359e+06	3.86916e+06
Palmitoylcarnitine (Car(16:0))	3.78	level1			400.342	97.2	C23H45NO4	POS	HMDB0000222	2364-67-2	C02990	Lipids and lipid-like molecules	Fatty Acyls	Fatty acid esters	1.14566e+07	7.30551e+06	1.39145e+07	1.74664e+07	1.59052e+07	1.79305e+07	1.7442e+07	1.7255e+07	1.88655e+07	1.4991e+07	1.97638e+07	3.99138e+07	2.77344e+07	2.13949e+07	1.48436e+07
4-Oxohexanoic acid	3.78	level1			129.056	55.5	C6H10O3	NEG		1117-74-4		Organic acids and derivatives	Keto acids and derivatives	Medium-chain keto acids and derivatives	5.52727e+07	5.65836e+07	4.45954e+07	4.54325e+07	2.93858e+07	4.449e+07	4.93858e+07	5.10912e+07	4.72474e+07	4.46459e+07	5.9138e+07	3.89109e+07	5.20232e+07	5.27398e+07	5.00633e+07
Allopurinol	3.78	level1			137.046	54.3	C5H4N4O	POS	HMDB0014581	315-30-0		Organoheterocyclic compounds	Pyrazolopyrimidines	Pyrazolo[3,4-d]pyrimidines	1.53595e+07	1.51967e+07	2.04623e+07	2.39973e+07	2.35302e+07	1.7834e+07	1.73771e+07	1.97274e+07	1.63069e+07	1.35802e+07	1.36543e+07	1.6356e+07	2.1144e+07	1.92309e+07	1.33105e+07
Quercetin	3.78	level1			301.038	13.5	C15H10O7	NEG	HMDB0005794	117-39-5	C00389	Phenylpropanoids and polyketides	Flavonoids	Flavones	2.55296e+06	2.53805e+06	2.21384e+06	2.60266e+06	2.54268e+06	2.43286e+06	3.20274e+06	4.13611e+06	4.27546e+06	3.26036e+06	3.40658e+06	3.58428e+06	3.17196e+06	3.39995e+06	3.04781e+06
Hyocholic acid	3.77	level1			407.28	128.5	C24H40O5	NEG	HMDB0000865	547-75-1	C17649	Lipids and lipid-like molecules	Steroids and steroid derivatives	Bile acids, alcohols and derivatives	986400	1.06423e+06	343796	903790	408215	349934	323236	341053	352466	24657.3	0	0	0	0	0
Isomaltose	3.77	level1			341.109	211.4	C12H22O11	NEG	HMDB0002923	499-40-1	C00252	Organic oxygen compounds	Organooxygen compounds	Carbohydrates and carbohydrate conjugates	1.06056e+07	1.03856e+07	1.17247e+07	1.07617e+07	1.54643e+07	1.2918e+07	1.05441e+07	1.08751e+07	1.10308e+07	4.91524e+06	8.24979e+06	1.53477e+07	5.46373e+06	8.77298e+06	1.24353e+07
Ethyl 4-hydroxybenzoate	3.77	level1			165.055	36.8	C9H10O3	NEG	HMDB0032573	120-47-8	D01647	Benzenoids	Benzene and substituted derivatives	Benzoic acids and derivatives	1.61623e+08	1.55721e+08	1.16063e+08	1.58167e+08	1.09782e+08	1.15554e+08	1.41682e+08	1.38426e+08	1.39831e+08	1.55884e+08	1.32053e+08	1.54755e+08	1.4053e+08	1.46193e+08	1.54822e+08
2-Phenyllactic acid	3.77	level1			165.055	36.8	C9H10O3	NEG	HMDB0142137	515-30-0		Benzenoids	Benzene and substituted derivatives	Benzene and substituted derivatives	1.61623e+08	1.55721e+08	1.16063e+08	1.58167e+08	1.09782e+08	1.15554e+08	1.41682e+08	1.38426e+08	1.39831e+08	1.55884e+08	1.32053e+08	1.54755e+08	1.4053e+08	1.46193e+08	1.54822e+08
1-Methylhistidine	3.77	level1			170.093	246.8	C7H11N3O2	POS	HMDB0000001	332-80-9	C01152	Organic acids and derivatives	Carboxylic acids and derivatives	Amino acids, peptides, and analogues	1.02551e+08	9.73593e+07	1.19342e+08	1.01371e+08	1.15067e+08	1.19765e+08	1.11433e+08	1.13549e+08	1.06196e+08	1.21301e+08	1.43685e+08	1.13358e+08	1.36981e+08	1.33596e+08	1.13041e+08
Arecaidine	3.77	level1			142.086	186.9	C7H11NO2	POS	HMDB0030352	499-04-7	C10128	Alkaloids and derivatives	Alkaloids and derivatives	Alkaloids and derivatives	2.52517e+06	4.08154e+06	2.84799e+06	1.03726e+06	2.8951e+06	3.20769e+06	3.37565e+06	2.78144e+06	3.79966e+06	3.81649e+06	3.49698e+06	3.89048e+06	3.59355e+06	3.2108e+06	3.99226e+06
4-Chromanone	3.77	level1			147.045	37	C9H8O2	NEG		491-37-2		Organoheterocyclic compounds	Benzopyrans	1-benzopyrans	5.25566e+06	4.73971e+06	3.48809e+06	5.15459e+06	3.48721e+06	3.29409e+06	4.09774e+06	4.08423e+06	3.84761e+06	4.31565e+06	4.22547e+06	4.34115e+06	3.97362e+06	4.41733e+06	4.68832e+06
Glycochenodeoxycholic acid	3.76	level1			448.307	124.8	C26H43NO5	NEG	HMDB0014642	13311-84-7	C07653	Lipids and lipid-like molecules	Steroids and steroid derivatives	Bile acids, alcohols and derivatives	329137	429107	145958	469106	221508	110349	28571.3	72218.9	130434	24941.2	0	0	0	0	0
4-Methylsalicylic acid	3.76	level1			151.04	34.3	C8H8O3	NEG		50-85-1	C14103	Benzenoids	Benzene and substituted derivatives	Benzoic acids and derivatives	5.11715e+06	5.61868e+06	3.72388e+06	9.0557e+06	4.1698e+06	4.41949e+06	1.15809e+07	1.07711e+07	1.09591e+07	6.54102e+06	7.5114e+06	3.97048e+06	4.39879e+06	8.41953e+06	3.99782e+06
2-Methylbutyrylglycine	3.76	level1			158.082	114.5	C7H13NO3	NEG	HMDB0000339	52320-67-9		Organic acids and derivatives	Carboxylic acids and derivatives	Amino acids, peptides, and analogues	3.78591e+06	4.10676e+06	3.07212e+06	5.0029e+06	3.20478e+06	3.17014e+06	3.2011e+06	4.06137e+06	3.05337e+06	3.40043e+06	3.19914e+06	3.73847e+06	4.56124e+06	3.34342e+06	3.32591e+06
N6,N6-Dimethyllysine	3.76	level1			175.142	306.6	C8H18N2O2	POS	HMDB0013287	2259-86-1	C05545	Organic acids and derivatives	Carboxylic acids and derivatives	Amino acids, peptides, and analogues	5.87503e+07	5.27125e+07	6.32028e+07	8.00026e+07	6.6743e+07	6.31026e+07	9.50771e+07	8.7996e+07	8.79297e+07	1.39382e+08	9.8385e+07	1.32413e+08	1.13033e+08	1.0949e+08	1.19483e+08
Ala-Gly	3.76	level1			145.062	217.2	C5H10N2O3	NEG	HMDB0006899	687-69-4		Organic acids and derivatives	Carboxylic acids and derivatives	Amino acids, peptides, and analogues	1.81867e+08	1.79013e+08	1.6402e+08	2.00148e+08	1.53861e+08	1.62938e+08	1.83343e+08	1.89314e+08	1.76378e+08	2.0532e+08	1.8778e+08	1.74229e+08	1.96638e+08	1.86004e+08	1.69261e+08
Pyruvaldehyde	3.76	level1			71.0138	193.4	C3H4O2	NEG	HMDB0001167	78-98-8	C00546	Organic oxygen compounds	Organooxygen compounds	Carbonyl compounds	5.29268e+06	4.67685e+06	5.33404e+06	4.26802e+06	4.45155e+06	5.3814e+06	4.79131e+06	4.84402e+06	4.16806e+06	4.65373e+06	4.0138e+06	4.4353e+06	4.22564e+06	5.45986e+06	4.87645e+06
PC(18:0/14:0)	3.76	level1			734.569	98.8	C40H80NO8P	POS	HMDB0008031	20664-02-2		Lipids and lipid-like molecules	Glycerophospholipids	Glycerophosphocholines	8.65621e+06	4.43907e+06	4.53905e+06	3.43645e+06	4.24412e+06	5.40744e+06	4.10178e+06	4.50956e+06	4.54582e+06	5.53701e+06	3.71074e+06	4.12525e+06	3.62617e+06	3.06573e+06	3.1895e+06
1-oleoyl-2-myristoyl-sn-glycero-3-phosphocholine	3.76	level1			732.553	38.5	C40H78NO8P	POS	HMDB0008097	95896-56-3		Lipids and lipid-like molecules	Glycerophospholipids	Glycerophosphocholines	5.95004e+08	5.83082e+08	4.21916e+08	5.45125e+08	3.90789e+08	4.20745e+08	4.884e+08	4.91607e+08	5.06796e+08	3.89618e+08	4.166e+08	7.50449e+08	4.09003e+08	5.12228e+08	6.39105e+08
Butyllactate	3.76	level1			145.087	34.3	C7H14O3	NEG	HMDB0040254	138-22-7		Organic acids and derivatives	Carboxylic acids and derivatives	Carboxylic acid derivatives	1.19705e+07	1.22859e+07	8.50653e+06	1.17266e+07	8.03282e+06	8.21756e+06	9.9928e+06	9.80727e+06	1.03411e+07	1.17546e+07	1.08247e+07	9.8264e+06	1.12523e+07	1.11579e+07	9.01436e+06
Phenylacetic acid	3.75	level1			135.045	23	C8H8O2	NEG	HMDB0000209	103-82-2	C07086	Benzenoids	Benzene and substituted derivatives	Benzene and substituted derivatives	4.73733e+06	9.66323e+06	9.19069e+06	8.04319e+06	5.34758e+06	4.77065e+06	8.45611e+06	5.57299e+06	8.78387e+06	1.04929e+07	1.08141e+07	9.64165e+06	6.3272e+06	1.02525e+07	9.51931e+06
Tauro-beta-muricholic acid	3.75	level1			514.284	106.8	C26H45NO7S	NEG	HMDB0000932	145022-92-0		Lipids and lipid-like molecules	Steroids and steroid derivatives	Bile acids, alcohols and derivatives	1.31168e+08	1.37968e+08	9.99566e+07	1.4526e+08	6.47852e+07	9.99658e+07	8.63346e+07	9.29458e+07	8.54533e+07	1.34142e+08	7.34046e+07	7.66625e+07	6.05288e+07	7.535e+07	7.69846e+07
Cytosine	3.75	level1			112.05	136.3	C4H5N3O	POS	HMDB0000630	71-30-7	C00380	Organoheterocyclic compounds	Diazines	Pyrimidines and pyrimidine derivatives	2.20204e+07	1.92941e+07	2.97947e+07	3.12483e+07	3.09001e+07	3.15661e+07	2.61554e+07	2.70629e+07	2.68084e+07	2.54247e+07	2.20945e+07	178061	3.23964e+07	2.69671e+07	91638.1
LPC(18:0/0:0)	3.75	level1			524.371	117.5	C26H54NO7P	POS	HMDB0010384	19420-57-6		Lipids and lipid-like molecules	Glycerophospholipids	Glycerophosphocholines	5.40291e+09	5.45864e+09	4.31149e+09	4.73585e+09	4.2126e+09	4.16028e+09	4.74247e+09	4.92509e+09	5.2155e+09	5.00049e+09	5.39255e+09	4.0922e+09	4.82997e+09	5.00751e+09	4.53946e+09
Guvacoline (hydrochloride)	3.75	level1			142.086	79.5	C7H11NO2	POS		6197-39-3	C16821	Alkaloids and derivatives	Alkaloids and derivatives	Alkaloids and derivatives	3.16639e+06	3.0522e+06	3.62865e+06	3.24098e+06	2.60475e+06	3.28931e+06	2.98759e+06	3.46752e+06	3.7434e+06	4.90427e+06	3.88837e+06	4.04886e+06	4.4069e+06	4.28755e+06	3.61937e+06
PE(18:0/18:2)	3.75	level1			742.538	38.3	C41H78NO8P	NEG	HMDB0008994	7266-53-7		Lipids and lipid-like molecules	Glycerophospholipids	Glycerophosphoethanolamines	4.86396e+08	4.5021e+08	4.27976e+08	4.0517e+08	4.08248e+08	4.45663e+08	4.13564e+08	4.0092e+08	4.04743e+08	4.70884e+08	4.64703e+08	3.70036e+08	4.08294e+08	3.70048e+08	3.59458e+08
beta-Muricholic acid	3.74	level1			407.28	128.5	C24H40O5	NEG	HMDB0000415	2393-59-1	C17726	Lipids and lipid-like molecules	Steroids and steroid derivatives	Bile acids, alcohols and derivatives	986400	1.06423e+06	343796	903790	408215	349934	323236	341053	352466	24657.3	0	0	0	0	0
alpha-Muricholic acid	3.74	level1			407.28	128.5	C24H40O5	NEG	HMDB0000506	2393-58-0	C17647	Lipids and lipid-like molecules	Steroids and steroid derivatives	Bile acids, alcohols and derivatives	986400	1.06423e+06	343796	903790	408215	349934	323236	341053	352466	24657.3	0	0	0	0	0
2-Aminonicotinic acid	3.74	level1			139.05	168.7	C6H6N2O2	POS	HMDB0061680	5345-47-1		Organoheterocyclic compounds	Pyridines and derivatives	Pyridinecarboxylic acids and derivatives	2.48483e+06	4.03646e+06	1.42845e+06	3.08485e+06	1.29824e+06	3.08582e+06	3.47824e+06	2.35363e+06	3.54431e+06	3.19029e+06	3.43012e+06	4.15519e+06	3.45133e+06	3.28611e+06	4.17271e+06
2-Hydroxyadenine	3.74	level1			152.057	132.4	C5H5N5O	POS	HMDB0000403	3373-53-3		Organoheterocyclic compounds	Imidazopyrimidines	Purines and purine derivatives	1.26712e+06	1.18196e+06	2.74146e+06	2.83514e+06	3.82207e+06	3.72425e+06	2.39548e+06	2.44043e+06	2.44565e+06	2.8022e+06	1.45047e+06	2.53975e+06	2.6821e+06	1.82339e+06	1.27417e+06
Xylitol	3.74	level1			151.061	104.5	C5H12O5	NEG	HMDB0002917	87-99-0	C00379	Organic oxygen compounds	Organooxygen compounds	Carbohydrates and carbohydrate conjugates	2.87256e+06	2.91567e+06	2.58528e+06	3.32797e+06	2.65097e+06	2.62013e+06	3.89153e+06	3.81426e+06	3.90398e+06	4.73996e+06	5.34761e+06	3.26199e+06	5.10768e+06	4.54359e+06	3.86916e+06
Histidinol	3.74	level1			124.087	228.2	C6H11N3O	POS	HMDB0003431	4836-52-6	C00860	Organic nitrogen compounds	Organonitrogen compounds	Amines	1.00573e+07	6.61947e+06	1.06775e+07	9.94757e+06	2.27085e+07	2.16207e+07	5.51696e+06	1.98624e+07	9.17589e+06	2.13321e+07	2.50377e+07	1.9879e+07	4.90894e+06	2.36403e+07	2.02777e+07
Isoxanthopterin	3.74	level1			180.049	166	C6H5N5O2	POS	HMDB0000704	529-69-1	C03975	Organoheterocyclic compounds	Pteridines and derivatives	Pterins and derivatives	5.05572e+06	4.07449e+06	4.70043e+06	4.65507e+06	4.20513e+06	4.33509e+06	4.69996e+06	4.47939e+06	4.4561e+06	3.58664e+06	5.06042e+06	4.07234e+06	4.3581e+06	4.65722e+06	4.0403e+06
Nicotinuric acid	3.74	level1			163.05	128.6	C8H8N2O3	POS	HMDB0003269	583-08-4	C05380	Organic acids and derivatives	Carboxylic acids and derivatives	Amino acids, peptides, and analogues	8.64828e+06	5.28662e+06	9.72276e+06	91464.1	5.5534e+06	4.68119e+06	4.34237e+06	1.17563e+07	8.82098e+06	6.11145e+06	8.16762e+06	7.64703e+06	6.90375e+06	5.83186e+06	7.09492e+06
Daminozide	3.74	level1			143.082	126.4	C6H12N2O3	POS	HMDB0250838	1596-84-5	C10996	Lipids and lipid-like molecules	Fatty Acyls	Fatty acids and conjugates	1.73216e+07	1.75176e+07	1.40101e+07	1.00729e+07	1.06168e+07	1.0166e+07	9.88152e+06	1.60831e+07	1.49027e+07	9.37761e+06	1.51653e+07	9.49541e+06	6.72111e+06	1.97708e+07	1.08866e+07
PC(8:0/8:0)	3.74	level1			492.309	122.7	C24H48NO8P	POS		19191-91-4		Lipids and lipid-like molecules	Glycerophospholipids	Glycerophosphocholines	8.27567e+06	9.21174e+06	6.60302e+06	8.04282e+06	6.57504e+06	6.28442e+06	8.94806e+06	1.04781e+07	8.88974e+06	8.8598e+06	1.42085e+07	8.15992e+06	1.14475e+07	1.24565e+07	9.9689e+06
Cyclopropylacetic acid	3.74	level1			99.0451	93.1	C5H8O2	NEG		5239-82-7		Organic acids and derivatives	Carboxylic acids and derivatives	Carboxylic acids	1.34758e+06	1.50836e+06	1.12004e+06	1.41025e+06	944250	1.13029e+06	1.34982e+06	1.45705e+06	1.47493e+06	1.56492e+06	1.87636e+06	1.43241e+06	1.68232e+06	1.78974e+06	1.57832e+06
Uracil	3.74	level1			113.034	67.2	C4H4N2O2	POS	HMDB0000300	66-22-8	C00106	Organoheterocyclic compounds	Diazines	Pyrimidines and pyrimidine derivatives	3.38235e+07	2.61339e+07	4.49893e+07	4.27102e+07	4.54717e+07	4.52663e+07	3.44916e+07	3.54746e+07	3.58446e+07	2.95741e+07	2.62014e+07	3.42725e+07	3.47324e+07	3.19422e+07	2.81744e+07
PC(14:0/16:0)	3.74	level1			706.536	39.5	C38H76NO8P	POS	HMDB0007869	69525-80-0		Lipids and lipid-like molecules	Glycerophospholipids	Glycerophosphocholines	3.76212e+07	3.19355e+07	4.12505e+07	2.83764e+07	3.95374e+07	4.45216e+07	3.01455e+07	3.15036e+07	3.43545e+07	3.36273e+07	2.50219e+07	4.18263e+07	2.41348e+07	2.54145e+07	3.00755e+07
2-Linoleoyl-1-palmitoyl-sn-glycero-3-phosphoethanolamine	3.74	level1			714.507	39	C39H74NO8P	NEG	HMDB0008928	26662-95-3		Lipids and lipid-like molecules	Glycerophospholipids	Glycerophosphoethanolamines	3.53458e+08	3.26383e+08	3.12862e+08	3.06459e+08	2.84719e+08	3.17397e+08	3.39169e+08	3.22535e+08	3.32405e+08	3.87457e+08	3.97939e+08	3.51095e+08	3.59805e+08	3.31843e+08	3.34413e+08
PC(17:0/17:0)	3.74	level1			744.59	36.5	C42H84NO8P	POS		70897-27-7		Lipids and lipid-like molecules	Glycerophospholipids	Glycerophosphocholines	9.0721e+07	9.58705e+07	9.44195e+07	9.72133e+07	9.0766e+07	8.85223e+07	1.04002e+08	1.06543e+08	1.06396e+08	9.46619e+07	1.75093e+08	1.34905e+08	1.04297e+08	1.1177e+08	1.33955e+08
PC(18:0/16:0)	3.74	level1			744.59	36.5	C42H84NO8P	POS	HMDB0008034	59403-53-1		Lipids and lipid-like molecules	Glycerophospholipids	Glycerophosphocholines	9.0721e+07	9.58705e+07	9.44195e+07	9.72133e+07	9.0766e+07	8.85223e+07	1.04002e+08	1.06543e+08	1.06396e+08	9.46619e+07	1.75093e+08	1.34905e+08	1.04297e+08	1.1177e+08	1.33955e+08
PC(16:0/18:0)	3.74	level1			744.59	36.5	C42H84NO8P	POS	HMDB0007970	59403-51-9		Lipids and lipid-like molecules	Glycerophospholipids	Glycerophosphocholines	9.0721e+07	9.58705e+07	9.44195e+07	9.72133e+07	9.0766e+07	8.85223e+07	1.04002e+08	1.06543e+08	1.06396e+08	9.46619e+07	1.75093e+08	1.34905e+08	1.04297e+08	1.1177e+08	1.33955e+08
PC(P-18:0/18:1(9Z))	3.74	level1			772.62	35.2	C44H86NO7P	POS	HMDB0011243	799268-63-6		Lipids and lipid-like molecules	Glycerophospholipids	Glycerophosphocholines	2.59617e+07	2.77389e+07	2.60211e+07	2.55648e+07	2.49411e+07	2.25468e+07	2.56653e+07	2.61556e+07	2.462e+07	2.11571e+07	2.64263e+07	3.15379e+07	2.35641e+07	2.53877e+07	3.5939e+07
Phthalic acid	3.73	level1			165.019	204	C8H6O4	NEG	HMDB0002107	88-99-3	C01606	Benzenoids	Benzene and substituted derivatives	Benzoic acids and derivatives	3.34217e+06	2.83857e+06	3.06289e+06	3.17351e+06	2.25767e+06	2.52434e+06	3.23989e+06	3.15951e+06	3.01416e+06	3.09187e+06	3.26514e+06	2.98652e+06	3.20053e+06	2.56711e+06	3.36455e+06
5-Aminopentanoic acid	3.73	level1			116.072	176.2	C5H11NO2	NEG	HMDB0003355	660-88-8	C00431	Organic acids and derivatives	Carboxylic acids and derivatives	Amino acids, peptides, and analogues	1.24583e+08	1.2375e+08	1.26095e+08	1.33445e+08	1.22934e+08	1.24327e+08	1.34406e+08	1.32462e+08	1.26167e+08	1.31552e+08	1.49317e+08	1.26224e+08	1.44314e+08	1.43722e+08	1.25665e+08
Oxypurinol	3.73	level1			151.026	112.7	C5H4N4O2	NEG	HMDB0000786	2465-59-0	C07599	Organoheterocyclic compounds	Imidazopyrimidines	Purines and purine derivatives	1.27455e+08	1.15681e+08	2.1261e+08	2.20457e+08	2.36018e+08	2.21948e+08	1.70949e+08	1.71732e+08	1.70319e+08	1.27045e+08	1.37236e+08	1.26185e+08	1.64208e+08	1.52358e+08	1.17259e+08
Arabitol	3.73	level1			151.061	104.5	C5H12O5	NEG	HMDB0001851	7643-75-6	C00532	Organic oxygen compounds	Organooxygen compounds	Carbohydrates and carbohydrate conjugates	2.87256e+06	2.91567e+06	2.58528e+06	3.32797e+06	2.65097e+06	2.62013e+06	3.89153e+06	3.81426e+06	3.90398e+06	4.73996e+06	5.34761e+06	3.26199e+06	5.10768e+06	4.54359e+06	3.86916e+06
Gly-Ala	3.73	level1			145.062	217.2	C5H10N2O3	NEG	HMDB0252875	3695-73-6		Organic acids and derivatives	Carboxylic acids and derivatives	Amino acids, peptides, and analogues	1.81867e+08	1.79013e+08	1.6402e+08	2.00148e+08	1.53861e+08	1.62938e+08	1.83343e+08	1.89314e+08	1.76378e+08	2.0532e+08	1.8778e+08	1.74229e+08	1.96638e+08	1.86004e+08	1.69261e+08
Gluconic acid	3.73	level1			195.051	202.6	C6H12O7	NEG	HMDB0000625	526-95-4	C00257	Organic oxygen compounds	Organooxygen compounds	Carbohydrates and carbohydrate conjugates	5.4398e+06	5.21723e+06	4.99122e+06	6.95906e+06	5.28337e+06	5.0417e+06	7.93508e+06	7.31024e+06	6.76222e+06	1.06711e+07	9.71619e+06	6.45977e+06	9.68738e+06	8.95511e+06	6.7766e+06
N-Tigloylglycine	3.73	level1			156.066	136.6	C7H11NO3	NEG	HMDB0000959	35842-45-6		Organic acids and derivatives	Carboxylic acids and derivatives	Amino acids, peptides, and analogues	1.18886e+06	1.30072e+06	768218	1.27041e+06	909674	835927	1.24136e+06	1.42165e+06	1.27788e+06	1.69531e+06	1.74094e+06	1.38592e+06	1.73315e+06	1.62251e+06	1.38369e+06
Propionic acid	3.73	level1			73.0294	111.7	C3H6O2	NEG	HMDB0000237	79-09-4	C00163	Organic acids and derivatives	Carboxylic acids and derivatives	Carboxylic acids	4.62488e+06	5.34984e+06	5.16758e+06	5.4961e+06	5.98639e+06	5.34614e+06	4.49894e+06	5.60431e+06	4.24732e+06	6.15442e+06	9.59307e+06	3.22415e+06	4.62097e+06	5.01588e+06	4.34711e+06
5-methoxytryptophan	3.73	level1			235.108	98.5	C12H14N2O3	POS	HMDB0002339	2504-22-5		Organoheterocyclic compounds	Indoles and derivatives	Tryptamines and derivatives	5.28384e+06	3.93134e+06	4.218e+06	4.53954e+06	3.89115e+06	4.1883e+06	6.10842e+06	3.4953e+06	5.82065e+06	2.60356e+06	4.04079e+06	2.54042e+06	3.8637e+06	6.29558e+06	3.07665e+06
Phenylpyruvic acid	3.73	level1			163.04	25.2	C9H8O3	NEG	HMDB0000205	156-06-9	C00166	Benzenoids	Benzene and substituted derivatives	Phenylpyruvic acid derivatives	1.09439e+07	1.11586e+07	1.3991e+07	7.43e+06	1.28403e+07	8.55647e+06	1.04519e+07	8.22526e+06	8.03977e+06	6.97663e+06	2.12225e+07	6.76708e+06	1.54601e+07	1.46351e+07	9.47798e+06
alpha-Tocopherol (Vitamin E)	3.73	level1			431.383	15.7	C29H50O2	POS	HMDB0001893	1406-66-2|59-02-9|2074-53-5|1406-18-4	C02477	Lipids and lipid-like molecules	Prenol lipids	Quinone and hydroquinone lipids	6.06767e+07	6.5e+07	6.43421e+07	5.55834e+07	5.95329e+07	7.35348e+07	3.34353e+07	2.92277e+07	2.86562e+07	7.99143e+07	5.76924e+07	6.32373e+07	5.89115e+07	5.99687e+07	6.11707e+07
Chenodeoxycholic acid	3.72	level1			391.285	50.2	C24H40O4	NEG	HMDB0000518	474-25-9	C02528	Lipids and lipid-like molecules	Steroids and steroid derivatives	Bile acids, alcohols and derivatives	3.58058e+06	4.28574e+06	3.21154e+06	5.003e+06	3.62226e+06	3.18725e+06	2.30968e+06	2.28266e+06	2.07181e+06	400580	138716	332552	202142	185777	568326
Quininic acid	3.72	level1			202.051	27.9	C11H9NO3	NEG		86-68-0		Organoheterocyclic compounds	Quinolines and derivatives	Quinoline carboxylic acids	4.16282e+06	4.31532e+06	5.91632e+06	3.65866e+06	5.41516e+06	5.72792e+06	5.65646e+06	5.80473e+06	5.95899e+06	6.24059e+06	9.73265e+06	4.66094e+06	8.54019e+06	8.6665e+06	4.86209e+06
Cystine	3.72	level1			241.031	281.6	C6H12N2O4S2	POS	HMDB0250712	56-89-3	C00491	Organic acids and derivatives	Carboxylic acids and derivatives	Amino acids, peptides, and analogues	9.0347e+06	4.68929e+06	7.48906e+06	1.41655e+07	7.58148e+06	1.40404e+07	5.17375e+06	8.39516e+06	8.57104e+06	9.81385e+06	7.40887e+06	9.24611e+06	5.78172e+06	1.82946e+07	5.84153e+06
Fagomine	3.72	level1			148.097	227.3	C6H13NO3	POS	HMDB0033453	53185-12-9	C10144	Organoheterocyclic compounds	Piperidines	Piperidines	3.11157e+06	2.94571e+06	2.78673e+06	3.00825e+06	2.5883e+06	2.59991e+06	3.05749e+06	3.14959e+06	3.45612e+06	4.4864e+06	2.92655e+06	3.11288e+06	3.3974e+06	3.22689e+06	3.09165e+06
PC(18:0/18:1(9Z))	3.72	level1			770.601	34.6	C44H86NO8P	POS	HMDB0008038	56421-10-4		Lipids and lipid-like molecules	Glycerophospholipids	Glycerophosphocholines	6.03773e+07	6.21197e+07	6.16995e+07	6.38843e+07	5.89103e+07	6.26829e+07	6.69075e+07	7.06572e+07	6.32076e+07	5.82283e+07	6.27613e+07	7.90371e+07	6.38637e+07	7.44113e+07	7.59561e+07
Royal jelly acid	3.72	level1			185.118	26.5	C10H18O3	NEG	HMDB0244269	14113-05-4		Organic acids and derivatives	Hydroxy acids and derivatives	Medium-chain hydroxy acids and derivatives	1.00685e+07	1.22408e+07	8.2092e+06	9.84118e+06	9.32734e+06	8.5481e+06	1.01622e+07	1.07462e+07	9.72885e+06	1.10205e+07	9.39147e+06	8.29028e+06	9.54129e+06	8.24977e+06	7.6074e+06
3-Hydroxybenzoic acid	3.71	level1			137.024	18.8	C7H6O3	NEG	HMDB0002466	36320	C00587	Benzenoids	Benzene and substituted derivatives	Benzoic acids and derivatives	1.108e+07	1.18244e+07	1.06669e+07	1.24919e+07	9.45707e+06	9.47258e+06	9.84683e+06	1.32896e+07	1.0316e+07	1.14744e+07	1.16099e+07	1.18904e+07	1.16998e+07	1.42674e+07	1.14094e+07
H-Val-Ala-OH	3.71	level1			189.123	188.7	C8H16N2O3	POS	HMDB0029120	27493-61-4		Organic acids and derivatives	Carboxylic acids and derivatives	Amino acids, peptides, and analogues	2.97117e+06	2.95886e+06	2.92602e+06	3.41286e+06	3.11676e+06	3.24502e+06	3.70621e+06	3.75657e+06	3.78817e+06	2.98155e+06	4.75344e+06	4.11171e+06	4.33315e+06	4.5158e+06	3.90798e+06
Dihydrothymine	3.71	level1			129.066	58.6	C5H8N2O2	POS	HMDB0000079	696-04-8	C00906	Organoheterocyclic compounds	Diazines	Pyrimidines and pyrimidine derivatives	3.61431e+06	6.71044e+06	6.476e+06	7.59894e+06	6.25416e+06	2.01562e+07	1.75483e+07	6.33294e+06	6.53371e+06	7.53407e+06	7.25294e+06	7.91835e+06	7.12922e+06	7.51327e+06	1.91513e+07
Hippuric acid	3.71	level1			178.051	33.6	C9H9NO3	NEG	HMDB0000714	495-69-2	C01586	Benzenoids	Benzene and substituted derivatives	Benzoic acids and derivatives	4.22148e+06	3.64606e+06	1.59653e+07	3.46589e+06	8.57932e+06	9.33714e+06	4.92998e+06	4.92708e+06	9.20817e+06	4.55609e+06	1.00588e+06	2.28074e+06	6.94898e+06	3.30244e+06	2.83672e+06
3-Methylthiopropionic acid	3.71	level1			119.017	10.8	C4H8O2S	NEG	HMDB0001527	646-01-5	C08276	Lipids and lipid-like molecules	Fatty Acyls	Fatty acids and conjugates	2.47153e+06	3.70334e+06	2.51198e+06	4.67514e+06	2.50158e+06	2.73383e+06	2.5381e+06	2.15965e+06	1.92402e+06	3.02228e+06	2.29306e+06	2.66541e+06	2.80693e+06	2.71133e+06	2.54342e+06
4-Hydroxybenzoic acid	3.7	level1			137.024	18.8	C7H6O3	NEG	HMDB0000500	99-96-7	C00156	Benzenoids	Benzene and substituted derivatives	Benzoic acids and derivatives	1.108e+07	1.18244e+07	1.06669e+07	1.24919e+07	9.45707e+06	9.47258e+06	9.84683e+06	1.32896e+07	1.0316e+07	1.14744e+07	1.16099e+07	1.18904e+07	1.16998e+07	1.42674e+07	1.14094e+07
Alanylalanine (Ala-Ala)	3.7	level1			161.092	234.2	C6H12N2O3	POS	HMDB0003459	923-16-0	C00993	Organic acids and derivatives	Carboxylic acids and derivatives	Amino acids, peptides, and analogues	604340	537312	656653	630831	677636	728651	676930	730381	726046	864634	649783	1.16463e+06	700662	775156	1.03347e+06
Ferulate	3.7	level1			193.05	97.4	C10H10O4	NEG	HMDB0000954	537-98-4	C01494	Phenylpropanoids and polyketides	Cinnamic acids and derivatives	Hydroxycinnamic acids and derivatives	6.15738e+06	6.80863e+06	5.23188e+06	6.59337e+06	5.46146e+06	5.29379e+06	6.17186e+06	5.99495e+06	6.17552e+06	6.39297e+06	7.27544e+06	5.09233e+06	7.36097e+06	6.86747e+06	5.39955e+06
Piperonylic acid	3.7	level1			165.019	93.9	C8H6O4	NEG	HMDB0032613	94-53-1		Organoheterocyclic compounds	Benzodioxoles	Benzodioxoles	3.76432e+06	1.69641e+06	2.01414e+06	4.09532e+06	1.98678e+06	1.87923e+06	1.68668e+06	1.50788e+06	1.90084e+06	1.22666e+06	1.49608e+06	4.80407e+06	1.69353e+06	1.56793e+06	1.70983e+06
Flurandrenolide	3.7	level1			437.235	32	C24H33FO6	POS	HMDB0014984	1524-88-5	D00328	Lipids and lipid-like molecules	Steroids and steroid derivatives	Hydroxysteroids	941702	462924	460897	934708	340802	472209	745499	484168	691495	510748	599018	786492	569411	540777	593959
Glycylleucine	3.69	level1			187.109	199.1	C8H16N2O3	NEG	HMDB0000759	869-19-2	C02155	Organic acids and derivatives	Carboxylic acids and derivatives	Amino acids, peptides, and analogues	9.65998e+06	8.83488e+06	3.09978e+06	1.14698e+07	1.29767e+07	1.30664e+07	1.09096e+07	1.05024e+07	1.04834e+07	8.53152e+06	9.36874e+06	8.94695e+06	9.9516e+06	9.63017e+06	8.66177e+06
Arabinono-1,4-lactone	3.69	level1			147.03	54.2	C5H8O5	NEG	HMDB0001900	51532-86-6	C01114	Organic oxygen compounds	Organooxygen compounds	Carbohydrates and carbohydrate conjugates	1.47051e+07	1.25304e+07	1.34469e+07	1.06229e+07	1.20062e+07	1.07853e+07	1.066e+07	1.80434e+07	1.81843e+07	1.24632e+07	1.08641e+07	1.17364e+07	1.91713e+07	1.79657e+07	1.17668e+07
Gly-Val	3.68	level1			173.093	209.3	C7H14N2O3	NEG	HMDB0028854	1963-21-9		Organic acids and derivatives	Carboxylic acids and derivatives	Amino acids, peptides, and analogues	1.66062e+06	1.59539e+06	4.20637e+06	2.54243e+06	3.62072e+06	3.99094e+06	3.08106e+06	1.86385e+06	3.20463e+06	2.02607e+06	1.99051e+06	2.46821e+06	2.37881e+06	1.82471e+06	2.49127e+06
Tetradecyl sulfate (sodium)	3.68	level1			293.175	25.3	C14H30O4S	NEG	HMDB0014607	1191-50-0		Organic acids and derivatives	Organic sulfuric acids and derivatives	Sulfuric acid esters	5.6481e+07	6.09501e+07	6.34347e+07	6.0403e+07	4.37601e+07	5.74463e+07	4.20658e+07	4.05344e+07	3.80432e+07	4.81989e+07	6.27926e+07	6.23966e+07	5.345e+07	8.63425e+07	6.75689e+07
Arg-Ala	3.68	level1			246.156	298.2	C9H19N5O3	POS	HMDB0028702	40968-45-4		Organic acids and derivatives	Carboxylic acids and derivatives	Amino acids, peptides, and analogues	1.62087e+06	1.4434e+06	1.81556e+06	1.6427e+06	1.88078e+06	1.73183e+06	1.11658e+06	1.37187e+06	1.27192e+06	730830	1.02446e+06	1.13384e+06	959097	993409	1.08632e+06
o-Tyrosine	3.68	level1			182.081	201.8	C9H11NO3	POS	HMDB0006050	2370-61-8		Organic acids and derivatives	Carboxylic acids and derivatives	Amino acids, peptides, and analogues	1.0364e+07	1.03099e+07	8.09219e+06	1.01071e+07	9.31795e+06	9.34666e+06	1.06293e+07	1.07129e+07	1.01717e+07	1.41112e+07	1.41804e+07	1.00423e+07	1.25376e+07	1.32626e+07	1.15906e+07
N-Acetyl-beta-alanine	3.68	level1			114.055	201.7	C5H9NO3	POS	HMDB0061880	3025-95-4	C01073	Organic acids and derivatives	Carboxylic acids and derivatives	Carboxylic acids	2.7149e+06	2.67137e+06	2.33796e+06	2.62625e+06	2.0537e+06	2.21759e+06	2.29435e+06	2.29323e+06	2.29163e+06	2.24116e+06	2.45873e+06	2.23508e+06	2.21769e+06	2.25491e+06	2.26426e+06
2-Hydroxyhexanedioic acid	3.68	level1			143.035	172.1	C6H10O5	NEG	HMDB0000321	18294-85-4	C02360	Lipids and lipid-like molecules	Fatty Acyls	Fatty acids and conjugates	7.54531e+07	7.42727e+07	6.85836e+07	1.26532e+08	1.28618e+08	6.46516e+07	6.89889e+07	1.30868e+08	6.49582e+07	1.36815e+08	6.83609e+07	6.74504e+07	6.41482e+07	6.94366e+07	1.27299e+08
N-Methylglutamic acid	3.68	level1			142.051	161.5	C6H11NO4	NEG	HMDB0062660	35989-16-3	C01046	Organic acids and derivatives	Carboxylic acids and derivatives	Amino acids, peptides, and analogues	7.57727e+06	7.26133e+06	6.55036e+06	7.91736e+06	6.70111e+06	6.65234e+06	6.9858e+06	6.80144e+06	6.72794e+06	5.5586e+06	7.11532e+06	5.72917e+06	6.93287e+06	6.84914e+06	6.07236e+06
Theanine	3.67	level1			173.093	209.3	C7H14N2O3	NEG	HMDB0034365	3081-61-6	C01047	Organic acids and derivatives	Carboxylic acids and derivatives	Amino acids, peptides, and analogues	1.66062e+06	1.59539e+06	4.20637e+06	2.54243e+06	3.62072e+06	3.99094e+06	3.08106e+06	1.86385e+06	3.20463e+06	2.02607e+06	1.99051e+06	2.46821e+06	2.37881e+06	1.82471e+06	2.49127e+06
Succinate	3.67	level1			117.019	179.5	C4H6O4	NEG	HMDB0000254	110-15-6	C00042	Organic acids and derivatives	Carboxylic acids and derivatives	Dicarboxylic acids and derivatives	1.22066e+07	1.23383e+07	1.21995e+07	2.09684e+07	1.42723e+07	1.30766e+07	1.48434e+07	1.66746e+07	1.33344e+07	7.23125e+06	2.91794e+07	1.67786e+07	1.93564e+07	1.971e+07	1.20987e+07
Tirofiban (hydrochloride monohydrate)	3.67	level1			441.24	160	C22H36N2O5S	POS	HMDB0014913	144494-65-5	C07965	Organic acids and derivatives	Carboxylic acids and derivatives	Amino acids, peptides, and analogues	874487	913016	1.09966e+06	1.62001e+06	1.42687e+06	1.34372e+06	1.27191e+06	1.15173e+06	1.32942e+06	1.63324e+06	1.60366e+06	918516	2.20375e+06	1.42144e+06	642470
1-Deoxymannojirimycin (hydrochloride)	3.67	level1			146.081	48.7	C6H13NO4	POS		73465-43-7	C10141	Organoheterocyclic compounds	Piperidines	Piperidines	6.91969e+06	7.70796e+06	5.47854e+06	8.50783e+06	6.46118e+06	6.17137e+06	7.70152e+06	7.83061e+06	8.30285e+06	9.35004e+06	8.8382e+06	8.48141e+06	8.99873e+06	9.84217e+06	8.67969e+06
Galactinol	3.66	level1			341.109	211.4	C12H22O11	NEG	HMDB0005826	3687-64-7	C01235	Organic oxygen compounds	Organooxygen compounds	Carbohydrates and carbohydrate conjugates	1.06056e+07	1.03856e+07	1.17247e+07	1.07617e+07	1.54643e+07	1.2918e+07	1.05441e+07	1.08751e+07	1.10308e+07	4.91524e+06	8.24979e+06	1.53477e+07	5.46373e+06	8.77298e+06	1.24353e+07
Ethylmalonic acid	3.65	level1			131.035	202.6	C5H8O4	NEG	HMDB0000622	601-75-2		Lipids and lipid-like molecules	Fatty Acyls	Fatty acids and conjugates	1.09676e+07	9.61324e+06	1.23518e+07	1.1782e+07	1.07089e+07	1.10173e+07	1.13237e+07	1.08903e+07	1.05615e+07	4.54641e+06	1.07225e+07	1.12031e+07	9.39098e+06	1.18444e+07	1.13505e+07
Flopropione	3.65	level1			165.054	314	C9H10O4	POS		2295-58-1	D01259	Organic oxygen compounds	Organooxygen compounds	Carbonyl compounds	2.52427e+06	2.15e+06	20139.3	2.49128e+06	21442.7	23433.2	2.1352e+06	2.58804e+06	2.25452e+06	2.44346e+06	2.49696e+06	2.57852e+06	30252.8	2.53743e+06	2.54896e+06
Nipecotic acid	3.65	level1			130.086	181.4	C6H11NO2	POS	HMDB0255618	498-95-3		Organoheterocyclic compounds	Piperidines	Piperidinecarboxylic acids and derivatives	3.04437e+07	2.963e+07	2.97182e+07	3.1439e+07	2.95549e+07	2.92876e+07	2.91338e+07	1.36401e+08	2.93631e+07	3.0613e+07	2.52387e+07	2.91732e+07	2.61311e+07	2.60958e+07	2.81288e+07
15-Deoxy-PGJ2	3.65	level1			299.2	61.8	C20H28O3	POS	HMDB0005079	87893-55-8	C14717	Lipids and lipid-like molecules	Fatty Acyls	Eicosanoids	886089	1.40436e+06	1.48779e+06	1.05711e+06	1.22997e+06	1.21846e+06	1.37627e+06	1.82346e+06	1.42665e+06	464808	1.73825e+06	1.58762e+06	2.8032e+06	1.98937e+06	3.21301e+06
Xanthurenic acid	3.65	level1			206.046	61.5	C10H7NO4	POS	HMDB0000881	59-00-7	C02470	Organoheterocyclic compounds	Quinolines and derivatives	Quinoline carboxylic acids	4.23083e+06	2.9788e+06	2.49057e+06	4.11131e+06	2.66707e+06	2.60304e+06	3.68692e+06	3.64544e+06	3.62182e+06	3.01603e+06	4.3928e+06	3.36337e+06	4.03702e+06	4.02532e+06	3.36313e+06
Periplocymarin	3.65	level1			533.304	28.6	C30H46O8	NEG		127-32-2		Lipids and lipid-like molecules	Steroids and steroid derivatives	Steroid lactones	256315	475894	95301.5	522358	110228	135837	93901	199394	64782.8	171517	97221.7	165648	181967	167935	30991
PE(P-18:0/18:1(9Z))	3.65	level1			728.557	19	C41H80NO7P	NEG	HMDB0011375	144371-68-6		Lipids and lipid-like molecules	Glycerophospholipids	Glycerophosphoethanolamines	3.12518e+06	2.4673e+06	3.98827e+06	1.82958e+06	4.84157e+06	1.8109e+06	2.75777e+06	1.72831e+06	2.29733e+06	2.03137e+06	2.86902e+06	3.11668e+06	976892	2.34768e+06	1.58264e+06
3'-​O-​Acetylhamaudol	3.63	level1			317.099	31.8	C17H18O6	NEG		30358-88-4		Organoheterocyclic compounds	Benzopyrans	1-benzopyrans	1.8818e+06	1.93021e+06	1.65101e+06	1.74185e+06	1.52619e+06	1.77804e+06	1.37211e+06	1.35873e+06	1.3987e+06	1.64997e+06	1.41562e+06	1.68994e+06	1.2284e+06	1.53227e+06	1.51112e+06
Dihydrocurcumin	3.59	level1			371.146	73.2	C21H22O6	POS	HMDB0031552	76474-56-1		Phenylpropanoids and polyketides	Diarylheptanoids	Linear diarylheptanoids	530971	348854	946418	683634	937941	865859	649550	525907	722507	398790	526327	353200	689241	540983	354715
5-(N,N-Hexamethylene)-amiloride	3.58	level1			310.116	96.8	C12H18ClN7O	NEG	HMDB0246736	1428-95-1		Organoheterocyclic compounds	Diazines	Pyrazines	2.64526e+06	2.7837e+06	2.64102e+06	3.33595e+06	3.00757e+06	2.74346e+06	2.61448e+06	2.84454e+06	2.80665e+06	2.58861e+06	2.80612e+06	2.43477e+06	3.10156e+06	2.85145e+06	2.29663e+06
Neriifolin	3.57	level1			533.304	28.6	C30H46O8	NEG		466-07-9	C08876	Lipids and lipid-like molecules	Steroids and steroid derivatives	Steroid lactones	256315	475894	95301.5	522358	110228	135837	93901	199394	64782.8	171517	97221.7	165648	181967	167935	30991
PE(17:0/17:0)	3.57	level1			720.547	39.9	C39H78NO8P	POS		140219-78-9		Lipids and lipid-like molecules	Glycerophospholipids	Glycerophosphoethanolamines	2.80856e+07	2.39353e+07	1.76336e+07	1.885e+07	1.64567e+07	1.80112e+07	1.81989e+07	1.61974e+07	1.78864e+07	1.76876e+07	1.7391e+07	1.91866e+07	1.41753e+07	1.34587e+07	1.33972e+07
Menadione (Vitamin K3)	3.54	level1			171.043	64.8	C11H8O2	NEG	HMDB0001892	58-27-5	C05377	Benzenoids	Naphthalenes	Naphthoquinones	6.59004e+06	926974	1.62762e+06	2.48391e+07	1.56085e+06	2.78818e+07	2.37183e+07	2.01435e+07	1.07747e+06	3.54183e+07	1.01729e+06	1.87879e+07	2.64163e+07	1.00415e+07	1.80252e+07
3-Dehydroquinic acid	3.47	level1			171.027	208	C7H10O6	NEG	HMDB0012710	10534-44-8	C00944	Organic acids and derivatives	Hydroxy acids and derivatives	Alpha hydroxy acids and derivatives	1.17772e+07	1.15441e+07	1.36328e+07	1.30201e+07	1.42051e+07	1.37332e+07	1.40363e+07	1.43369e+07	1.37988e+07	1.20625e+07	1.35262e+07	1.40937e+07	1.26505e+07	1.394e+07	1.34199e+07
Dodecylbenzenesulfonic acid	2.75	level2			325.184	359.4	C18H30O3S	NEG	HMDB0059915			Benzenoids	Benzene and substituted derivatives	Benzenesulfonic acids and derivatives	663429	627202	900664	645275	571484	633683	648821	639780	576880	551708	662539	630796	643392	813233	703204
N-Methylpropionamide	2.75	level2			88.0757	358.6	C4H9NO	POS				Organic acids and derivatives	Carboxylic acids and derivatives	Carboxylic acid derivatives	2.92147e+06	3.17008e+06	3.12754e+06	0	2.83772e+06	0	0	3.41166e+06	5.77415e+06	2.96573e+06	0	0	5.81115e+06	5.88348e+06	2.97691e+06
Prop-2-yn-1-ylglycine	2.75	level2			114.055	308	C5H7NO2	POS	HMDB0246989			Organic acids and derivatives	Carboxylic acids and derivatives	Amino acids, peptides, and analogues	3.44748e+06	2.95471e+07	2.89826e+07	2.91947e+07	2.46738e+07	1.98616e+06	3.2038e+07	2.70946e+07	2.38928e+07	3.06664e+07	2.53638e+07	1.28058e+06	3.04235e+07	3.47274e+06	1.31023e+06
2,6-Dimethylisonicotinic acid	2.75	level2			152.071	307.3	C8H9NO2	POS				Organoheterocyclic compounds	Pyridines and derivatives	Pyridinecarboxylic acids and derivatives	2.46462e+06	2.3232e+06	2.48788e+06	37467.8	2.10383e+06	20979.8	2.8904e+06	2.49968e+06	2.56579e+06	2.86278e+06	2.44805e+06	2.62545e+06	2.55035e+06	2.42275e+06	4.08257e+06
3-Piperidone	2.75	level2			100.076	287.8	C5H9NO	POS				Organoheterocyclic compounds	Piperidines	Piperidinones	285077	4.15232e+06	4.14236e+06	4.58192e+06	4.8089e+06	4.23845e+06	4.55596e+06	141797	61131.9	4.54243e+06	5.10712e+06	73841.7	4.29399e+06	78765.8	4.42027e+06
Picolinamide	2.75	level2			123.055	286.2	C6H6N2O	POS	HMDB0256533		C01950	Organoheterocyclic compounds	Pyridines and derivatives	Pyridinecarboxylic acids and derivatives	2.87477e+06	2.93302e+06	2.93293e+06	3.71006e+06	1.78958e+06	2.97177e+06	3.46299e+06	2.02578e+06	3.56186e+06	2.49987e+06	2.87344e+06	2.83091e+06	3.50481e+06	2.9128e+06	2.31574e+06
6-tert-Butyl-2H-1,2,4-triazine-3,5-dione	2.75	level2			170.092	281.7	C7H11N3O2	POS				Organoheterocyclic compounds	Triazines	1,2,4-triazines	1.14427e+08	1.06659e+08	1.53039e+08	2.08156e+08	1.45004e+08	1.50281e+08	2.07505e+08	1.18841e+08	2.34687e+08	1.51331e+08	1.44025e+08	1.36229e+08	1.44491e+08	1.51645e+08	2.35725e+08
Adenosine 2'-monophosphate	2.75	level2			348.07	276.9	C10H14N5O7P	POS							353877	402698	309412	351560	188932	225539	485144	367623	374650	367369	401352	395330	454154	170001	366336
Spironolactone	2.75	level2			417.209	261.9	C24H32O4S	POS	HMDB0014565	52-01-7	C07310	Lipids and lipid-like molecules	Steroids and steroid derivatives	Steroid lactones	97967.2	76933.4	72439.5	104597	92463.2	95095.9	84087.9	86560.2	89120.6	82340.4	72972.4	105913	75108.2	79864.9	92083.6
1-Stearoyl-2-arachidonyl-sn-glycero-3-phosphocholine	2.75	level2			810.601	243.8	C46H84NO8P	POS				Lipids and lipid-like molecules	Glycerophospholipids	Glycerophosphocholines	28045.5	84893.5	106447	82772.1	234697	89350.9	76676.2	105444	50733.2	97469.1	91981.7	65239.6	29034.5	37706.5	58690.7
Ala-Leu	2.75	level2			201.125	232.2	C9H18N2O3	NEG	HMDB0028691	3303-34-2		Organic acids and derivatives	Carboxylic acids and derivatives	Amino acids, peptides, and analogues	828697	762941	1.03492e+06	888006	1.05648e+06	1.055e+06	1.04396e+06	953956	918632	1.036e+06	1.27578e+06	922175	1.20166e+06	1.23515e+06	962504
N-[4-(Pyridin-2-yl)-1,3-thiazol-2-yl]cyclopentanecarboxamide	2.75	level2			272.086	218	C14H15N3OS	NEG				Organic nitrogen compounds	Organonitrogen compounds	N-arylamides	4.92041e+06	4.82202e+06	5.4488e+06	5.97566e+06	5.39803e+06	5.47737e+06	6.03433e+06	5.83586e+06	6.01643e+06	7.98113e+06	6.54308e+06	5.37403e+06	6.5949e+06	6.42606e+06	5.61331e+06
5-Methylisoxazol-3-amine	2.75	level2			99.0553	215.8	C4H6N2O	POS				Organoheterocyclic compounds	Imidolactams	Imidolactams	7.82635e+06	8.17297e+06	7.18581e+06	7.90502e+06	7.36976e+06	7.25563e+06	7.20773e+06	7.50195e+06	7.63444e+06	7.81947e+06	6.8165e+06	7.03091e+06	7.23655e+06	7.08332e+06	7.67192e+06
7-Bromo-4H,5H-pyrrolo[1,2-a]quinoxalin-4-one	2.75	level2			262.981	214.4	C11H7BrN2O	POS				Organoheterocyclic compounds	Diazanaphthalenes	Benzodiazines	6.73919e+06	4.18058e+06	3.67204e+06	4.16997e+06	4.48846e+06	3.84404e+06	3.45042e+06	4.98907e+06	4.48158e+06	4.24435e+06	3.79465e+06	4.22151e+06	4.27261e+06	4.32169e+06	4.25126e+06
4-Biphenylthiocarboxamide	2.75	level2			212.054	206.7	C13H11NS	NEG				Benzenoids	Benzene and substituted derivatives	Biphenyls and derivatives	3.47057e+06	2.82502e+06	2.48238e+06	3.5237e+06	2.27731e+06	1.7846e+06	2.25578e+06	2.14431e+06	2.31332e+06	3.00071e+06	2.0878e+06	1.85647e+06	2.10359e+06	2.61915e+06	1.86052e+06
Sarcosine ethyl ester	2.75	level2			118.086	200.5	C5H11NO2	POS				Organic acids and derivatives	Carboxylic acids and derivatives	Amino acids, peptides, and analogues	5.62815e+07	5.62338e+07	5.1119e+07	6.00927e+07	5.03414e+07	5.14995e+07	6.18653e+07	6.1094e+07	5.83216e+07	6.16473e+07	6.89724e+07	6.33663e+07	6.78883e+07	6.33787e+07	6.48899e+07
4-(Dimethylamino)phenylalanine	2.75	level2			209.129	188.3	C11H16N2O2	POS				Organic acids and derivatives	Carboxylic acids and derivatives	Amino acids, peptides, and analogues	479460	460344	416418	452891	372438	590593	444523	409710	450716	422425	506939	443791	440852	443998	444844
1,3-Dimethyl-5-(4-toluidinomethylene)-2,4,6(1H,3H,5H)-pyrimidinetrione	2.75	level2			274.119	183.3	C14H15N3O3	POS				Organoheterocyclic compounds	Diazines	Pyrimidines and pyrimidine derivatives	2.66409e+06	2.81421e+06	3.47894e+06	2.6167e+06	3.42253e+06	3.27844e+06	3.00145e+06	3.0106e+06	2.89709e+06	2.77547e+06	3.32785e+06	2.02965e+06	3.02449e+06	3.22566e+06	2.64966e+06
DEOXYRIBOSE	2.75	level2			133.051	180.8	C5H10O4	NEG	HMDB0003224	533-67-5	C01801	Organic oxygen compounds	Organooxygen compounds	Carbohydrates and carbohydrate conjugates	1.08129e+06	1.21971e+06	1.81327e+06	1.24136e+06	1.26784e+06	1.24527e+06	2.77743e+06	1.32899e+06	2.83485e+06	2.09096e+06	3.46984e+06	1.5766e+06	1.39e+06	3.57836e+06	1.63808e+06
Imazamox	2.75	level2			306.145	180.7	C15H19N3O4	POS	HMDB0253404		C18598	Organic acids and derivatives	Carboxylic acids and derivatives	Amino acids, peptides, and analogues	1.23013e+07	1.50981e+07	8.97469e+06	9.97398e+06	8.51525e+06	8.21363e+06	9.18591e+06	8.90749e+06	9.03627e+06	7.04e+06	1.08438e+07	5.11903e+06	9.06236e+06	9.69819e+06	6.69653e+06
Betonicine	2.75	level2			160.097	178.1	C7H13NO3	POS	HMDB0029412	515-25-3	C08269	Organic acids and derivatives	Carboxylic acids and derivatives	Amino acids, peptides, and analogues	2.49547e+06	2.68924e+06	2.52423e+06	3.64094e+06	3.63364e+06	3.46567e+06	3.80415e+06	2.39125e+06	2.57657e+06	2.50156e+06	3.11755e+06	5.79492e+06	2.93218e+06	2.97926e+06	2.7943e+06
2-(1-Piperidyl)propan-2-ol	2.75	level2			144.138	176.5	C8H17NO	POS				Organoheterocyclic compounds	Piperidines	Piperidines	6.8064e+06	2.87892e+06	7.02705e+06	2.8484e+06	6.86077e+06	8.60519e+06	7.00746e+06	7.22584e+06	2.99096e+06	1.89918e+07	2.9004e+06	2.75604e+06	2.94209e+06	8.30491e+06	2.9269e+06
N-(4-Hydroxyphenyl)propanamide	2.75	level2			166.086	172.6	C9H11NO2	POS				Benzenoids	Benzene and substituted derivatives	Anilides	4.94767e+07	1.89449e+07	5.52349e+07	4.89337e+07	4.99594e+07	5.30909e+07	4.75448e+07	4.79971e+07	4.89021e+07	4.67393e+07	4.09332e+07	3.99574e+07	4.3816e+07	4.40502e+07	3.97002e+07
6-Methylquinazolin-4(3H)-one	2.75	level2			161.071	170.7	C9H8N2O	POS				Organoheterocyclic compounds	Diazanaphthalenes	Benzodiazines	4.67196e+06	5.31828e+06	5.4603e+06	3.47167e+06	5.59912e+06	5.47304e+06	4.55014e+06	4.71002e+06	4.92963e+06	3.99432e+06	5.34606e+06	3.81735e+06	4.56105e+06	5.8026e+06	4.99651e+06
Macluraxanthone	2.75	level2			393.134	154.9	C23H22O6	NEG				Organoheterocyclic compounds	Benzopyrans	1-benzopyrans	419506	423063	378086	413424	437083	378290	325402	365552	372784	318499	396483	372955	363732	412340	374446
5-Hydroxy-4-oxo-2-phenyl-4H-chromen-7-yl .beta.-D-glucopyranosiduronic acid	2.75	level2			431.097	146.9	C21H18O10	POS				Phenylpropanoids and polyketides	Flavonoids	Flavonoid glycosides	304334	440952	242889	434823	286426	262198	413746	405647	443285	277375	563661	452899	467405	530931	547792
2-Cyclohexyl-5-nitro-1H-benzimidazole	2.75	level2			246.124	144.9	C13H15N3O2	POS				Organoheterocyclic compounds	Benzimidazoles	Benzimidazoles	3.7184e+06	3.88006e+06	3.55809e+06	3.08373e+06	3.34598e+06	3.52902e+06	2.84738e+06	2.88876e+06	2.88909e+06	2.48176e+06	4.19089e+06	4.55637e+06	4.16651e+06	4.1327e+06	4.06571e+06
2,3-Dihydroxy-3-methylbutyric acid	2.75	level2			133.051	139.2	C5H10O4	NEG	HMDB0341247		C04039	Lipids and lipid-like molecules	Fatty Acyls	Fatty acids and conjugates	1.90202e+06	1.95655e+06	2.50905e+06	2.05322e+06	2.45652e+06	2.49451e+06	2.87503e+06	2.75667e+06	2.76615e+06	2.80966e+06	3.21816e+06	2.88487e+06	3.68504e+06	3.43673e+06	3.07122e+06
1-Stearoyl-2-linoleoyl-sn-glycero-3-phosphocholine	2.75	level2			786.601	135.9	C44H84NO8P	POS	HMDB0008039	27098-24-4		Lipids and lipid-like molecules	Glycerophospholipids	Glycerophosphocholines	2.48448e+07	2.55936e+07	1.71072e+07	2.09941e+07	2.4248e+07	1.95518e+07	2.51469e+07	2.38263e+07	2.05972e+07	3.2173e+07	2.18985e+07	2.04692e+07	2.0555e+07	1.93094e+07	2.23279e+07
Harmanine	2.75	level2			199.087	135	C12H10N2O	POS	HMDB0035197	2506-09-4		Alkaloids and derivatives	Harmala alkaloids	Harmala alkaloids	2.48854e+06	2.24535e+06	2.90491e+06	1.91801e+06	2.44841e+06	2.80073e+06	2.1475e+06	2.08198e+06	2.08979e+06	1.95072e+06	2.49141e+06	1.87799e+06	2.54087e+06	2.19888e+06	1.89705e+06
2-Methylbenzamide oxime	2.75	level2			151.087	134.4	C8H10N2O	POS	HMDB0341238			Benzenoids	Benzene and substituted derivatives	Toluenes	804608	1.0245e+06	1.09172e+06	1.2088e+06	749499	1.00225e+06	806335	930347	926293	857685	871078	1.17075e+06	830377	1.00992e+06	853497
Orteronel	2.75	level2			308.139	129.8	C18H17N3O2	POS				Benzenoids	Naphthalenes	Naphthalenecarboxylic acids and derivatives	6.41778e+06	6.80518e+06	6.35763e+06	4.88571e+06	6.05895e+06	6.02771e+06	6.53248e+06	7.14953e+06	6.85483e+06	6.57752e+06	9.00237e+06	5.59245e+06	7.797e+06	7.93617e+06	6.48889e+06
4-(2-Methyl-1H-imidazol-1-yl)aniline	2.75	level2			174.103	129.4	C10H11N3	POS				Organoheterocyclic compounds	Azoles	Imidazoles	5.42218e+06	5.46794e+06	6.28866e+06	4.80819e+06	5.61556e+06	6.34853e+06	5.22205e+06	5.6244e+06	5.57517e+06	5.55406e+06	5.20959e+06	5.48505e+06	5.23017e+06	4.94537e+06	5.04793e+06
2,2-Bis(hydroxymethyl)-3-quinuclidinone	2.75	level2			186.113	127.2	C9H15NO3	POS	HMDB0341243			Organoheterocyclic compounds	Quinuclidines	Quinuclidones	5.39942e+06	5.4096e+06	6.54913e+06	5.42128e+06	6.01956e+06	5.90395e+06	5.88266e+06	6.0852e+06	5.99379e+06	5.61305e+06	7.31184e+06	4.76457e+06	6.60732e+06	6.3168e+06	4.96042e+06
1-(4-Methoxyphenyl)ethanone	2.75	level2			151.075	126.3	C9H10O2	POS	HMDB0032570	100-06-1		Organic oxygen compounds	Organooxygen compounds	Carbonyl compounds	4.3897e+06	3.9143e+06	3.59932e+06	6.57124e+06	3.97077e+06	3.88796e+06	4.07968e+06	4.23296e+06	4.18737e+06	2.34679e+06	4.53786e+06	3.72771e+06	4.58336e+06	3.99891e+06	3.20046e+06
Coniine	2.75	level2			128.143	125.8	C8H17N	POS				Alkaloids and derivatives	Alkaloids and derivatives	Alkaloids and derivatives	3.03851e+06	3.34198e+06	8.53626e+06	5.43835e+06	3.37682e+06	5.2517e+06	5.36258e+06	5.31678e+06	5.20689e+06	4.9747e+06	2.93339e+06	3.52928e+06	5.87398e+06	4.91301e+06	3.11442e+06
Glycerophospho-N-palmitoylethanolamine	2.75	level2			454.293	124	C21H44NO7P	POS				Lipids and lipid-like molecules	Glycerophospholipids	Glycerophosphoethanolamines	1.44793e+08	1.60179e+08	1.09917e+08	1.30524e+08	1.07787e+08	1.0799e+08	1.40978e+08	1.44083e+08	1.53213e+08	1.55067e+08	1.95327e+08	1.20166e+08	1.70229e+08	1.68558e+08	1.43192e+08
2-Hydroxy-4,6-dimethylpyrimidine	2.75	level2			125.071	96.5	C6H8N2O	POS				Organoheterocyclic compounds	Diazines	Pyrimidines and pyrimidine derivatives	6.82583e+07	9.83271e+07	7.08792e+07	9.9178e+07	1.13295e+08	6.93494e+07	9.19314e+07	9.16703e+07	6.12954e+07	1.08457e+08	1.15753e+08	6.07166e+07	6.66936e+07	1.10296e+08	5.90279e+07
1-Butyl-3-methyl-1H-imidazol-3-ium cation	2.75	level2			139.123	96.1	C8H15N2	POS				Organoheterocyclic compounds	Azoles	Imidazoles	4.67474e+06	8.63786e+06	6.5715e+06	4.36127e+06	8.65335e+06	5.34038e+06	6.06395e+06	5.55098e+06	5.82681e+06	5.2118e+06	7.58995e+06	5.20945e+06	6.79671e+06	7.00117e+06	5.18093e+06
Protoporphyrin IX	2.75	level2			563.265	94.5	C34H34N4O4	POS							275574	238562	145424	637451	207539	340257	351467	384964	300804	526959	532419	357364	478386	282699	214057
2-((3aR,4S,7R,7aS)-1,3-Dioxohexahydro-1H-4,7-methanoisoindol-2(3H)-yl)propanoic acid	2.75	level2			236.093	91.1	C12H15NO4	NEG				Organic acids and derivatives	Carboxylic acids and derivatives	Amino acids, peptides, and analogues	2.28137e+06	2.17164e+06	2.60695e+06	2.08019e+06	2.11795e+06	2.6516e+06	1.99486e+06	1.23738e+06	1.20202e+06	1.60695e+06	2.28202e+06	1.84247e+06	2.33494e+06	1.40797e+06	1.64367e+06
5-Chloro-4(3H)-quinazolinone	2.75	level2			179.002	73.3	C8H5ClN2O	NEG				Organoheterocyclic compounds	Diazanaphthalenes	Benzodiazines	1.23053e+06	1.18718e+06	1.3422e+06	1.59849e+06	1.44198e+06	1.3132e+06	1.85297e+06	2.03129e+06	1.93404e+06	2.48716e+06	2.29919e+06	2.09572e+06	2.33455e+06	2.24149e+06	1.96563e+06
2,3-Dihydroxy-2-methylbutanoic acid	2.75	level2			133.051	72.1	C5H10O4	NEG	HMDB0029576	14868-24-7		Lipids and lipid-like molecules	Fatty Acyls	Fatty acids and conjugates	6.57512e+06	71791.4	9.99395e+06	8.11568e+06	9.87788e+06	9.14911e+06	9.93735e+06	1.12759e+07	1.01557e+07	1.16627e+07	1.22241e+07	1.03133e+07	1.21257e+07	1.22182e+07	1.02228e+07
5-(2-Furyl)-4H-1,2,4-triazol-3-amine	2.75	level2			151.061	58.9	C6H6N4O	POS				Organoheterocyclic compounds	Azoles	Triazoles	1.08768e+07	1.03884e+07	1.07139e+07	1.26302e+07	1.09144e+07	1.13796e+07	1.10952e+07	1.09542e+07	1.06046e+07	1.01836e+07	1.12269e+07	1.04767e+07	1.17473e+07	1.11064e+07	9.99259e+06
3.beta.,7.alpha.-Dihydroxy-5-cholestenoic acid	2.75	level2			431.317	31	C27H44O4	NEG				Lipids and lipid-like molecules	Steroids and steroid derivatives	Bile acids, alcohols and derivatives	430461	237799	441504	240711	787919	349032	415782	353520	344002	293830	741441	469143	589455	397061	452387
butalbital	2.75	level2			225.123	308.7	C11H16N2O3	POS	HMDB0014386	77-26-9		Organoheterocyclic compounds	Diazines	Pyrimidines and pyrimidine derivatives	2.91675e+06	1.23322e+07	2.77773e+06	1.2479e+07	1.26744e+06	2.9033e+06	3.40707e+06	2.00394e+06	3.26688e+06	1.7024e+06	3.07413e+06	2.13831e+07	3.9067e+06	2.2504e+07	3.79195e+06
Pilocarpine	2.75	level2			209.128	304.5	C11H16N2O2	POS	HMDB0015217	54-71-7	C07474	Alkaloids and derivatives	Alkaloids and derivatives	Alkaloids and derivatives	1.33581e+06	1.52379e+06	1.37541e+06	1.32863e+06	1.20556e+06	1.51871e+06	1.33151e+06	1.49663e+06	1.37573e+06	1.31779e+06	1.7503e+06	1.48538e+06	1.30062e+06	1.47134e+06	1.30224e+06
N-Methylanthranilic_acid	2.75	level2			152.071	284.2	C8H9NO2	POS	HMDB0032609	119-68-6	C03005	Benzenoids	Benzene and substituted derivatives	Benzoic acids and derivatives	6.04206e+06	7.11665e+06	7.92392e+06	2.37033e+06	7.50666e+06	6.15526e+06	6.22871e+06	5.31698e+06	5.58188e+06	3.73274e+06	7.71352e+06	2.5629e+06	2.13896e+06	6.72056e+06	4.15083e+06
1-Methylhydantoin	2.75	level2			113.036	219.2	C4H6N2O2	NEG	HMDB0003646	616-04-6	C02565	Organoheterocyclic compounds	Azolines	Imidazolines	1.14302e+06	1.20459e+06	1.00523e+06	1.08835e+06	904966	981455	1.00742e+06	985418	986937	55139.8	1.30413e+06	1.05931e+06	928800	1.2714e+06	1.13966e+06
Piperidine	2.75	level2			86.0964	162.7	C5H11N	POS	HMDB0034301	110-89-4	C01746	Organoheterocyclic compounds	Piperidines	Piperidines	7.69534e+07	8.34632e+07	7.79471e+07	8.02705e+07	7.57649e+07	2.47464e+08	7.32969e+07	2.48759e+08	7.63194e+07	7.39592e+07	7.93227e+07	7.07823e+07	7.50363e+07	7.57949e+07	7.08492e+07
4-Formylaminoantipyrine	2.75	level2			232.108	154.3	C12H13N3O2	POS	HMDB0246429			Organoheterocyclic compounds	Azoles	Pyrazoles	2.46867e+06	2.60381e+06	3.4239e+06	2.19964e+06	3.11874e+06	3.52761e+06	2.65925e+06	2.55324e+06	2.72802e+06	3.05826e+06	1.37033e+06	1.09348e+06	1.22447e+06	3.0397e+06	1.32078e+06
Methenamine	2.75	level2			141.113	152.9	C6H12N4	POS	HMDB0029598	100-97-0		Organoheterocyclic compounds	Triazinanes	1,3,5-triazinanes	3.68383e+06	3.33079e+06	4.24766e+06	3.96368e+06	3.79877e+06	3.89056e+06	6.65634e+06	4.5959e+06	4.24792e+06	6.73917e+06	4.7808e+06	2.59004e+06	5.04874e+06	3.96531e+06	3.00798e+06
Cotinine	2.75	level2			177.102	144.9	C10H12N2O	POS	HMDB0001046	486-56-6		Organoheterocyclic compounds	Pyridines and derivatives	Pyrrolidinylpyridines	7.47502e+07	8.15768e+07	8.50779e+07	6.83507e+07	8.569e+07	8.47563e+07	8.1394e+07	8.44406e+07	8.2887e+07	6.81012e+07	1.02294e+08	6.29039e+07	8.58695e+07	9.54997e+07	7.71001e+07
Ecgonine-methyl-ester (EME)	2.75	level2			200.128	136.1	C10H17NO3	POS	HMDB0006406	7143-09-1	C12448	Alkaloids and derivatives	Tropane alkaloids	Tropane alkaloids	4.56335e+06	2.58105e+06	911030	1.54037e+06	2.91834e+06	2.8608e+06	5.16589e+06	5.22212e+06	2.19608e+06	3.95028e+06	4.64067e+06	2.40797e+06	1.12166e+06	3.40411e+06	1.28867e+06
RICININE	2.75	level2			165.066	132.1	C8H8N2O2	POS	HMDB0042006	524-40-3	C01526	Organoheterocyclic compounds	Pyridines and derivatives	3-pyridinecarbonitriles	8.96642e+06	8.83349e+06	2.99112e+07	2.97321e+07	2.23496e+06	9.31334e+06	5.97386e+06	3.12364e+07	3.14607e+07	5.38556e+06	3.26903e+07	3.33379e+07	2.68801e+07	8.54834e+06	3.26043e+07
2-Amino-3-methoxybenzoic acid	2.75	level2			168.065	29.1	C8H9NO3	POS	HMDB0060374		C05831	Benzenoids	Benzene and substituted derivatives	Benzoic acids and derivatives	1.22851e+06	2.84309e+06	2.25357e+06	683357	1.12675e+06	2.65742e+06	1.24312e+06	3.65973e+06	1.02442e+06	3.00844e+06	1.26724e+06	845023	1.09885e+06	3.01908e+06	2.77682e+06
2,2'-Iminodiacetic acid	2.75	level2			132.03	246.5	C4H7NO4	NEG	HMDB0011753	142-73-4	C19911	Organic acids and derivatives	Carboxylic acids and derivatives	Amino acids, peptides, and analogues	1.3335e+06	1.04552e+06	1.49761e+06	1.82837e+06	1.81107e+06	1.38984e+06	1.43097e+06	1.54044e+06	1.41465e+06	2.5819e+06	848804	1.1938e+06	1.782e+06	1.0567e+06	859801
LPI(18:2)	2.75	level2			597.303	151.6	C27H49O12P	POS							373261	491739	655757	504379	555432	562055	555727	722737	622242	831855	931607	697535	885144	683317	644301
PC(38:2)	2.74	level2			796.621	342.1	C46H88NO8P	POS							32059.2	29710.2	24701	47496.7	22922.3	34803	30148.4	46950	26768	22419	39558.1	27816.3	21063.8	39287.3	38991.5
PC(32:1)	2.74	level2			732.553	341.3	C40H78NO8P	POS							158949	159005	124498	155959	133629	137906	141274	161458	140331	95381.9	158120	189278	108897	107904	211998
PC(34:3)	2.74	level2			756.553	340.5	C42H78NO8P	POS	HMDB0007881			Lipids and lipid-like molecules	Glycerophospholipids	Glycerophosphocholines	79487.3	87669.3	82857.1	95247.7	92387.3	86796.2	101381	110914	128356	94905.9	109130	154795	104532	104692	123644
2,6-Di-tert-butylphenol	2.74	level2			205.16	359.4	C14H22O	NEG				Benzenoids	Benzene and substituted derivatives	Phenylpropanes	774272	507799	918078	516882	765800	401622	2.31774e+06	618741	930526	783214	2.62596e+06	2.62292e+06	2.04953e+06	2.14148e+06	937176
Laurylsulfuric acid	2.74	level2			265.148	359.4	C12H26O4S	NEG				Organic acids and derivatives	Organic sulfuric acids and derivatives	Sulfuric acid esters	437069	468092	439402	480416	419295	420423	459092	457009	448874	351965	460884	457279	457487	446782	509071
1-Palmitoyl-2-docosahexaenoyl-sn-glycero-3-phosphocholine	2.74	level2			806.569	340.6	C46H80NO8P	POS	HMDB0007991			Lipids and lipid-like molecules	Glycerophospholipids	Glycerophosphocholines	119188	100952	126448	119791	146256	156759	139073	148936	148707	137731	126149	133014	114095	120846	126752
Tetraethylammonium cation	2.74	level2			130.159	326.6	C8H20N	POS				Organic nitrogen compounds	Organonitrogen compounds	Quaternary ammonium salts	4.73304e+06	6.89815e+06	4.98845e+06	4.83377e+06	4.6323e+06	4.50156e+06	4.59027e+06	5.24935e+06	5.08968e+06	4.80949e+06	4.84979e+06	4.787e+06	4.99355e+06	4.47939e+06	4.55836e+06
1,4-Dibutyl benzene-1,4-dicarboxylate	2.74	level2			279.159	307.3	C16H22O4	POS				Benzenoids	Benzene and substituted derivatives	Benzoic acids and derivatives	1.27699e+07	1.14522e+07	1.4615e+07	1.27214e+07	1.60807e+07	1.38388e+07	1.2311e+07	1.12748e+07	3.56909e+06	2.34669e+06	1.58805e+07	1.04212e+07	1.25219e+07	1.46735e+07	1.28367e+07
Desalkylflurazepam	2.74	level2			289.054	299.6	C15H10ClFN2O	POS	HMDB0061161			Organoheterocyclic compounds	Benzodiazepines	1,4-benzodiazepines	536447	569040	731297	679890	730577	775719	551275	692134	484493	701636	701956	549260	537817	605157	723952
sec-Butyltriphenylphosphonium cation	2.74	level2			319.161	291.2	C22H24P	POS				Benzenoids	Benzene and substituted derivatives	Phenylphosphines and derivatives	2.11573e+06	2.2405e+06	1.72263e+06	2.34499e+06	2.08593e+06	1.47475e+06	2.63091e+06	2.55553e+06	2.6979e+06	3.09253e+06	4.00711e+06	3.23945e+06	3.4252e+06	3.42731e+06	2.737e+06
Fenpiclonil	2.74	level2			236.998	273.2	C11H6Cl2N2	POS				Organoheterocyclic compounds	Pyrroles	Substituted pyrroles	2.38019e+06	2.17447e+06	2.18225e+06	1.34561e+06	2.34522e+06	2.16243e+06	2.65421e+06	2.50954e+06	2.36564e+06	2.10865e+06	3.76525e+06	2.76441e+06	3.18638e+06	2.98606e+06	2.39756e+06
2-Hydroxy-2',3'-dichlorobiphenyl	2.74	level2			236.988	246.1	C12H8Cl2O	NEG				Benzenoids	Benzene and substituted derivatives	Biphenyls and derivatives	460595	355466	642954	549638	517290	563408	616153	600724	452867	421474	429573	418552	414208	484214	531484
Di-n-octyl phthalate	2.74	level2			391.284	242.6	C24H38O4	POS	HMDB0251427		C14227	Benzenoids	Benzene and substituted derivatives	Benzoic acids and derivatives	639029	696958	547761	640658	717115	1.25929e+06	684839	668952	652347	670907	633481	705073	1.3205e+06	625829	642416
6-Hydroxytropinone	2.74	level2			156.102	234.2	C8H13NO2	POS				Alkaloids and derivatives	Tropane alkaloids	Tropane alkaloids	1.90512e+06	1.8593e+06	2.06521e+06	1.96381e+06	2.00224e+06	2.04432e+06	2.0334e+06	1.97717e+06	1.97169e+06	1.93776e+06	1.90161e+06	2.32944e+06	1.90069e+06	2.01323e+06	2.28112e+06
6-Chloro-7-fluoroisatin	2.74	level2			199.991	233.7	C8H3ClFNO2	POS				Organoheterocyclic compounds	Indoles and derivatives	Indolines	2.08185e+06	1.82266e+06	2.25906e+06	2.78335e+06	2.45532e+06	2.50355e+06	2.37488e+06	2.27215e+06	2.32139e+06	4.93165e+06	1.24785e+06	1.8077e+06	2.86254e+06	1.49258e+06	1.49612e+06
2-Aminopyridine	2.74	level2			95.0604	226	C5H6N2	POS	HMDB0245026			Organoheterocyclic compounds	Pyridines and derivatives	Aminopyridines and derivatives	6.00494e+06	6.24604e+06	2.70451e+06	1.13454e+07	3.07964e+06	3.05114e+06	3.85044e+06	3.944e+06	3.62739e+06	3.04506e+06	2.85333e+06	2.86355e+06	2.4386e+06	2.19645e+06	2.42193e+06
N-Benzyl-2-(methylsulfanyl)-4-quinazolinamine	2.74	level2			282.106	223	C16H15N3S	POS				Organoheterocyclic compounds	Diazanaphthalenes	Benzodiazines	1.67463e+06	1.69792e+06	1.74001e+06	1.75678e+06	1.71127e+06	1.79809e+06	1.68999e+06	1.70218e+06	1.6772e+06	1.78261e+06	1.45607e+06	1.84198e+06	1.50151e+06	1.59787e+06	1.78156e+06
4H-1,2,4-Triazole-3-thiol, 4-phenyl-5-(4-pyridyl)-	2.74	level2			253.055	220.6	C13H10N4S	NEG				Organoheterocyclic compounds	Pyridines and derivatives	Pyridyltriazoles	1.77833e+06	1.73405e+06	1.5671e+06	1.79238e+06	1.56139e+06	1.61785e+06	1.54829e+06	1.45891e+06	1.64778e+06	1.77758e+06	1.63336e+06	1.46422e+06	1.54573e+06	1.62308e+06	1.42716e+06
L-Isoserine	2.74	level2			104.035	218.6	C3H7NO3	NEG				Organic acids and derivatives	Carboxylic acids and derivatives	Amino acids, peptides, and analogues	3.36909e+07	3.21524e+07	3.9321e+07	3.86045e+07	3.77113e+07	4.01209e+07	4.26361e+07	4.15575e+07	3.94788e+07	5.02946e+07	4.77685e+07	4.21309e+07	4.85538e+07	4.59244e+07	4.25085e+07
PALATINOSE	2.74	level2			365.105	211.5	C12H22O11	POS	HMDB0256083			Organic oxygen compounds	Organooxygen compounds	Carbohydrates and carbohydrate conjugates	4.05412e+06	4.19516e+06	4.3054e+06	4.28274e+06	6.58025e+06	5.40328e+06	4.85117e+06	4.15474e+06	4.90146e+06	1.75289e+06	3.39276e+06	6.41528e+06	1.99926e+06	3.85168e+06	4.65802e+06
Pro-Leu	2.74	level2			229.155	203.2	C11H20N2O3	POS				Organic acids and derivatives	Carboxylic acids and derivatives	Amino acids, peptides, and analogues	3.10857e+06	3.20384e+06	3.43071e+06	3.12904e+06	3.63879e+06	3.66918e+06	3.39977e+06	3.47364e+06	3.44879e+06	4.45643e+06	3.56575e+06	3.47399e+06	3.79305e+06	3.39738e+06	3.51413e+06
2-Anilinopropanoic acid	2.74	level2			164.072	202.6	C9H11NO2	NEG	HMDB0256428			Organic acids and derivatives	Carboxylic acids and derivatives	Amino acids, peptides, and analogues	1.0656e+06	999445	724702	1.02405e+06	682255	694193	938318	664207	840664	887757	1.89542e+06	853452	726358	2.02269e+06	789605
3-Aminobutanoic acid	2.74	level2			104.071	202.4	C4H9NO2	POS	HMDB0031654	541-48-0		Organic acids and derivatives	Carboxylic acids and derivatives	Amino acids, peptides, and analogues	2.31985e+07	2.34946e+07	2.06271e+07	2.16527e+07	2.13025e+07	2.11482e+07	2.31146e+07	2.44879e+07	2.47324e+07	2.43776e+07	2.60733e+07	2.79246e+07	2.38649e+07	2.58918e+07	2.81577e+07
Methyl 4-(trifluoromethyl)benzoylacetate	2.74	level2			247.058	201.2	C11H9F3O3	POS				Organic oxygen compounds	Organooxygen compounds	Carbonyl compounds	1.20021e+06	1.20869e+06	1.517e+06	1.19632e+06	1.4957e+06	1.5236e+06	1.46089e+06	1.5013e+06	1.40171e+06	1.39591e+06	1.53116e+06	1.96664e+06	1.38052e+06	1.67873e+06	1.85023e+06
DL-Norleucinamide	2.74	level2			131.118	199	C6H14N2O	POS				Organic acids and derivatives	Carboxylic acids and derivatives	Amino acids, peptides, and analogues	3.05041e+06	3.23515e+06	1.70431e+06	2.99669e+06	1.55984e+06	1.66079e+06	2.396e+06	2.2641e+06	2.25479e+06	2.12286e+06	2.41715e+06	2.46253e+06	2.19498e+06	2.2196e+06	2.38494e+06
1,2-Dimethylimidazole	2.74	level2			97.076	198.5	C5H8N2	POS	HMDB0244082			Organoheterocyclic compounds	Azoles	Imidazoles	3.45471e+06	4.67343e+06	2.57117e+06	3.37925e+06	3.26732e+06	3.31332e+06	3.34549e+06	2.98028e+06	3.304e+06	4.65567e+06	3.61854e+06	3.45553e+06	36173.2	2.83776e+06	3.48025e+06
8-(Trifluoromethyl)quinolin-4-ol	2.74	level2			212.033	193.4	C10H6F3NO	NEG				Organoheterocyclic compounds	Quinolines and derivatives	Quinolines and derivatives	658074	566519	887587	610063	1.08895e+06	685522	731909	712380	641716	1.01847e+06	542520	617256	650705	1.01032e+06	951267
2-Aminobenzamide	2.74	level2			137.071	186.1	C7H8N2O	POS	HMDB0033947	88-68-6	C17512	Benzenoids	Benzene and substituted derivatives	Benzoic acids and derivatives	689280	669780	212985	342982	219046	237069	299238	382263	348585	265281	380506	486688	318933	409085	412747
3-Hydroxy-4'-methoxyflavone	2.74	level2			269.081	181.4	C16H12O4	POS				Phenylpropanoids and polyketides	Flavonoids	Flavones	4.28049e+06	4.58116e+06	3.79244e+06	4.31157e+06	4.04976e+06	4.08578e+06	3.42506e+06	4.40512e+06	4.48688e+06	4.70533e+06	4.83996e+06	4.36697e+06	4.3216e+06	4.72752e+06	4.1275e+06
Piperolactam_C	2.74	level2			310.107	181.4	C18H15NO4	POS	HMDB0038584	116064-76-7		Alkaloids and derivatives	Aristolactams	Aristolactams	9.39992e+06	9.11702e+06	7.17381e+06	9.10515e+06	7.40231e+06	7.69483e+06	7.57447e+06	8.33238e+06	9.20235e+06	9.58657e+06	9.64292e+06	8.63782e+06	8.99155e+06	9.15388e+06	8.65053e+06
3-Methyl-3,4-dihydro-1H-1,4-benzodiazepine-2,5-dione	2.74	level2			191.082	167.4	C10H10N2O2	POS				Organoheterocyclic compounds	Benzodiazepines	1,4-benzodiazepines	6.62126e+07	7.29663e+07	7.40993e+07	5.10503e+07	4.32019e+07	7.17972e+07	3.87646e+07	3.8566e+07	6.60793e+07	5.29617e+07	7.31936e+07	5.05081e+07	3.65504e+07	4.14237e+07	3.75622e+07
DL-2-Methylglutamic acid	2.74	level2			160.061	166.5	C6H11NO4	NEG				Organic acids and derivatives	Carboxylic acids and derivatives	Amino acids, peptides, and analogues	1.67712e+06	1.85329e+06	1.37102e+06	2.01174e+06	1.57759e+06	1.4581e+06	1.75538e+06	1.7434e+06	1.81337e+06	1.96487e+06	1.85387e+06	1.81326e+06	2.0551e+06	1.9327e+06	1.99074e+06
Pro-Tyr	2.74	level2			277.119	160.8	C14H18N2O4	NEG				Organic acids and derivatives	Carboxylic acids and derivatives	Amino acids, peptides, and analogues	738961	746703	834805	790627	796759	794808	860545	911107	864679	971368	698557	991552	867258	870712	982836
2-Hydroxy-6-methylquinoline-3-carbaldehyde	2.74	level2			188.071	156.1	C11H9NO2	POS				Organoheterocyclic compounds	Quinolines and derivatives	Quinolones and derivatives	1.61527e+08	1.79139e+08	1.85207e+08	1.61118e+08	1.81638e+08	1.83431e+08	1.6969e+08	1.70282e+08	1.76497e+08	2.02388e+08	1.78157e+08	1.64266e+08	1.8138e+08	1.76079e+08	1.56781e+08
6-Acetylcodeine	2.74	level2			342.17	155.5	C20H23NO4	POS				Alkaloids and derivatives	Morphinans	Morphinans	3.62521e+06	3.3942e+06	3.33407e+06	3.74106e+06	3.59969e+06	5.38623e+06	1.40039e+06	5.0569e+06	3.88321e+06	4.61233e+06	4.16622e+06	4.14469e+06	3.94968e+06	4.07419e+06	3.82622e+06
Isopongaflavone	2.74	level2			335.128	155.2	C21H18O4	POS				Phenylpropanoids and polyketides	Flavonoids	Pyranoflavonoids	3.743e+06	3.32557e+06	3.26039e+06	3.53634e+06	3.51109e+06	3.63398e+06	2.78525e+06	3.38811e+06	3.50169e+06	3.07114e+06	3.48127e+06	3.25115e+06	3.2534e+06	3.6665e+06	3.20651e+06
3-Piperidin-4-ylpropanoic acid	2.74	level2			158.118	153.6	C8H15NO2	POS				Organoheterocyclic compounds	Piperidines	Piperidines	2.69749e+06	2.79937e+06	2.30374e+06	2.97686e+06	2.22839e+06	2.13768e+06	2.97556e+06	2.71757e+06	3.01817e+06	3.09819e+06	3.18179e+06	3.02139e+06	2.96311e+06	2.95187e+06	2.8616e+06
4-Amino-8-(trifluoromethyl)quinoline	2.74	level2			213.064	153.5	C10H7F3N2	POS				Organoheterocyclic compounds	Quinolines and derivatives	Aminoquinolines and derivatives	1.21375e+06	982835	1.22727e+06	992210	1.29488e+06	1.36741e+06	1.19449e+06	1.17682e+06	1.16368e+06	991312	1.44579e+06	914317	1.09968e+06	1.16662e+06	1.13932e+06
1-(4-Hydroxyphenyl)-2-methylaminoethanone	2.74	level2			164.072	153.4	C9H11NO2	NEG				Organic oxygen compounds	Organooxygen compounds	Carbonyl compounds	1.53394e+08	1.50348e+08	1.48529e+08	1.57804e+08	1.49558e+08	1.51026e+08	1.41553e+08	1.41816e+08	1.3936e+08	1.36684e+08	1.33118e+08	1.22385e+08	1.34328e+08	1.32377e+08	1.21061e+08
Nivalenol	2.74	level2			335.11	151.6	C15H20O7	POS	HMDB0004304	23282-20-4	C06080	Lipids and lipid-like molecules	Prenol lipids	Sesquiterpenoids	2.63514e+06	2.43012e+06	2.16509e+06	3.9249e+06	2.96224e+06	2.75667e+06	3.12682e+06	2.89457e+06	2.99411e+06	2.93661e+06	2.72946e+06	5.13575e+06	2.46109e+06	2.74241e+06	3.26825e+06
N-n-Butylpropionamide	2.74	level2			130.123	150.3	C7H15NO	POS				Organic acids and derivatives	Carboxylic acids and derivatives	Carboxylic acid derivatives	1.88125e+06	1.63297e+06	2.11971e+06	2.31992e+06	2.05056e+06	2.05452e+06	2.41913e+06	2.21422e+06	2.24569e+06	2.81181e+06	2.32368e+06	2.71146e+06	2.50174e+06	2.3775e+06	2.66601e+06
(1R,5S)-8-Methyl-8-azabicyclo[3.2.1]octan-3-amine	2.74	level2			141.139	149.6	C8H16N2	POS				Alkaloids and derivatives	Tropane alkaloids	Tropane alkaloids	6.32081e+06	6.89136e+06	7.00979e+06	7.71239e+06	7.29634e+06	1.11257e+07	7.72334e+06	7.52452e+06	2.90873e+06	8.90204e+06	3.95333e+06	3.92668e+06	7.72425e+06	8.39076e+06	3.21498e+06
Biliverdin	2.74	level2			583.255	145.6	C33H34N4O6	POS	HMDB0001008	114-25-0	C00500				541770	278658	601073	323548	357549	708028	526822	447622	663723	285337	526398	813693	458543	654271	1.08344e+06
8-Methylquinolin-2(1H)-one	2.74	level2			160.076	144.9	C10H9NO	POS				Organoheterocyclic compounds	Quinolines and derivatives	Quinolones and derivatives	7.58971e+07	8.3193e+07	9.01226e+07	6.85603e+07	9.08261e+07	8.96036e+07	8.35039e+07	8.56396e+07	8.56854e+07	6.77744e+07	1.04991e+08	6.13028e+07	8.56159e+07	9.60557e+07	7.7638e+07
4-Methyloxazole-5-carboxylic acid	2.74	level2			126.02	142.5	C5H5NO3	NEG				Organoheterocyclic compounds	Azoles	Oxazoles	4.58685e+06	3.8479e+06	3.79449e+06	3.77414e+06	3.60638e+06	1.09338e+06	3.65219e+06	3.61185e+06	3.65555e+06	4.26458e+06	3.39483e+06	1.45768e+06	476725	3.91151e+06	443742
8-Methoxy-4-methyl-2(1H)-quinolinone	2.74	level2			190.086	141.8	C11H11NO2	POS				Organoheterocyclic compounds	Quinolines and derivatives	Quinolones and derivatives	3.06712e+07	3.40945e+07	3.60121e+07	2.52146e+07	3.33022e+07	3.4266e+07	3.0045e+07	3.12065e+07	3.06079e+07	2.42728e+07	3.54505e+07	2.3594e+07	2.92678e+07	3.26074e+07	2.95241e+07
4-Methylpiperidine-2-carboxylic acid	2.74	level2			144.102	140.9	C7H13NO2	POS				Organic acids and derivatives	Carboxylic acids and derivatives	Amino acids, peptides, and analogues	1.23241e+06	1.17276e+06	9.2401e+06	1.30138e+06	8.67441e+06	8.68404e+06	1.26435e+06	9.20146e+06	1.34517e+06	1.20186e+07	1.472e+06	7.31912e+06	1.36631e+06	1.43689e+06	1.35369e+06
4(1H)-Quinolinone, 7-chloro-2-methyl-	2.74	level2			194.037	139.8	C10H8ClNO	POS				Organoheterocyclic compounds	Quinolines and derivatives	Quinolones and derivatives	6.28319e+06	6.88968e+06	7.70291e+06	4.93697e+06	7.17278e+06	7.57943e+06	6.09864e+06	6.39415e+06	6.51886e+06	4.88058e+06	7.30696e+06	4.90033e+06	6.09731e+06	6.94926e+06	5.77273e+06
2-Imino-4-methylpiperidine	2.74	level2			113.107	135.9	C6H12N2	POS				Organoheterocyclic compounds	Pyridines and derivatives	Hydropyridines	1.50588e+06	2.8412e+06	1.90772e+06	2.94424e+06	1.97004e+06	1.61062e+06	2.82192e+06	2.54539e+06	1.75006e+06	2.53687e+06	1.96934e+06	2.21235e+06	2.76224e+06	1.96125e+06	2.99984e+06
2,6-Dimethyl-4-quinolinecarbohydrazide	2.74	level2			216.113	134.7	C12H13N3O	POS				Organoheterocyclic compounds	Quinolines and derivatives	Quinoline carboxamides	5.4314e+06	4.73816e+06	5.87258e+06	3.87767e+06	4.88521e+06	5.64094e+06	4.77805e+06	4.84251e+06	4.23926e+06	4.48722e+06	5.8158e+06	4.44449e+06	5.07332e+06	5.20783e+06	4.33606e+06
5,5-Dimethylimidazolidine-2,4-dione	2.74	level2			129.066	133.9	C5H8N2O2	POS				Organoheterocyclic compounds	Azolidines	Imidazolidines	1.03403e+07	1.10377e+07	2.76091e+07	3.05852e+07	2.9523e+07	2.88066e+07	129713	1.18846e+07	2.29676e+07	3.15156e+07	3.1015e+07	2.985e+07	2.96218e+07	3.00162e+07	2.92098e+07
2-(2,6-Dimethylmorpholin-4-yl)ethanol	2.74	level2			160.133	129.8	C8H17NO2	POS				Organoheterocyclic compounds	Oxazinanes	Morpholines	8.96266e+06	8.57948e+06	7.74094e+06	9.0433e+06	7.4782e+06	7.72447e+06	1.04303e+07	1.03572e+07	1.02719e+07	9.66132e+06	1.51924e+07	1.0623e+07	1.33904e+07	1.39683e+07	1.13563e+07
2-(4-(Methylamino)phenyl)benzo[d]thiazol-6-ol	2.74	level2			257.074	129.1	C14H12N2OS	POS	HMDB0244929			Organoheterocyclic compounds	Benzothiazoles	Benzothiazoles	9.11656e+06	8.46768e+06	7.17922e+06	8.76374e+06	6.79472e+06	7.18762e+06	7.39196e+06	7.42615e+06	6.99604e+06	8.65358e+06	5.25508e+06	4.32362e+06	6.06915e+06	4.91802e+06	4.64497e+06
Apigenin 7-glucuronide	2.74	level2			445.078	129.1	C21H18O11	NEG	HMDB0240480			Phenylpropanoids and polyketides	Flavonoids	Flavonoid glycosides	286977	331507	219421	252402	209866	207685	294840	298873	299407	193935	310499	397300	285278	328522	365141
Triphenylphosphine oxide	2.74	level2			279.093	126.9	C18H15OP	POS				Benzenoids	Benzene and substituted derivatives	Phenylphosphines and derivatives	1.11597e+07	1.05615e+06	7.66519e+06	1.33065e+07	9.91634e+06	1.07398e+06	1.10051e+06	1.24991e+06	1.16081e+07	1.04428e+06	1.54634e+06	7.72286e+06	939284	1.10593e+06	1.27084e+06
7-Hydroxy-2-acetylaminofluorene	2.74	level2			240.102	125.9	C15H13NO2	POS				Benzenoids	Fluorenes	Fluorenes	776871	684360	608157	734992	603909	535234	700094	662068	727207	698377	648020	577401	682973	616282	509763
Dimethyl hydrogen phosphate	2.74	level2			125.001	117.2	C2H7O4P	NEG	HMDB0061734			Organic acids and derivatives	Organic phosphoric acids and derivatives	Phosphate esters	567238	739309	687503	736203	396769	619103	591338	759386	502309	293571	970844	510797	567541	1.08509e+06	714499
(5-Chloro-1H-benzimidazol-2-yl)methanol	2.74	level2			181.017	113.3	C8H7ClN2O	NEG				Organoheterocyclic compounds	Benzimidazoles	Benzimidazoles	4.14729e+06	4.84226e+06	4.00535e+06	4.80865e+06	3.87405e+06	4.08987e+06	5.72435e+06	5.8468e+06	5.62885e+06	7.31259e+06	7.91411e+06	6.55654e+06	7.34742e+06	7.00078e+06	6.42971e+06
1-(1Z-Octadecenyl)-sn-glycero-3-phosphocholine	2.74	level2			508.376	108.4	C26H54NO6P	POS	HMDB0013122		C04230	Lipids and lipid-like molecules	Glycerophospholipids	Glycerophosphocholines	9.09405e+06	1.11854e+07	8.67447e+06	1.37666e+07	9.2474e+06	9.65618e+06	1.29953e+07	1.38051e+07	1.35014e+07	1.50888e+07	1.81097e+07	1.4311e+07	2.02719e+07	1.81337e+07	1.32987e+07
2-(4-Oxo-4H-quinazolin-3-yl)-propanoic acid	2.74	level2			219.076	103.1	C11H10N2O3	POS				Organoheterocyclic compounds	Diazanaphthalenes	Benzodiazines	2.19115e+06	1.73612e+06	2.88266e+06	2.16363e+06	2.47476e+06	2.95244e+06	1.938e+06	2.08277e+06	1.9854e+06	2.11657e+06	3.22673e+06	2.2038e+06	2.44841e+06	2.36925e+06	2.22405e+06
2-Oxiraneoctanoic acid, .eta.-hydroxy-3-octyl-	2.74	level2			313.238	101.1	C18H34O4	NEG				Lipids and lipid-like molecules	Fatty Acyls	Lineolic acids and derivatives	850131	678878	793189	1.02289e+06	1.08139e+06	817354	665308	721045	766172	756784	609833	955210	518709	777997	649605
1H-Benzimidazole-5-carboxylic acid	2.74	level2			163.05	100.5	C8H6N2O2	POS				Organoheterocyclic compounds	Benzimidazoles	Benzimidazoles	6.37496e+06	6.35242e+06	5.52754e+06	1.31346e+07	1.08988e+07	5.04892e+06	6.17896e+06	6.5057e+06	1.2186e+07	1.38681e+07	6.53897e+06	7.46394e+06	6.95043e+06	1.30615e+07	6.80324e+06
15(R),19(R)-Hydroxyprostaglandin F1.alpha.	2.74	level2			371.244	100.3	C20H36O6	NEG				Lipids and lipid-like molecules	Fatty Acyls	Eicosanoids	3.02829e+06	3.49585e+06	8.85154e+06	7.5637e+06	1.15046e+07	1.11595e+07	6.42375e+06	7.21999e+06	6.48619e+06	5.64599e+06	3.37487e+06	8.25735e+06	5.99495e+06	5.4963e+06	5.59889e+06
1-O-Hexadecyl-2-O-acetyl-sn-glyceryl-3-phosphorylcholine	2.74	level2			524.371	95.8	C26H54NO7P	POS	HMDB0062195	74389-68-7		Lipids and lipid-like molecules	Glycerophospholipids	Glycerophosphocholines	3.97881e+06	5.38556e+06	3.47166e+08	2.01921e+06	2.63007e+06	3.58901e+08	4.73912e+06	4.475e+06	3.32639e+06	3.27403e+06	5.50331e+06	3.4038e+08	4.36922e+06	5.08218e+06	3.59736e+06
1-(5-Chloro-1H-benzimidazol-2-yl)ethanol	2.74	level2			195.033	95.2	C9H9ClN2O	NEG				Organoheterocyclic compounds	Benzimidazoles	Benzimidazoles	5.19143e+06	5.37161e+06	4.7993e+06	6.75593e+06	3.55446e+06	4.15126e+06	4.67942e+06	5.12757e+06	6.73619e+06	7.64618e+06	6.31076e+06	7.41931e+06	6.15253e+06	6.23421e+06	7.46205e+06
(2R)-2,4-Dihydroxy-3,3-dimethylbutanoic acid	2.74	level2			147.066	92.8	C6H12O4	NEG	HMDB0240389	1112-33-0	C00522	Lipids and lipid-like molecules	Fatty Acyls	Fatty acids and conjugates	2.16319e+06	2.63377e+06	1.49975e+06	1.85593e+06	1.87027e+06	2.67877e+06	2.3653e+06	2.01914e+06	1.64676e+06	1.69985e+06	1.93781e+06	2.08312e+06	3.47762e+06	3.8444e+06	2.56233e+06
2-(2-tert-Butyl-1H-imidazo[1,2-a]benzimidazol-1-yl)ethanol	2.74	level2			258.16	87.8	C15H19N3O	POS				Organoheterocyclic compounds	Benzimidazoles	Benzimidazoles	886091	1.11323e+06	1.21591e+06	852443	1.226e+06	1.10467e+06	1.10633e+06	1.10565e+06	974846	793228	1.38905e+06	622299	1.14035e+06	1.1847e+06	816927
4-(4-Nitrophenyl)-1H-imidazole	2.74	level2			190.061	85.8	C9H7N3O2	POS				Organoheterocyclic compounds	Azoles	Imidazoles	2.04265e+06	1.41399e+06	2.34196e+06	4.44779e+06	2.71956e+06	2.66449e+06	2.57936e+06	2.76729e+06	2.64426e+06	2.42929e+06	2.26824e+06	2.64739e+06	3.6335e+06	2.86294e+06	2.0257e+06
2-(4-Chlorophenyl)-4,5-dihydro-1H-imidazole	2.74	level2			181.053	75	C9H9ClN2	POS				Benzenoids	Benzene and substituted derivatives	Halobenzenes	4.86808e+07	5.02462e+07	4.22735e+07	4.38533e+07	4.14839e+07	4.27227e+07	4.43234e+07	4.64535e+07	4.49514e+07	4.95016e+07	4.35187e+07	4.49693e+07	4.18028e+07	4.43761e+07	4.42554e+07
3-Cyclohexyl-1,1-dimethylurea	2.74	level2			171.149	74.4	C9H18N2O	POS				Organic acids and derivatives	Organic carbonic acids and derivatives	Ureas	7.18854e+06	1.04494e+07	4.98844e+06	6.29668e+06	5.56585e+06	5.67157e+06	6.91426e+06	7.09658e+06	7.37381e+06	8.1607e+06	7.2774e+06	1.12197e+07	7.83147e+06	1.45043e+07	6.8581e+06
Succinic_anhydride	2.74	level2			99.0087	72.1	C4H4O3	NEG	HMDB0032523	108-30-5	C19524	Organic acids and derivatives	Carboxylic acids and derivatives	Dicarboxylic acids and derivatives	7.26422e+06	6.26176e+06	1.2324e+07	1.04353e+07	1.28778e+07	1.23012e+07	1.02022e+07	188605	9.8134e+06	1.4607e+07	8.68156e+06	9.49654e+06	1.15377e+07	125363	8.9954e+06
8-Methoxyquinolin-4-ol	2.74	level2			176.071	67.4	C10H9NO2	POS				Organoheterocyclic compounds	Quinolines and derivatives	Quinolones and derivatives	3.61419e+06	2.47306e+06	2.04538e+06	1.51532e+06	2.66319e+06	2.82605e+06	2.41516e+06	4.15245e+06	1.9546e+06	2.95241e+06	2.85648e+06	1.76936e+06	2.36443e+06	4.19285e+06	3.13944e+06
4-Chloro-5,6,7,8-tetrahydroquinazolin-2-amine	2.74	level2			184.064	62.4	C8H10ClN3	POS				Organoheterocyclic compounds	Diazanaphthalenes	Benzodiazines	1.29454e+08	1.28283e+08	7.82406e+07	1.29907e+08	7.70609e+07	7.61921e+07	1.05115e+08	1.081e+08	1.0812e+08	9.7511e+07	1.36445e+08	1.01799e+08	1.2394e+08	1.24391e+08	1.01129e+08
2-Amino-5-ethyl-6-methyl-4(3H)-pyrimidinone	2.74	level2			152.083	52.9	C7H11N3O	NEG				Organoheterocyclic compounds	Diazines	Pyrimidines and pyrimidine derivatives	2.87203e+06	3.06856e+06	2.32653e+06	4.84711e+06	2.39931e+06	2.42412e+06	2.47806e+06	2.63875e+06	2.52512e+06	2.94459e+06	1.57551e+06	2.25983e+06	2.18069e+06	1.41478e+06	1.52505e+06
6-Methyl-1H,6H,7H-pyrrolo[2,3-c]pyridin-7-one	2.74	level2			149.071	47.3	C8H8N2O	POS				Organoheterocyclic compounds	Pyrrolopyridines	Pyrrolopyridines	6.05213e+06	5.4055e+06	6.02001e+06	6.61077e+06	5.97005e+06	1.05334e+07	1.12431e+07	6.4138e+06	1.08676e+07	4.80097e+06	3.58327e+06	5.85369e+06	7.09618e+06	6.1802e+06	1.13196e+07
N-Methyl-DL-alanine	2.74	level2			104.07	29.7	C4H9NO2	POS	HMDB0255173			Organic acids and derivatives	Carboxylic acids and derivatives	Amino acids, peptides, and analogues	6.79514e+06	4.60823e+06	5.87189e+06	5.12876e+06	5.01105e+06	8.20003e+06	8.07819e+06	5.08565e+06	6.07604e+06	5.13668e+06	5.72792e+06	8.66084e+06	7.54208e+06	5.75316e+06	5.4929e+06
Quinolin-7-ol	2.74	level2			146.06	24.5	C9H7NO	POS				Organoheterocyclic compounds	Quinolines and derivatives	Quinolines and derivatives	7.72233e+06	7.63112e+06	5.54458e+06	7.48077e+06	4.91574e+06	5.83893e+06	5.97529e+06	5.94151e+06	6.17439e+06	5.43242e+06	7.25041e+06	4.91927e+06	6.65333e+06	6.67943e+06	5.09109e+06
3,5-Di-tert-butyl-4-hydroxybenzoic acid	2.74	level2			249.149	24	C15H22O3	NEG	HMDB0240642	1421-49-4		Benzenoids	Benzene and substituted derivatives	Benzoic acids and derivatives	2.70912e+07	2.70683e+07	1.00604e+07	2.73587e+07	9.47844e+06	1.01239e+07	2.46241e+07	2.72499e+07	2.51018e+07	3.25722e+07	3.95128e+07	2.62865e+07	3.93798e+07	3.46721e+07	2.49813e+07
cis-4,10,13,16-Docosatetraenoic acid	2.74	level2			331.264	19.2	C22H36O2	NEG				Lipids and lipid-like molecules	Fatty Acyls	Fatty acids and conjugates	3.77681e+07	4.08079e+07	5.31543e+07	6.58088e+07	5.81052e+07	6.18086e+07	4.34383e+07	4.1332e+07	4.04004e+07	5.24752e+07	3.92687e+07	4.42366e+07	5.25691e+07	4.39729e+07	3.29607e+07
5-(3-Chlorophenyl)-5-methylimidazolidine-2,4-dione	2.74	level2			223.028	15.9	C10H9ClN2O2	NEG				Organoheterocyclic compounds	Azolidines	Imidazolidines	2.42409e+07	2.37045e+07	2.56015e+07	2.72864e+07	1.88901e+07	3.14574e+07	1.09426e+09	1.50348e+09	1.5479e+09	3.48914e+07	2.15487e+07	2.92425e+07	2.53715e+07	3.68838e+07	3.14931e+07
5-Hydroxy-3,4-dihydro-2(1H)-quinolinone	2.74	level2			164.071	9.3	C9H9NO2	POS				Organoheterocyclic compounds	Quinolines and derivatives	Quinolones and derivatives	19129.2	40319.5	53366.5	1.05839e+06	56299.7	293293	404045	383684	49451.3	432521	1.09232e+06	317079	571140	535376	367340
7-Amino-1H-indole	2.74	level2			133.076	7	C8H8N2	POS				Organoheterocyclic compounds	Indoles and derivatives	Indoles	479340	495255	469459	495807	201829	482349	222107	488627	238754	510673	481849	494870	466437	250916	490235
L-Menthone_1,2-glycerol_ketal	2.74	level2			298.101	244.7	C16H15N3OS	POS	HMDB0036139	63187-91-7		Lipids and lipid-like molecules	Prenol lipids	Monoterpenoids	2.20758e+06	1.95086e+06	1.73667e+06	2.17639e+06	1.53253e+06	1.59236e+06	2.02441e+06	2.21961e+06	2.20648e+06	2.58443e+06	2.55266e+06	2.57838e+06	2.5485e+06	2.48212e+06	2.51576e+06
3'-Sialyllactose	2.74	level2			632.204	244	C23H39NO19	NEG	HMDB0000825	35890-38-1		Organic oxygen compounds	Organooxygen compounds	Carbohydrates and carbohydrate conjugates	87898.4	86711.6	114515	131943	117266	114865	183823	163963	167822	127331	229959	238889	197962	255197	237273
Laccarin	2.74	level2			195.113	197.5	C10H14N2O2	POS	HMDB0041440	175669-28-0		Organoheterocyclic compounds	Pyrrolopyridines	Pyrrolopyridines	777021	1.34227e+06	1.12591e+06	1.3372e+06	1.05803e+06	548762	939007	1.50559e+06	865119	861151	1.2265e+06	1.01293e+06	1.0686e+06	1.0297e+06	1.0079e+06
Etofylline	2.74	level2			225.098	187.6	C9H12N4O3	POS	HMDB0252111			Organoheterocyclic compounds	Imidazopyrimidines	Purines and purine derivatives	708922	818660	573308	741801	677470	572514	624878	688838	681584	814053	637186	777972	944227	703788	787374
Atovaquone	2.74	level2			365.095	171.5	C22H19ClO3	NEG	HMDB0015249	95233-18-4	C06835	Benzenoids	Naphthalenes	Naphthoquinones	203633	176010	237331	203140	234760	217162	272853	196269	184503	186157	258821	226141	216150	275683	321842
Arborinine	2.74	level2			286.107	169.4	C16H15NO4	POS	HMDB0030177	5489-57-6	C10643	Organoheterocyclic compounds	Quinolines and derivatives	Benzoquinolines	6.41207e+06	8.64902e+06	5.2674e+06	6.33499e+06	5.07546e+06	5.03307e+06	6.25979e+06	6.10053e+06	6.5223e+06	8.36046e+06	6.69381e+06	6.80076e+06	7.26106e+06	6.94489e+06	6.56672e+06
1,5-Naphthalenediamine	2.74	level2			159.092	155.5	C10H10N2	POS	HMDB0244231		C19463	Benzenoids	Naphthalenes	Naphthalenes	518103	503752	238644	512596	573416	583999	407113	563458	569151	650920	597783	539209	539779	523251	196020
Phenacetin	2.74	level2			180.102	138.3	C10H13NO2	POS	HMDB0256387		C07591	Benzenoids	Benzene and substituted derivatives	Anilides	1.09148e+07	1.02154e+07	1.93019e+07	1.16948e+07	1.38338e+07	1.42431e+07	1.20598e+07	1.28533e+07	1.19086e+07	1.10867e+07	1.29981e+07	1.05565e+07	1.22374e+07	1.20598e+07	1.15948e+07
butabarbital	2.74	level2			211.109	101.3	C10H16N2O3	NEG	HMDB0014382	125-40-6	C07827	Organoheterocyclic compounds	Diazines	Pyrimidines and pyrimidine derivatives	2.02569e+07	1.03152e+07	1.56519e+07	1.11382e+07	9.94067e+06	8.28504e+06	2.67635e+07	2.62671e+07	1.95893e+07	1.41981e+07	3.10216e+07	2.36722e+07	2.98604e+07	2.0859e+07	2.09765e+07
cis,cis-Muconic_acid	2.74	level2			141.019	91.1	C6H6O4	NEG	HMDB0006331	1119-72-8	C02480	Lipids and lipid-like molecules	Fatty Acyls	Fatty acids and conjugates	331408	9.48058e+06	9.11599e+06	8.96914e+06	216097	9.47644e+06	9.53316e+06	80821	9.49762e+06	9.26573e+06	287027	9.14256e+06	248760	203191	244723
Norethindrone	2.74	level2			299.2	81.8	C20H26O2	POS	HMDB0014855	68-22-4	C05028	Lipids and lipid-like molecules	Steroids and steroid derivatives	Estrane steroids	1.8253e+06	5.36306e+06	2.39188e+06	1.87016e+06	2.1088e+06	2.53022e+06	2.52971e+06	1.2193e+06	1.81646e+06	2.55643e+06	2.71496e+06	1.68263e+06	2.66867e+06	2.66539e+06	1.20649e+06
Cafestol	2.74	level2			317.211	61.5	C20H28O3	POS	HMDB0035710	469-83-0	C09066	Organoheterocyclic compounds	Naphthofurans	Naphthofurans	3.73463e+06	6.15057e+06	5.08995e+06	5.96143e+06	5.33648e+06	5.14747e+06	5.61549e+06	5.61491e+06	5.99638e+06	5.79625e+06	8.20188e+06	7.23493e+06	6.10675e+06	6.8123e+06	7.03286e+06
Cyclohexylamine	2.74	level2			100.112	47.3	C6H13N	POS	HMDB0031404	108-91-8	C00571				3.1539e+06	3.11954e+06	2.37415e+06	2.85757e+06	3.15622e+06	2.74843e+06	1.28766e+06	2.89364e+06	900851	2.66354e+06	3.26957e+06	3.23744e+06	946810	3.27507e+06	3.43561e+06
9-HPODE	2.74	level2			311.223	29.2	C18H32O4	NEG	HMDB0062434	29774-12-7	C14827	Lipids and lipid-like molecules	Fatty Acyls	Lineolic acids and derivatives	9.13954e+06	7.23518e+06	7.97178e+06	9.00497e+06	8.04632e+06	8.60853e+06	8.96912e+06	8.9457e+06	9.11428e+06	9.13794e+06	8.84806e+06	1.20767e+07	9.5394e+06	9.67916e+06	9.75094e+06
PC(33:2)	2.74	level2			744.553	340.6	C41H78NO8P	POS							143283	119588	131057	157269	131423	154160	128110	128787	144858	185124	159141	145434	140887	140997	139867
Pyrogallol	2.74	level2			125.024	171.5	C6H6O3	NEG	HMDB0013674	87-66-1	C01108	Benzenoids	Phenols	Benzenetriols and derivatives	6.7866e+06	1.34127e+07	1.43279e+07	6.49822e+06	1.26108e+07	6.49221e+06	1.40221e+07	1.26653e+07	6.52139e+06	6.94846e+06	5.96651e+06	1.37934e+07	1.28688e+07	1.24152e+07	1.26375e+07
2-Acetyl-3-ethylpyrazine	2.74	level2			151.087	147	C8H10N2O	POS	HMDB0029410	32974-92-8		Organic oxygen compounds	Organooxygen compounds	Carbonyl compounds	5.12388e+06	4.91669e+06	5.07024e+06	5.66626e+06	3.99161e+06	3.95295e+06	5.22079e+06	5.09301e+06	5.12446e+06	5.50424e+06	5.31436e+06	5.14477e+06	5.46652e+06	5.21633e+06	5.1344e+06
D-Pinitol	2.74	level2			193.072	146.1	C7H14O6	NEG	HMDB0304321	10284-63-6	C03844|C06352	Organic oxygen compounds	Organooxygen compounds	Alcohols and polyols	1.47601e+06	1.40439e+06	1.73084e+06	1.56618e+06	1.84184e+06	1.85549e+06	1.73865e+06	1.75306e+06	1.72474e+06	1.4918e+06	1.9669e+06	1.89185e+06	1.81109e+06	1.86221e+06	1.81203e+06
Valnoctamide	2.74	level2			144.138	136	C8H17NO	POS	HMDB0259753	4171-13-5	D02717	Lipids and lipid-like molecules	Fatty Acyls	Fatty amides	5.41694e+06	4.8276e+06	5.49924e+06	5.44383e+06	6.15504e+06	146539	56957.4	5.77139e+06	5.72838e+06	5.12507e+06	6.61808e+06	5.42138e+06	6.11794e+06	6.21051e+06	5.48939e+06
Linoleoylcarnitine (Car(18:2))	2.74	level2			424.342	95.8	C25H45NO4	POS	HMDB0241541	36816-10-1					1.49988e+06	789664	842662	3.24437e+06	845463	961069	1.3912e+06	1.60317e+06	1.51818e+06	1.66805e+06	1.47009e+06	3.06466e+06	2.50721e+06	1.32064e+06	724604
4-(N-Methylacetamido)benzoic acid	2.73	level2			194.081	311.7	C10H11NO3	POS				Benzenoids	Benzene and substituted derivatives	Benzoic acids and derivatives	1.19741e+06	1.39861e+06	1.42639e+06	1.41477e+06	1.32938e+06	1.38885e+06	1.46471e+06	1.37001e+06	1.01677e+06	2.29122e+06	1.37886e+06	1.42818e+06	4.29517e+06	1.25584e+06	1.32416e+06
Bethanechol cation	2.73	level2			161.129	272	C7H17N2O2	POS	HMDB0015154	674-38-4	C06850	Organic nitrogen compounds	Organonitrogen compounds	Quaternary ammonium salts	1.28613e+06	918185	1.17401e+06	1.8155e+06	1.30296e+06	1.13812e+06	1.37819e+06	1.29818e+06	1.52633e+06	1.47353e+06	1.71431e+06	1.54434e+06	1.44533e+06	1.48613e+06	1.41643e+06
3-(2-Aminoethylthio)-2-methylpropionic acid	2.73	level2			164.074	270.7	C6H13NO2S	POS	HMDB0002169	80186-81-8		Organic acids and derivatives	Carboxylic acids and derivatives	Amino acids, peptides, and analogues	2.10363e+07	1.96976e+07	1.79748e+07	2.10673e+07	1.78264e+07	1.73803e+07	2.09581e+07	2.19629e+07	2.18849e+07	2.39576e+07	2.79943e+07	2.18283e+07	2.66635e+07	2.62266e+07	2.1942e+07
4-(4-Nitrophenyl)-3-morpholinone	2.73	level2			223.071	249.4	C10H10N2O4	POS				Organoheterocyclic compounds	Oxazinanes	Morpholines	149156	39700.4	135650	173593	133268	146164	139417	24677.9	50832.6	138509	23188.8	146780	152895	168385	142393
4,6-Dihydroxypyrimidine	2.73	level2			111.02	242.7	C4H4N2O2	NEG				Organoheterocyclic compounds	Diazines	Pyrimidines and pyrimidine derivatives	5.05996e+06	2.98128e+06	4.77553e+06	4.70242e+06	4.74065e+06	4.50707e+06	3.24764e+06	2.91204e+06	2.6621e+06	4.90101e+06	6.30552e+06	5.49652e+06	5.66151e+06	6.09198e+06	2.81345e+06
4,5-Dimethyl-2-propyloxazole	2.73	level2			140.107	232.7	C8H13NO	POS	HMDB0037869	53833-32-2		Organoheterocyclic compounds	Azoles	Oxazoles	694231	606694	818452	654433	988315	984641	550836	809749	1.01648e+06	675162	1.2279e+06	870140	749699	1.03294e+06	1.00852e+06
5Z,8Z,11Z,14Z-Eicosatetraenoic acid, 3-theinylmethyl ester	2.73	level2			401.251	229	C25H36O2S	POS				Lipids and lipid-like molecules	Fatty Acyls	Fatty acid esters	156369	196450	155471	149562	148716	169304	130682	170912	158093	147077	147854	180657	149914	152608	171699
5-Propyl-1H-1,2,3,4-tetrazole	2.73	level2			113.082	222.4	C4H8N4	POS				Organoheterocyclic compounds	Azoles	Tetrazoles	1.31257e+07	1.10329e+07	1.15285e+07	1.23434e+07	1.23188e+07	1.18802e+07	9.61932e+06	9.79228e+06	9.79791e+06	1.19688e+07	1.46683e+07	8.82162e+06	1.20596e+07	1.37224e+07	1.34012e+07
N-Methyl-L-histidine	2.73	level2			168.078	219.9	C7H11N3O2	NEG				Organic acids and derivatives	Carboxylic acids and derivatives	Amino acids, peptides, and analogues	6.76082e+06	6.12322e+06	6.20603e+06	7.08356e+06	5.86776e+06	6.40289e+06	6.25202e+06	6.30882e+06	6.03954e+06	7.05414e+06	6.67722e+06	5.76354e+06	6.4741e+06	6.37546e+06	5.8057e+06
N-Nitrosopyrrolidine	2.73	level2			101.071	217.8	C4H8N2O	POS	HMDB0031642	930-55-2	C19285	Organoheterocyclic compounds	Pyrrolidines	Pyrrolidines	8.95158e+06	7.35402e+06	7.61687e+06	8.57037e+06	1.08294e+07	1.06967e+07	6.20215e+06	9.9467e+06	1.09013e+07	9.9984e+06	9.78005e+06	1.01195e+07	7.34866e+06	9.84599e+06	1.0297e+07
(S)-(+)-4-Amino-3-hydroxybutyric acid	2.73	level2			118.051	215.9	C4H9NO3	NEG				Organic acids and derivatives	Carboxylic acids and derivatives	Amino acids, peptides, and analogues	1.3442e+07	1.3061e+07	1.12969e+07	1.37932e+07	1.09966e+07	1.10209e+07	1.12125e+07	1.08091e+07	1.04608e+07	1.21412e+07	9.10121e+06	8.39361e+06	9.4638e+06	8.33066e+06	7.82836e+06
2-Amino-5,5,5-trifluoropentanoic acid	2.73	level2			170.043	207.3	C5H8F3NO2	NEG				Organic acids and derivatives	Carboxylic acids and derivatives	Amino acids, peptides, and analogues	7.83446e+06	9.42055e+06	6.65994e+06	8.3594e+06	5.85338e+06	5.97482e+06	8.66509e+06	8.06607e+06	1.10492e+07	9.18214e+06	9.10886e+06	1.11054e+07	7.7185e+06	9.30393e+06	7.56493e+06
5-Amino-2-methoxyphenol	2.73	level2			140.071	199.9	C7H9NO2	POS	HMDB0341277			Benzenoids	Phenols	Methoxyphenols	386582	1.09055e+06	1.14192e+06	1.36103e+06	1.23404e+06	1.15186e+06	374432	505028	355431	1.26936e+06	1.24417e+06	1.12139e+06	1.26331e+06	1.22164e+06	1.16808e+06
Carbidopa	2.73	level2			227.103	189.1	C10H14N2O4	POS	HMDB0014336	28860-95-9		Phenylpropanoids and polyketides	Phenylpropanoic acids	Phenylpropanoic acids	1.58711e+06	1.75707e+06	888844	1.61286e+06	901359	888587	863270	881149	892481	886514	950735	965168	1.54255e+06	913483	918828
6-Methyluracil	2.73	level2			127.05	188.9	C5H6N2O2	POS	HMDB0247093			Organoheterocyclic compounds	Diazines	Pyrimidines and pyrimidine derivatives	2.24314e+06	2.27802e+06	1.75863e+06	2.38054e+06	1.90717e+06	1.81667e+06	1.67711e+06	1.96994e+06	2.00866e+06	2.18427e+06	2.21723e+06	1.95396e+06	2.00881e+06	2.11317e+06	2.10626e+06
Pro-Asp	2.73	level2			229.083	186.4	C9H14N2O5	NEG				Organic acids and derivatives	Carboxylic acids and derivatives	Amino acids, peptides, and analogues	6.15273e+06	7.12489e+06	4.28897e+06	6.11108e+06	4.65083e+06	4.27176e+06	6.79721e+06	6.55367e+06	6.45106e+06	1.32343e+07	7.45821e+06	7.4467e+06	1.22079e+07	7.80586e+06	7.52856e+06
2-(2-Thienyl)-2,3-dihydro-1H-perimidine	2.73	level2			253.079	183.3	C15H12N2S	POS				Benzenoids	Naphthalenes	Naphthalenes	3.48442e+06	3.66414e+06	2.57155e+06	3.28968e+06	2.29272e+06	2.28437e+06	3.82954e+06	3.56476e+06	3.44115e+06	4.55992e+06	4.13991e+06	4.39995e+06	4.19888e+06	4.11063e+06	4.19708e+06
[(7-Oxo-7H-benzo[de]anthracen-3-yl)sulfanyl]acetic acid	2.73	level2			321.058	182.7	C19H12O3S	POS				Benzenoids	Phenanthrenes and derivatives	Phenanthrenes and derivatives	1.43787e+06	1.62282e+06	1.72864e+06	1.4997e+06	1.77679e+06	1.72507e+06	2.05323e+06	1.96629e+06	1.94343e+06	2.06921e+06	2.18221e+06	2.59087e+06	2.09695e+06	2.46862e+06	2.63746e+06
2-(1-Piperazinyl)acetamide	2.73	level2			144.113	177.9	C6H13N3O	POS				Organic acids and derivatives	Carboxylic acids and derivatives	Amino acids, peptides, and analogues	1.94974e+07	1.95023e+07	2.19788e+07	1.85536e+07	2.13977e+07	2.16875e+07	2.11972e+07	2.21168e+07	2.18225e+07	3.32471e+07	2.43584e+07	1.44432e+07	2.61016e+07	2.14392e+07	1.68395e+07
2,2-Diethoxyacetamide	2.73	level2			148.097	174.7	C6H13NO3	POS				Organic acids and derivatives	Carboxylic acids and derivatives	Carboxylic acid derivatives	2.89684e+07	3.74085e+07	2.79369e+07	2.86236e+07	2.62036e+07	2.67438e+07	2.89188e+07	2.904e+07	2.96022e+07	3.27418e+07	3.25546e+07	2.96278e+07	3.36981e+07	3.31567e+07	2.93068e+07
Imazethapyr	2.73	level2			290.15	169.4	C15H19N3O3	POS	HMDB0253406		C18865	Organic acids and derivatives	Carboxylic acids and derivatives	Amino acids, peptides, and analogues	2.62767e+07	2.90719e+07	2.81737e+07	2.06918e+07	2.73265e+07	2.66284e+07	2.67104e+07	2.55051e+07	2.61473e+07	2.32831e+07	3.73417e+07	1.88403e+07	2.92729e+07	3.32489e+07	2.50614e+07
2-Amino-6-(methylsulfanyl)-3,5-pyridinedicarbonitrile	2.73	level2			191.039	168.2	C8H6N4S	POS				Organosulfur compounds	Thioethers	Aryl thioethers	2.94563e+06	6.44829e+06	3.74401e+06	3.80455e+06	3.54662e+06	3.26166e+06	2.4771e+06	3.38066e+06	2.64427e+06	2.70222e+06	1.14251e+06	2.4282e+06	2.03507e+06	2.14821e+06	2.58321e+06
2-Pyrrolidineacetic_acid	2.73	level2			130.086	158.9	C6H11NO2	POS				Organoheterocyclic compounds	Pyrrolidines	Pyrrolidines	4.40863e+06	6.55146e+06	3.99956e+06	4.57648e+06	7.99209e+06	3.79852e+06	6.76883e+06	6.61011e+06	6.76557e+06	2.67442e+07	5.85545e+06	6.69026e+06	5.22813e+06	6.026e+06	8.34182e+06
1,3-Dimethylbarbituric acid	2.73	level2			155.046	157.7	C6H8N2O3	NEG				Organoheterocyclic compounds	Diazines	Pyrimidines and pyrimidine derivatives	3.85662e+06	4.06561e+06	5.50238e+06	3.8438e+06	5.55989e+06	5.52302e+06	4.75722e+06	5.37261e+06	5.21788e+06	4.32162e+06	5.72759e+06	6.45093e+06	5.46273e+06	6.62119e+06	5.76249e+06
1-Isopropyl-1H-benzimidazole-5-carboxylic acid	2.73	level2			203.082	155.9	C11H12N2O2	NEG				Organoheterocyclic compounds	Benzimidazoles	Benzimidazoles	7.33712e+07	7.87065e+07	8.53006e+07	7.49468e+07	8.6198e+07	8.60877e+07	8.15143e+07	8.28586e+07	8.13528e+07	9.50165e+07	8.61513e+07	7.70365e+07	8.43458e+07	8.54205e+07	7.75083e+07
3-Hydroxy-2-((9Z,12Z)-octadeca-9,12-dienoyloxy)propyl 2-(trimethylazaniumyl)ethyl phosphate	2.73	level2			520.339	152.9	C26H50NO7P	POS				Lipids and lipid-like molecules	Glycerophospholipids	Glycerophosphocholines	1.62478e+06	344925	1.13701e+06	2.01145e+06	1.30744e+06	1.16799e+06	1.6753e+06	3.13889e+07	2.84799e+07	2.02912e+06	3.43286e+07	1.34262e+06	339391	3.53036e+07	294755
1,3-Diazaspiro[4.6]undecane-2,4-dione	2.73	level2			183.113	152.9	C9H14N2O2	POS				Organoheterocyclic compounds	Azolidines	Imidazolidines	3.17165e+06	2.91485e+06	4.07403e+06	3.111e+06	3.67336e+06	3.82959e+06	3.50837e+06	3.54824e+06	3.6184e+06	3.49437e+06	4.34445e+06	3.41164e+06	4.0425e+06	5.02008e+06	3.4635e+06
Methylecgonine	2.73	level2			200.128	149.4	C10H17NO3	POS				Alkaloids and derivatives	Tropane alkaloids	Tropane alkaloids	1.8088e+06	1.82223e+06	1.52504e+06	1.30249e+06	1.63096e+06	1.73527e+06	2.00885e+06	1.95525e+06	1.739e+06	1.6475e+06	2.51582e+06	1.9863e+06	1.97833e+06	2.37748e+06	877171
5-Methyl-1H-pyrazole-3-carbaldehyde	2.73	level2			109.041	140.6	C5H6N2O	NEG				Organic oxygen compounds	Organooxygen compounds	Carbonyl compounds	4.38306e+07	1.77549e+07	1.84768e+07	2.03288e+07	1.96657e+07	1.83513e+07	2.64885e+07	1.467e+07	1.35863e+07	4.11e+07	2.17813e+07	1.94092e+07	4.44941e+07	2.08952e+07	1.97487e+07
4-Piperidinecarboxamide	2.73	level2			129.102	137.6	C6H12N2O	POS				Organoheterocyclic compounds	Piperidines	Piperidinecarboxylic acids and derivatives	1.60731e+06	1.27907e+06	8.5385e+06	1.02288e+07	1.54666e+06	1.641e+06	1.64489e+06	1.63762e+06	1.67532e+06	1.58803e+06	1.71503e+06	1.74286e+06	1.0647e+07	1.02373e+07	9.24543e+06
GM4(d18:1/16:0)	2.73	level2			991.668	130.8	C51H94N2O16	POS				Lipids and lipid-like molecules	Sphingolipids	Glycosphingolipids	316628	325132	207531	220556	230354	265629	261773	291397	291032	368524	340685	347180	242361	233355	353930
1-O-Octadecyl-sn-glyceryl-3-phosphorylcholine	2.73	level2			510.392	121.4	C26H56NO6P	POS	HMDB0011149	74430-89-0	C04317	Lipids and lipid-like molecules	Glycerophospholipids	Glycerophosphocholines	2.18696e+07	2.75249e+07	2.3917e+07	3.17877e+07	2.531e+07	2.42901e+07	2.86216e+07	2.82746e+07	2.90027e+07	3.37436e+07	3.23225e+07	3.17986e+07	3.50921e+07	3.39331e+07	2.8675e+07
4-Chloro-N-(2,3-dimethylphenyl)benzenesulfonamide	2.73	level2			294.036	119.9	C14H14ClNO2S	NEG				Benzenoids	Benzene and substituted derivatives	Sulfanilides	929376	490690	1.24467e+06	787542	786535	1.35738e+06	701894	625549	667808	0	324531	827328	565957	653590	379593
Ricinoleic acid	2.73	level2			297.243	112.9	C18H34O3	NEG				Lipids and lipid-like molecules	Fatty Acyls	Fatty acids and conjugates	1.12134e+07	1.22748e+07	3.40225e+06	3.04375e+06	3.49856e+06	1.06627e+07	3.25536e+06	2.35818e+06	3.24063e+06	3.20506e+06	1.86745e+06	3.12965e+06	2.70113e+06	2.90503e+06	2.72232e+06
(+)-Muscarine cation	2.73	level2			174.149	109.7	C9H20NO2	POS				Organic oxygen compounds	Organooxygen compounds	Carbohydrates and carbohydrate conjugates	3.79517e+06	3.85256e+06	3.10047e+06	4.2226e+06	3.23225e+06	3.13967e+06	4.6301e+06	4.43249e+06	4.89166e+06	4.71734e+06	6.98374e+06	4.58523e+06	6.83127e+06	6.71257e+06	5.33094e+06
3-Methyl-2-pentenedioic acid	2.73	level2			143.035	102	C6H8O4	NEG	HMDB0000522	5746-90-7		Lipids and lipid-like molecules	Fatty Acyls	Fatty acids and conjugates	2.12514e+06	2.46285e+06	2.20729e+06	2.72533e+06	2.25099e+06	2.37888e+06	3.13442e+06	3.13541e+06	2.62957e+06	2.6625e+06	3.10253e+06	2.62654e+06	2.89158e+06	3.03145e+06	2.75646e+06
Phthalimide	2.73	level2			148.039	101.7	C8H5NO2	POS	HMDB0256502			Organoheterocyclic compounds	Isoindoles and derivatives	Isoindolines	3.12901e+06	2.76053e+06	2.46596e+06	406425	2.00778e+06	439247	2.90619e+06	3.18876e+06	3.12486e+06	3.65483e+06	3.24762e+06	3.49918e+06	6.39899e+06	3.35674e+06	3.14755e+06
4-[(Phenylcarbonyl)amino]butanoic acid	2.73	level2			206.082	92.8	C11H13NO3	NEG				Organic acids and derivatives	Carboxylic acids and derivatives	Amino acids, peptides, and analogues	4.74307e+06	5.01766e+06	3.55993e+06	4.68417e+06	4.59254e+06	4.74897e+06	3.21897e+06	3.69766e+06	3.67904e+06	2.49774e+06	3.56701e+06	2.696e+06	2.65411e+06	2.56488e+06	2.16402e+06
2-Methoxyestradiol-3-methylether	2.73	level2			317.211	77.4	C20H28O3	POS	HMDB0000344	5976-67-0		Lipids and lipid-like molecules	Steroids and steroid derivatives	Estrane steroids	1.48176e+07	2.30755e+07	2.01263e+07	7.68719e+06	1.0415e+07	7.27704e+06	2.27946e+07	2.34476e+07	9.09524e+06	2.33752e+07	1.20363e+07	1.21836e+07	2.45802e+07	2.70409e+07	2.74542e+07
Ethanone, 1-(3,4-dihydroxyphenyl)-2-(2-ethyl-1H-imidazol-1-yl)-	2.73	level2			245.093	74.7	C13H14N2O3	NEG				Organic oxygen compounds	Organooxygen compounds	Carbonyl compounds	9.22068e+06	5.46905e+06	1.04675e+07	9.09207e+06	9.54867e+06	6.05139e+06	8.27409e+06	8.55949e+06	9.08862e+06	7.72963e+06	3.69473e+06	8.61394e+06	7.99917e+06	7.78132e+06	4.84726e+06
Dianthoside	2.73	level2			289.091	63.1	C12H16O8	POS				Organic oxygen compounds	Organooxygen compounds	Carbohydrates and carbohydrate conjugates	634211	685772	555513	690710	473698	592840	711945	662083	728866	1.01471e+06	901698	683121	996888	864765	707845
(2R)-Amino(4-hydroxyphenyl)ethanoic acid	2.73	level2			168.065	59.1	C8H9NO3	POS				Organic acids and derivatives	Carboxylic acids and derivatives	Amino acids, peptides, and analogues	2.01855e+06	1.91959e+06	3.23195e+06	1.96454e+06	2.65543e+06	2.85701e+06	2.15596e+06	2.18492e+06	2.0746e+06	2.65661e+06	2.49595e+06	1.89374e+06	2.03627e+06	2.2688e+06	2.15601e+06
Anticopalic acid	2.73	level2			303.233	54.9	C20H32O2	NEG				Lipids and lipid-like molecules	Prenol lipids	Diterpenoids	1.55064e+07	2.65947e+07	1.66838e+07	1.93535e+07	4.38315e+06	3.30164e+07	1.97387e+07	153272	1.94687e+07	2.03459e+07	1.42662e+07	1.57664e+07	3.35741e+07	1.9504e+07	1.76072e+07
9-Hydroxynonanoic acid	2.73	level2			173.118	50.3	C9H18O3	NEG				Organic acids and derivatives	Hydroxy acids and derivatives	Medium-chain hydroxy acids and derivatives	2.35652e+06	2.19138e+06	3.72738e+06	4.10848e+06	2.23895e+06	2.21139e+06	2.09061e+06	2.06378e+06	2.08706e+06	2.21934e+06	2.27496e+06	2.30923e+06	3.34535e+06	3.54749e+06	2.51063e+06
Tetradecanedioic acid	2.73	level2			257.175	49.6	C14H26O4	NEG	HMDB0000872	821-38-5		Lipids and lipid-like molecules	Fatty Acyls	Fatty acids and conjugates	1.47081e+06	1.59184e+06	1.46471e+06	1.91738e+06	1.57411e+06	1.63889e+06	1.54994e+06	1.33106e+06	1.27449e+06	1.52369e+06	1.25131e+06	1.5463e+06	1.72305e+06	1.05809e+06	1.26487e+06
1-Hexadecylamine	2.73	level2			242.284	44.8	C16H35N	POS	HMDB0243891			Organic nitrogen compounds	Organonitrogen compounds	Amines	3.26936e+06	2.17119e+06	2.15958e+06	3.19154e+06	2.9438e+06	3.50961e+06	2.83322e+06	2.8874e+06	2.6398e+06	2.81321e+06	1.99836e+06	1.83251e+06	1.99606e+06	1.92554e+06	1.8293e+06
4-Nitro-1-naphthol	2.73	level2			188.035	41.6	C10H7NO3	NEG				Benzenoids	Naphthalenes	Nitronaphthalenes	6.22715e+06	1.21097e+07	2.29129e+07	1.5503e+07	2.25436e+07	2.30547e+07	1.81765e+07	1.81504e+07	4.01523e+06	1.26351e+07	2.57625e+07	2.57511e+06	7.69442e+06	2.24953e+07	1.10054e+07
(2E)-2-(Propan-2-yl)but-2-enedioic acid	2.73	level2			157.05	40.3	C7H10O4	NEG				Lipids and lipid-like molecules	Fatty Acyls	Fatty acids and conjugates	3.42556e+06	3.88833e+06	2.15512e+06	3.92483e+06	2.49082e+06	2.40078e+06	3.3222e+06	3.96564e+06	3.80653e+06	4.38704e+06	4.13281e+06	3.75779e+06	3.96232e+06	4.36509e+06	3.20426e+06
(12Z)-9,10,11-Trihydroxyoctadec-12-enoic acid	2.73	level2			329.233	39	C18H34O5	NEG				Lipids and lipid-like molecules	Fatty Acyls	Fatty acids and conjugates	1.35085e+06	1.51875e+06	751291	1.18633e+06	938829	894596	907401	1.82443e+06	1.41276e+06	1.9718e+06	1.3935e+06	2.15551e+06	1.48303e+06	924799	1.72109e+06
5-(Ethoxymethyl)-2-methyl-4-pyrimidinamine	2.73	level2			168.113	38.7	C8H13N3O	POS				Organoheterocyclic compounds	Diazines	Pyrimidines and pyrimidine derivatives	1.08519e+07	1.46964e+07	1.42806e+07	1.6597e+07	1.53123e+07	1.2038e+07	1.57709e+07	1.64789e+07	1.37034e+07	1.28651e+07	1.92662e+07	1.44167e+07	1.87133e+07	1.82789e+07	1.73078e+07
2-Docosahexaenoyl-1-palmitoyl-sn-glycero-3-phosphoethanolamine	2.73	level2			764.522	37.9	C43H74NO8P	POS	HMDB0008946			Lipids and lipid-like molecules	Glycerophospholipids	Glycerophosphoethanolamines	3.89712e+07	3.6488e+07	6.8154e+07	3.96578e+07	6.54273e+07	6.63225e+07	5.0994e+07	5.01072e+07	5.14597e+07	5.42588e+07	5.29056e+07	5.77718e+07	5.29161e+07	4.97106e+07	5.28141e+07
1-Methyl-3-(trifluoromethyl)benzo[c][1,8]naphthyridin-6(5H)-one	2.73	level2			277.059	35.1	C14H9F3N2O	NEG				Organoheterocyclic compounds	Isoquinolines and derivatives	Isoquinolones and derivatives	423873	257375	996559	864896	1.41377e+06	965261	698420	652707	578436	566590	497009	1.03709e+06	818124	544522	625304
1-Hexadecyl-2-(5Z,8Z,11Z,14Z-eicosatetraenoyl)-sn-glycero-3-phosphocholine	2.73	level2			768.589	34.5	C44H82NO7P	POS				Lipids and lipid-like molecules	Glycerophospholipids	Glycerophosphocholines	2.18736e+08	2.08791e+08	2.21353e+08	2.1968e+08	2.16719e+08	2.37873e+08	2.35159e+08	2.57849e+08	2.38038e+08	2.38216e+08	2.70411e+08	2.683e+08	2.5577e+08	2.63863e+08	2.64788e+08
1-O-Hexadecyl-2-O-(4Z,7Z,10Z,13Z,16Z,19Z-docosahexaenoyl)-sn-glyceryl-3-phosphorylcholine	2.73	level2			792.589	33.3	C46H82NO7P	POS	HMDB0013409	132213-85-5		Lipids and lipid-like molecules	Glycerophospholipids	Glycerophosphocholines	3.09494e+07	3.23453e+07	2.74592e+07	3.16861e+07	2.92899e+07	2.89445e+07	3.52035e+07	3.69908e+07	3.26698e+07	3.67773e+07	3.48107e+07	4.60949e+07	3.70459e+07	4.1003e+07	4.2736e+07
2-[(1-Methyl-1H-pyrazolo[3,4-d]pyrimidin-4-yl)amino]ethanol	2.73	level2			194.103	32.7	C8H11N5O	POS				Organoheterocyclic compounds	Pyrazolopyrimidines	Pyrazolo[3,4-d]pyrimidines	1.71229e+06	1.47035e+06	1.06264e+06	1.18457e+06	668220	1.43154e+06	706251	710824	1.04404e+06	490715	655182	2.27644e+06	508855	999704	1.08535e+06
1-(1Z-Octadecenyl)-2-(4Z,7Z,10Z,13Z,16Z,19Z-docosahexaenoyl)-sn-glycero-3-phosphocholine	2.73	level2			818.605	32.6	C48H84NO7P	POS	HMDB0011262			Lipids and lipid-like molecules	Glycerophospholipids	Glycerophosphocholines	1.19387e+07	1.20365e+07	1.06525e+07	1.26202e+07	9.40256e+06	1.02045e+07	1.32256e+07	1.33691e+07	1.34701e+07	1.35664e+07	1.3852e+07	1.67746e+07	1.31933e+07	1.62229e+07	1.51472e+07
N-(4-Cyanophenyl)glycine	2.73	level2			177.066	30.5	C9H8N2O2	POS				Organic acids and derivatives	Carboxylic acids and derivatives	Amino acids, peptides, and analogues	2.88636e+06	2.68907e+06	3.31429e+06	1.52013e+06	2.33423e+06	2.85472e+06	2.43841e+06	2.72412e+06	3.00273e+06	1.92362e+06	4.98091e+06	2.51407e+06	3.46056e+06	4.30938e+06	2.6159e+06
Dodemorph	2.73	level2			282.279	29.9	C18H35NO	POS				Organoheterocyclic compounds	Oxazinanes	Morpholines	5.73727e+06	4.44061e+06	9.03789e+06	8.24423e+06	8.3435e+06	9.01717e+06	7.71633e+06	7.82263e+06	7.79232e+06	6.38221e+06	7.31652e+06	1.17133e+07	8.21846e+06	9.00055e+06	7.87601e+06
Tetraoctylammonium cation	2.73	level2			466.534	29.7	C32H68N	POS				Organic nitrogen compounds	Organonitrogen compounds	Quaternary ammonium salts	1.05294e+06	1.11998e+06	626573	890216	569150	1.54341e+06	1.46993e+06	1.363e+06	1.64385e+06	1.39663e+06	663943	621353	822445	678108	841423
Dihexadecyldimethylammonium cation	2.73	level2			494.565	29.7	C34H72N	POS				Organic nitrogen compounds	Organonitrogen compounds	Quaternary ammonium salts	1.95864e+06	1.85558e+06	1.10461e+06	1.39813e+06	1.20222e+06	3.3322e+06	2.92465e+06	2.47787e+06	2.68188e+06	3.14202e+06	1.40451e+06	1.14853e+06	1.43082e+06	1.16585e+06	1.66365e+06
3-(Piperidin-1-yl)propane-1-amine	2.73	level2			143.154	25.4	C8H18N2	POS				Organoheterocyclic compounds	Piperidines	Piperidines	2.56976e+06	2.10709e+06	2.59939e+06	2.42158e+06	2.28826e+06	2.65905e+06	2.73085e+06	2.09982e+06	2.41282e+06	2.31982e+06	2.67373e+06	2.5106e+06	2.79509e+06	2.49203e+06	2.30524e+06
1-Phenyl-1H-pyrazole-5-carboxylic acid	2.73	level2			189.066	25	C10H8N2O2	POS				Organoheterocyclic compounds	Azoles	Pyrazoles	3.58459e+06	4.08322e+06	4.29794e+06	3.52812e+06	3.15589e+06	4.35196e+06	4.7542e+06	5.32444e+06	3.15713e+06	4.03871e+06	3.3455e+06	3.02455e+06	3.53304e+06	3.91615e+06	4.74854e+06
1,2-Dipalmitoleoyl-sn-glycero-3-phosphocholine	2.73	level2			730.537	19	C40H76NO8P	POS	HMDB0008002		C00157	Lipids and lipid-like molecules	Glycerophospholipids	Glycerophosphocholines	1.83674e+07	2.22503e+07	1.72683e+07	2.41169e+07	2.34067e+07	1.92342e+07	2.21394e+07	2.30508e+07	2.23734e+07	2.60116e+07	1.77689e+07	2.49759e+07	2.0249e+07	2.7979e+07	2.51246e+07
1-O-Hexadecyl-2-O-(5Z,8Z,11Z,14Z,17Z-eicosapentaenoyl)-sn-glyceryl-3-phosphorylcholine	2.73	level2			766.574	19	C44H80NO7P	POS	HMDB0039528	132196-28-2		Lipids and lipid-like molecules	Glycerophospholipids	Glycerophosphocholines	1.43355e+07	1.55097e+07	1.34409e+07	1.51918e+07	1.4707e+07	1.34446e+07	1.44516e+07	1.24475e+07	1.32846e+07	1.51083e+07	1.41777e+07	2.02602e+07	1.50952e+07	1.85211e+07	1.80932e+07
Nootkatone	2.73	level2			219.174	17	C15H22O	POS				Lipids and lipid-like molecules	Prenol lipids	Sesquiterpenoids	1.31701e+07	6.14642e+06	6.19576e+06	1.32231e+07	2.24557e+07	1.9084e+07	9.57012e+06	1.03341e+07	2.96135e+06	9.283e+06	6.74538e+06	7.19667e+06	5.60763e+06	1.06066e+07	2.27002e+07
2,6-Di-tert-butyl-4-(4-morpholinylmethyl)phenol	2.73	level2			306.242	16.3	C19H31NO2	POS				Benzenoids	Benzene and substituted derivatives	Phenylpropanes	3.48113e+07	1.43446e+07	1.3683e+07	2.85261e+07	5.28401e+07	4.72223e+07	2.39866e+07	2.80587e+07	2.46897e+07	2.11137e+07	1.49588e+07	1.42173e+07	1.39765e+07	2.38965e+07	5.27013e+07
3-[(2-Chloro-3-pyridinyl)amino]-2-cyclohexen-1-one	2.73	level2			223.064	15.7	C11H11ClN2O	POS				Organoheterocyclic compounds	Pyridines and derivatives	Aminopyridines and derivatives	306897	455036	619637	955777	511588	627155	2.32179e+07	3.33866e+07	3.70489e+07	805534	293790	724677	344898	1.07379e+06	801084
Lupinine	2.73	level2			170.154	8.5	C10H19NO	POS				Alkaloids and derivatives	Lupin alkaloids	Lupinine-type alkaloids	37163.2	41843.7	81233.2	38414.7	80840.1	73962.4	72238.9	85435.5	84710.1	115346	74251.8	90645.6	113528	90870	87403.1
Meprobamate	2.73	level2			219.134	263.6	C9H18N2O4	POS	HMDB0014515	57-53-4		Organic acids and derivatives	Carboxylic acids and derivatives	Amino acids, peptides, and analogues	824920	765770	662993	803235	607381	620564	846825	878433	878809	978071	1.12433e+06	953803	1.05389e+06	1.09945e+06	937543
4',4''',5,5'',7,7''-hexahydroxy-3,8''-biflavone	2.73	level2			539.101	183.3	C30H18O10	POS	HMDB0038856	101140-06-1		Phenylpropanoids and polyketides	Flavonoids	Biflavonoids and polyflavonoids	199524	274779	126710	153581	200900	179837	174158	165180	110320	73158.1	63323.4	217574	52023.3	95835	146441
Methylacetate	2.73	level2			73.0294	173.4	C3H6O2	NEG	HMDB0031523	79-20-9	C17530	Organic acids and derivatives	Carboxylic acids and derivatives	Carboxylic acid derivatives	3.80173e+06	4.62196e+06	9.63158e+06	1.21463e+07	6.80917e+06	3.89669e+06	7.70937e+06	1.94776e+06	4.08355e+06	8.75756e+06	1.27463e+07	4.40288e+06	1.46157e+07	1.72161e+07	9.55895e+06
Phenylethylmalonamide	2.73	level2			207.113	141.4	C11H14N2O2	POS	HMDB0245113		C07499	Benzenoids	Benzene and substituted derivatives	Phenylacetamides	2.41057e+07	2.62887e+07	2.71621e+07	1.91791e+07	2.54101e+07	2.68608e+07	2.36382e+07	2.42651e+07	2.42302e+07	1.85811e+07	2.74154e+07	1.83337e+07	2.2831e+07	2.48857e+07	2.2595e+07
Urolithin B	2.73	level2			213.06	139.8	C13H8O3	POS	HMDB0013696	1139-83-9		Phenylpropanoids and polyketides	Coumarins and derivatives	Coumarins and derivatives	837501	857549	1.15101e+06	627292	921551	989167	816597	862709	777330	603864	937380	636112	789745	985088	794182
VERATRIC_ACID	2.73	level2			181.05	112.3	C9H10O4	NEG	HMDB0059763			Benzenoids	Benzene and substituted derivatives	Benzoic acids and derivatives	2.32934e+06	2.43837e+06	2.51848e+06	2.64519e+06	2.2318e+06	1.75339e+06	2.84821e+06	2.78034e+06	2.33459e+06	2.93174e+06	2.59773e+06	2.35079e+06	3.39769e+06	3.13674e+06	2.40435e+06
Secobarbital	2.73	level2			237.124	73.4	C12H18N2O3	NEG	HMDB0014562	76-73-3		Organoheterocyclic compounds	Diazines	Pyrimidines and pyrimidine derivatives	1.17326e+06	872633	1.27417e+06	1.2516e+06	1.02876e+06	1.33423e+06	1.14666e+06	1.08173e+06	1.19455e+06	994760	1.1384e+06	930134	1.09245e+06	1.11422e+06	777450
Hydroxyhydroquinone	2.73	level2			125.024	54.9	C6H6O3	NEG				Benzenoids	Phenols	Benzenetriols and derivatives	1.35911e+07	1.40094e+07	8.98662e+06	1.37396e+07	9.02806e+06	9.39905e+06	1.21821e+07	1.16221e+07	1.09786e+07	1.31659e+07	1.28623e+07	9.34446e+06	1.17479e+07	1.04339e+07	9.63535e+06
1-Nitrosonaphthalene	2.73	level2			158.06	47	C10H7NO	POS	HMDB0062189	21711-65-9	C14788	Benzenoids	Naphthalenes	Naphthalenes	1.1535e+06	4.41328e+06	1.93412e+06	1.81015e+06	2.3538e+06	5.24081e+06	1.999e+06	1.93826e+06	1.78735e+06	1.8223e+06	1.77697e+06	2.20965e+06	1.69033e+06	2.06275e+06	1.53672e+06
D-Ribose	2.73	level2			149.045	44.9	C5H10O5	NEG	HMDB0000283	613-83-2	C00121	Organic oxygen compounds	Organooxygen compounds	Carbohydrates and carbohydrate conjugates	3.6137e+07	6.30314e+07	3.58416e+07	6.32374e+07	6.33631e+07	3.04948e+07	2.87671e+07	3.2801e+07	2.74553e+07	2.27466e+07	2.48461e+07	2.7252e+07	2.44764e+07	2.83232e+07	2.68226e+07
alpha-Keto-gamma-(methylthio)butyric_acid	2.73	level2			147.012	33.8	C5H8O3S	NEG	HMDB0001553	583-92-6	C01180	Lipids and lipid-like molecules	Fatty Acyls	Fatty acids and conjugates	9.63189e+06	3.37976e+06	5.92037e+06	3.2947e+06	7.16458e+06	1.78584e+06	2.30228e+06	2.78875e+06	3.328e+06	4.28142e+06	2.59872e+06	2.84578e+06	3.16025e+06	4.25557e+06	4.45791e+06
Octaethylene glycol	2.73	level2			393.209	31.1	C16H34O9	POS	HMDB0094680			Organic oxygen compounds	Organooxygen compounds	Ethers	1.16795e+06	637127	707291	1.0542e+06	874421	979179	1.31632e+06	841021	740750	776758	818565	1.2459e+06	665626	942470	1.04491e+06
LPS(16:0)	2.73	level2			498.283	150.9	C22H44NO9P	POS	HMDB0240605	116947-34-3		Lipids and lipid-like molecules	Glycerophospholipids	Glycerophosphoserines	212647	201031	287884	486292	378305	368158	365225	244678	320058	407972	248257	196959	370314	191260	122184
Palbociclib (monohydrochloride)	2.73	level2			446.231	127.1	C24H29N7O2	NEG	HMDB0256084	827022-32-2	D10372	Organoheterocyclic compounds	Diazinanes	Piperazines	517613	550307	291422	454573	277773	302641	501891	412009	458741	432148	632422	395546	490979	476062	490345
Isovaleramide	2.73	level2			102.091	33.1	C5H11NO	POS		541-46-8	D04637	Lipids and lipid-like molecules	Fatty Acyls	Fatty amides	2.31146e+06	1.803e+06	1.63549e+06	1.26083e+06	1.21557e+08	2.28505e+06	1.65729e+06	1.50019e+06	1.62452e+06	606259	834513	1.37217e+06	876759	1.16735e+08	2.06307e+06
Lactaldehyde	2.73	level2			73.0294	202.2	C3H6O2	NEG	HMDB0003052	598-35-6	C00424	Organic oxygen compounds	Organooxygen compounds	Carbonyl compounds	2.99433e+06	2.77788e+06	3.0873e+06	3.65867e+06	2.35258e+06	3.92598e+06	2.83397e+06	1.70027e+06	2.99319e+06	17132.8	3.21672e+06	2.82184e+06	2.86199e+06	3.13902e+06	3.10712e+06
PC(38:5)	2.72	level2			808.584	341.4	C46H82NO8P	POS							284847	295008	330519	328316	364549	347159	360262	397067	326629	332076	328178	352594	299633	294826	421467
Brucine	2.72	level2			395.196	283.5	C23H26N2O4	POS	HMDB0249406			Alkaloids and derivatives	Strychnos alkaloids	Strychnos alkaloids	1.85863e+07	1.70194e+07	1.60152e+07	1.42006e+07	1.68366e+07	1.69126e+07	1.36404e+07	1.43313e+07	1.44472e+07	1.76158e+07	1.71346e+07	1.68549e+07	1.39528e+07	1.72583e+07	1.87616e+07
Gly-Pro-Arg	2.72	level2			329.193	267.4	C13H24N6O4	POS	HMDB0252828			Organic acids and derivatives	Carboxylic acids and derivatives	Amino acids, peptides, and analogues	679712	655401	426899	505076	478913	434268	532507	572677	614901	498898	873876	587966	616048	751706	734469
L-Glutamate_5-semialdehyde	2.72	level2			132.065	243.8	C5H9NO3	POS	HMDB0002104	496-92-4	C01165	Organic acids and derivatives	Carboxylic acids and derivatives	Amino acids, peptides, and analogues	1.19482e+07	8.90572e+06	67650.9	9.37088e+06	1.09095e+07	1.10203e+07	6.54074e+06	7.17139e+06	6.94405e+06	1.05452e+07	1.17159e+07	1.09551e+07	1.65519e+07	1.06371e+07	1.06652e+07
9-Hydroxycalabaxanthone	2.72	level2			409.164	240.3	C24H24O6	POS	HMDB0031920	35349-68-9		Organoheterocyclic compounds	Benzopyrans	1-benzopyrans	236097	221665	9512.34	254882	16617	0	90390.6	102878	104543	57834	124307	114055	84397	128560	152639
Pimonidazole	2.72	level2			255.145	228.9	C11H18N4O3	POS	HMDB0256554			Organic 1,3-dipolar compounds	Allyl-type 1,3-dipolar organic compounds	Organic nitro compounds	964402	895651	800810	940163	758835	728135	1.17964e+06	1.27291e+06	1.33515e+06	691230	2.0827e+06	2.12908e+06	1.6656e+06	1.98284e+06	2.00517e+06
N,N-Dimethyl-L-valine	2.72	level2			146.118	221.8	C7H15NO2	POS				Organic acids and derivatives	Carboxylic acids and derivatives	Amino acids, peptides, and analogues	8.99238e+07	8.37907e+07	6.45791e+07	8.59285e+07	6.13961e+07	6.05566e+07	6.74814e+07	6.80476e+07	6.64275e+07	6.84297e+07	6.64452e+07	5.11077e+07	6.71763e+07	6.23361e+07	5.24729e+07
3-Amino-4,4,4-trifluorobutanoic acid	2.72	level2			156.028	212.6	C4H6F3NO2	NEG				Organic acids and derivatives	Carboxylic acids and derivatives	Amino acids, peptides, and analogues	1.76688e+07	1.71108e+07	2.04595e+07	1.90057e+07	2.05206e+07	2.10708e+07	2.05351e+07	2.10833e+07	2.00413e+07	2.08839e+07	2.28417e+07	2.21736e+07	2.30517e+07	2.38112e+07	2.1429e+07
Methyl morpholine-3-carboxylate	2.72	level2			146.081	201.2	C6H11NO3	POS				Organic acids and derivatives	Carboxylic acids and derivatives	Amino acids, peptides, and analogues	4.81542e+06	4.79473e+06	4.43717e+06	4.86937e+06	5.22758e+06	8.25575e+06	5.18308e+06	5.68867e+06	5.05332e+06	4.98129e+06	5.26427e+06	4.92214e+06	5.33968e+06	5.09714e+06	5.08316e+06
2-Amino-4-methoxybutanoic acid	2.72	level2			134.081	191.3	C5H11NO3	POS				Organic acids and derivatives	Carboxylic acids and derivatives	Amino acids, peptides, and analogues	1.89083e+06	1.92648e+06	1.96747e+06	1.91342e+06	1.99783e+06	1.97634e+06	1.9043e+06	1.98607e+06	1.93629e+06	2.2329e+06	2.22921e+06	2.00377e+06	2.20492e+06	2.12426e+06	1.90343e+06
Butethal	2.72	level2			213.123	186.9	C10H16N2O3	POS	HMDB0015442	77-28-1		Organoheterocyclic compounds	Diazines	Pyrimidines and pyrimidine derivatives	921786	887251	851583	1.43408e+06	916179	872572	934800	1.05044e+06	1.0628e+06	1.29933e+06	939403	959439	1.34198e+06	1.07428e+06	833476
Met-Tyr	2.72	level2			311.107	173.5	C14H20N2O4S	NEG				Organic acids and derivatives	Carboxylic acids and derivatives	Amino acids, peptides, and analogues	860537	1.11137e+06	493364	1.0256e+06	631525	601641	676221	735465	803898	901388	756658	672523	723212	638243	660953
2,4-Diamino-6-nitrotoluene	2.72	level2			168.077	168.1	C7H9N3O2	POS	HMDB0060362		C16396	Benzenoids	Benzene and substituted derivatives	Nitrobenzenes	6.19217e+06	1.16605e+07	5.84926e+06	9.92359e+06	5.64163e+06	9.1743e+06	8.86823e+06	5.36773e+06	9.88384e+06	8.72788e+06	8.88077e+06	5.18802e+06	8.49105e+06	5.3115e+06	5.55253e+06
4-(4-Chlorophenyl)-6-phenyl-2-thioxo-1,2-dihydro-3-pyridinecarbonitrile	2.72	level2			323.04	167.4	C18H11ClN2S	POS				Organoheterocyclic compounds	Pyridines and derivatives	Phenylpyridines	8.61316e+06	8.56051e+06	8.1861e+06	8.01527e+06	9.31391e+06	9.4825e+06	5.90797e+06	1.1176e+07	7.84105e+06	7.13001e+06	9.72594e+06	7.57142e+06	9.32302e+06	7.2405e+06	7.7569e+06
5-Amino-1-pentanol	2.72	level2			104.107	164.1	C5H13NO	POS				Organic nitrogen compounds	Organonitrogen compounds	Amines	1.74506e+09	1.7568e+09	1.87564e+09	2.24356e+09	2.00421e+09	1.99149e+09	1.92696e+09	1.98123e+09	1.9318e+09	2.0877e+09	1.88576e+09	1.81089e+09	2.16456e+09	1.86986e+09	1.63219e+09
Zolpidem phenyl-4-carboxylic acid	2.72	level2			338.149	159.4	C19H19N3O3	POS	HMDB0341409			Organoheterocyclic compounds	Azoles	Imidazoles	2.21785e+06	1.9109e+06	2.21554e+06	2.20761e+06	1.80751e+06	2.31723e+06	2.03223e+06	2.09244e+06	2.03459e+06	2.33143e+06	1.9317e+06	2.18804e+06	1.8182e+06	1.73088e+06	1.83241e+06
N-(3-Methoxypropyl)-2-(1-piperazinyl)acetamide	2.72	level2			216.171	156.9	C10H21N3O2	POS				Organic acids and derivatives	Carboxylic acids and derivatives	Amino acids, peptides, and analogues	961040	526191	1.63442e+06	1.10157e+06	1.01305e+06	487481	994928	1.20208e+06	1.5592e+06	1.08411e+06	888034	1.87007e+06	925241	915471	460525
Metanephrine	2.72	level2			198.112	152.8	C10H15NO3	POS	HMDB0004063	5001-33-2	C05588	Benzenoids	Phenols	Methoxyphenols	1.09126e+06	1.055e+06	1.39149e+06	1.06271e+06	1.15872e+06	1.20831e+06	1.1409e+06	996729	1.15437e+06	1.35003e+06	1.65998e+06	1.17847e+06	1.57041e+06	1.46579e+06	1.22621e+06
5-Methyl-1H,2H-[1,2,4]triazolo[4,3-a]quinolin-1-one	2.72	level2			200.081	151.6	C11H9N3O	POS				Organoheterocyclic compounds	Azoles	Triazoles	500490	467215	645087	1.02491e+06	1.12217e+06	553365	466608	473040	479778	484591	665643	438424	598444	482705	444403
Acetophenone	2.72	level2			121.065	132.4	C8H8O	POS	HMDB0033910	98-86-2	C07113	Organic oxygen compounds	Organooxygen compounds	Carbonyl compounds	2.53925e+06	2.65257e+06	2.36929e+06	2.91374e+06	2.55485e+06	2.61306e+06	2.97532e+06	3.16782e+06	3.1213e+06	2.5361e+06	4.56716e+06	2.56353e+06	4.17967e+06	3.96152e+06	2.65657e+06
1-Palmitoyl-2-linoleoyl-sn-glycero-3-phosphate	2.72	level2			671.466	131.9	C37H69O8P	NEG	HMDB0007860		C00416	Lipids and lipid-like molecules	Glycerophospholipids	Glycerophosphates	98176.6	138217	226621	182243	214230	192724	113443	155732	81869	192597	134806	65366.1	93041.9	65117.5	113179
Homoarecoline	2.72	level2			170.117	118.1	C9H15NO2	POS	HMDB0038321	28125-84-0		Alkaloids and derivatives	Alkaloids and derivatives	Alkaloids and derivatives	472112	264971	245058	989480	1.0372e+06	534974	1.02627e+06	1.03518e+06	1.23237e+06	154210	61776.1	380971	57865.8	686705	168651
5-Nitro-2-(1-piperidinyl)benzoic acid	2.72	level2			251.102	115	C12H14N2O4	POS				Organoheterocyclic compounds	Piperidines	Phenylpiperidines	1.89869e+06	1.44988e+06	1.6416e+06	1.55339e+06	1.31828e+06	1.52324e+06	1.63273e+06	1.49235e+06	1.73632e+06	1.32242e+06	1.27197e+06	1.60927e+06	1.40798e+06	1.33492e+06	1.53626e+06
Milameline	2.72	level2			155.118	112.9	C8H14N2O	POS				Organoheterocyclic compounds	Pyridines and derivatives	Hydropyridines	3.91512e+06	1.06785e+07	5.11813e+06	5.31249e+06	6.45717e+06	5.96932e+06	6.48264e+06	6.55657e+06	6.32314e+06	5.47644e+06	7.32252e+06	1.10003e+07	1.50209e+07	1.47154e+07	6.33826e+06
1-Behenoyl-2-hydroxy-sn-glycero-3-phosphocholine	2.72	level2			580.433	112.9	C30H62NO7P	POS	HMDB0010398		C04230	Lipids and lipid-like molecules	Glycerophospholipids	Glycerophosphocholines	5.07862e+06	5.19104e+06	4.85775e+06	4.6601e+06	4.23404e+06	4.2163e+06	4.92994e+06	4.72906e+06	4.5463e+06	6.07901e+06	3.91015e+06	3.83811e+06	4.57886e+06	3.77848e+06	4.30718e+06
(2-{[3-hydroxy-2-tetradecanamidooctadec-4-en-1-yl phosphonato]oxy}ethyl)trimethylazanium	2.72	level2			733.55	108.6	C37H75N2O6P	NEG	HMDB0012097	121999-55-1		Lipids and lipid-like molecules	Sphingolipids	Phosphosphingolipids	9.53306e+06	1.01836e+07	1.01236e+07	9.37718e+06	1.03547e+07	1.00108e+07	1.07043e+07	1.03063e+07	1.05665e+07	1.1793e+07	1.0174e+07	1.09629e+07	1.03486e+07	1.01669e+07	1.16697e+07
(3-Ethyl-2-imino-2,3-dihydro-1H-benzimidazol-1-yl)acetic acid	2.72	level2			220.108	103.8	C11H13N3O2	POS				Organic acids and derivatives	Carboxylic acids and derivatives	Amino acids, peptides, and analogues	1.40104e+06	1.48134e+06	2.88592e+06	2.01419e+06	1.43914e+06	3.45894e+06	3.13973e+06	1.73513e+06	1.41366e+06	1.1116e+06	1.5692e+06	1.81736e+06	3.07875e+06	3.46658e+06	1.61957e+06
N-Methyl-N-(methylsulfonyl)glycine	2.72	level2			166.018	91.5	C4H9NO4S	NEG				Organic acids and derivatives	Carboxylic acids and derivatives	Amino acids, peptides, and analogues	4.7193e+06	4.63292e+06	5.70107e+06	5.01406e+06	5.6438e+06	5.65361e+06	1.10665e+07	7.59118e+06	9.79807e+06	5.10768e+06	1.69512e+07	9.83002e+06	1.50094e+07	1.73661e+07	1.51656e+07
2-Amino-5-nitrobenzamide	2.72	level2			182.056	75.1	C7H7N3O3	POS				Benzenoids	Benzene and substituted derivatives	Benzoic acids and derivatives	3.10786e+06	3.08303e+06	2.7275e+06	2.9032e+06	2.81038e+06	2.94983e+06	2.79093e+06	2.88766e+06	2.87726e+06	2.96711e+06	2.91283e+06	2.95128e+06	2.95066e+06	2.89715e+06	2.92072e+06
N-Acetyl-D-galactosamine 4-sulfate	2.72	level2			300.039	74.7	C8H15NO9S	NEG				Organic oxygen compounds	Organooxygen compounds	Carbohydrates and carbohydrate conjugates	4.66083e+06	4.33808e+06	3.18482e+06	5.47801e+06	4.44221e+06	3.24328e+06	4.96675e+06	3.18815e+06	4.63083e+06	4.96696e+06	5.09179e+06	3.49418e+06	3.19633e+06	3.00712e+06	2.90067e+06
2-(2',3',4'-Trihydroxybutyl)quinoxaline	2.72	level2			235.108	67.2	C12H14N2O3	POS				Organoheterocyclic compounds	Diazanaphthalenes	Benzodiazines	2.88723e+07	3.04573e+07	3.93857e+07	2.45886e+07	3.74545e+07	3.73686e+07	3.27034e+07	3.08093e+07	2.983e+07	2.37934e+07	3.60772e+07	2.2832e+07	3.24764e+07	3.27332e+07	2.71738e+07
1-Palmitoyl-2-hydroxy-sn-glycero-3-phospho-(1'-rac-glycerol)	2.72	level2			483.273	50.6	C22H45O9P	NEG				Lipids and lipid-like molecules	Glycerophospholipids	Glycerophosphoglycerols	1.55525e+06	584580	1.18155e+06	1.32059e+06	1.74135e+06	1.51924e+06	1.58526e+06	1.50792e+06	935357	1.32478e+06	1.14571e+06	1.06027e+06	1.51429e+06	1.07362e+06	1.1232e+06
N-Formylglycine	2.72	level2			102.019	49.9	C3H5NO3	NEG	HMDB0255145			Organic acids and derivatives	Carboxylic acids and derivatives	Amino acids, peptides, and analogues	1.18392e+07	9.67418e+06	1.96508e+07	1.67894e+07	2.06977e+07	2.06724e+07	1.59513e+07	1.67995e+07	1.6215e+07	1.84303e+07	1.78395e+07	1.56166e+07	1.77177e+07	1.54211e+07	3.39041e+07
Methyl indole-4-carboxylate	2.72	level2			174.056	49.6	C10H9NO2	NEG				Organoheterocyclic compounds	Indoles and derivatives	Indolecarboxylic acids and derivatives	2.8726e+06	3.31893e+06	2.54228e+06	4.31393e+06	2.64393e+06	3.10269e+06	3.35953e+06	3.33672e+06	3.74896e+06	3.04283e+06	3.29928e+06	3.05834e+06	3.52234e+06	3.53619e+06	3.44338e+06
3-(Aminocarbonyl)benzoic acid	2.72	level2			166.05	48.2	C8H7NO3	POS				Benzenoids	Benzene and substituted derivatives	Benzoic acids and derivatives	7.42929e+06	3.87303e+06	2.24731e+07	4.27025e+06	1.48852e+07	1.38501e+07	9.1733e+06	8.60692e+06	8.27134e+06	9.04607e+06	3.35716e+06	3.42137e+06	5.51121e+06	6.09577e+06	4.97819e+06
2-(4-Pyridinyl)malonaldehyde	2.72	level2			150.055	44.9	C8H7NO2	POS				Organoheterocyclic compounds	Pyridines and derivatives	Pyridines and derivatives	4.24325e+06	3.38588e+06	3.67387e+06	3.19272e+06	3.59549e+06	3.31286e+06	5.16371e+06	4.29248e+06	1.03058e+07	3.83337e+06	5.62504e+06	2.87437e+06	1.10139e+07	1.22256e+07	9.42509e+06
(3-Methylbutyl)(6-methylheptan-2-yl)amine	2.72	level2			200.237	43.2	C13H29N	POS				Organic nitrogen compounds	Organonitrogen compounds	Amines	4.08797e+06	1.54712e+06	1.12883e+06	2.82891e+06	1.38347e+06	1.26074e+06	2.1234e+06	2.02665e+06	1.77022e+06	1.67926e+06	2.00483e+06	70529.2	1.1321e+06	1.10289e+06	732374
5-Hydroxy-2-(hydroxymethyl)pyridine	2.72	level2			124.04	41.5	C6H7NO2	NEG				Organoheterocyclic compounds	Pyridines and derivatives	Hydroxypyridines	4.6435e+06	4.60579e+06	4.15018e+06	5.821e+06	4.05155e+06	4.32291e+06	5.12036e+06	5.53677e+06	6.19683e+06	3.92821e+06	5.40071e+06	7.19971e+06	5.89321e+06	6.03302e+06	5.03505e+06
1,2-Dilinoleoyl-sn-glycero-3-phosphoethanolamine	2.72	level2			740.521	38.7	C41H74NO8P	POS	HMDB0009093	20707-71-5		Lipids and lipid-like molecules	Glycerophospholipids	Glycerophosphoethanolamines	1.97437e+08	1.86664e+08	2.10139e+08	1.77305e+08	1.91982e+08	2.06985e+08	1.90131e+08	1.91398e+08	1.94103e+08	2.09287e+08	2.01567e+08	2.02972e+08	1.96284e+08	1.8479e+08	1.89741e+08
1,2-Di-(9Z,12Z,15Z-octadecatrienoyl)-sn-glycero-3-phosphocholine	2.72	level2			778.537	37.4	C44H76NO8P	POS	HMDB0008206	2701-19-1		Lipids and lipid-like molecules	Glycerophospholipids	Glycerophosphocholines	1.06434e+07	1.08184e+07	1.05385e+07	1.21155e+07	1.15354e+07	1.0824e+07	1.28477e+07	1.2039e+07	1.38498e+07	1.1027e+07	1.05072e+07	1.42111e+07	1.17274e+07	1.04945e+07	1.39398e+07
1-(1Z-Octadecenyl)-2-(5Z,8Z,11Z,14Z-eicosatetraenoyl)-sn-glycero-3-phosphocholine	2.72	level2			794.605	33.3	C46H84NO7P	POS	HMDB0011253			Lipids and lipid-like molecules	Glycerophospholipids	Glycerophosphocholines	1.84116e+08	1.89347e+08	1.69682e+08	1.90312e+08	1.65814e+08	1.65181e+08	1.89962e+08	1.94441e+08	1.8875e+08	1.97705e+08	2.01025e+08	2.17752e+08	2.00175e+08	2.05498e+08	2.06862e+08
Ethyl 4-hydroxy-1,5-naphthyridine-3-carboxylate	2.72	level2			217.062	32.9	C11H10N2O3	NEG				Organoheterocyclic compounds	Diazanaphthalenes	Naphthyridines	1.00936e+07	1.53934e+07	1.22235e+07	6.42132e+06	9.74998e+06	1.12743e+07	1.30383e+07	9.11068e+06	1.27482e+07	6.97581e+06	1.22528e+07	6.92398e+06	1.32976e+07	1.10276e+07	8.7251e+06
2-Cyano-L-phenylalanine	2.72	level2			191.081	31.1	C10H10N2O2	POS				Organic acids and derivatives	Carboxylic acids and derivatives	Amino acids, peptides, and analogues	2.14676e+07	1.52362e+07	1.08385e+07	6.06023e+06	7.17099e+06	9.09321e+06	8.60476e+06	8.60804e+06	9.30953e+06	6.51738e+06	8.92414e+06	7.66861e+06	6.81619e+06	7.72426e+06	6.52699e+06
3,5-Di-tert-butyl-2-hydroxybenzaldehyde	2.72	level2			235.169	31.1	C15H22O2	POS				Organic oxygen compounds	Organooxygen compounds	Carbonyl compounds	1.0356e+06	1.01826e+06	1.33245e+06	919545	1.14645e+06	1.38535e+06	1.36022e+06	946482	1.27105e+06	1.38148e+06	1.68014e+06	1.45707e+06	1.82216e+06	1.4196e+06	1.21198e+06
1-Ethyl-3-methylimidazolium cation	2.72	level2			111.091	25.1	C6H11N2	POS				Organoheterocyclic compounds	Azoles	Imidazoles	2.44557e+06	1.97839e+06	2.33219e+06	2.6001e+06	2.45754e+06	1.98924e+06	2.5549e+06	3.65049e+07	2.74967e+06	2.56288e+06	2.76384e+06	1.82457e+06	2.08228e+06	2.25668e+06	2.58149e+06
1-Cyclohexylpiperazine	2.72	level2			169.17	24.9	C10H20N2	POS				Organoheterocyclic compounds	Diazinanes	Piperazines	390383	520464	454321	495101	505986	828393	534766	493281	810283	561492	1.09314e+06	524599	514155	629496	569635
3-(5,5-Dimethyl-5,6-dihydro[1,2,4]triazolo[3,4-a]isoquinolin-3-yl)phenol	2.72	level2			292.144	23	C18H17N3O	POS				Organoheterocyclic compounds	Azoles	Triazoles	1.57152e+06	763170	1.54942e+06	771117	1.46009e+06	1.64021e+06	1.58099e+06	973124	852191	515190	1.17353e+06	628942	1.37534e+06	957617	696965
cis-5-Dodecenoic acid	2.72	level2			197.154	22.9	C12H22O2	NEG	HMDB0000529	2430-94-6		Lipids and lipid-like molecules	Fatty Acyls	Fatty acids and conjugates	8.1923e+06	6.46051e+06	4.19304e+06	5.1549e+06	6.16303e+06	5.50167e+06	4.60446e+06	3.59954e+06	4.04246e+06	9.73924e+06	8.09824e+06	3.48522e+06	7.4074e+06	6.63397e+06	7.2434e+06
3-[(Methylsulfonyl)amino]benzoic acid	2.72	level2			214.018	22.2	C8H9NO4S	NEG				Benzenoids	Benzene and substituted derivatives	Sulfanilides	4.54681e+07	4.40734e+07	9.18613e+06	4.63826e+07	8.81346e+06	8.76975e+06	2.70928e+07	2.66965e+07	2.74405e+07	4.50269e+06	4.11851e+07	2.69207e+07	3.05891e+07	3.8325e+07	2.53208e+07
6-Oxocativic acid	2.72	level2			319.227	21	C20H32O3	NEG				Lipids and lipid-like molecules	Prenol lipids	Diterpenoids	5.63966e+06	8.41191e+06	6.94481e+06	6.76207e+06	9.69763e+06	1.07606e+07	1.04081e+07	1.04255e+07	9.63144e+06	1.18165e+07	1.19306e+07	1.49058e+07	1.29165e+07	1.02592e+07	1.02451e+07
a-Santal-10-en-12-oic acid	2.72	level2			233.154	16.2	C15H22O2	NEG				Lipids and lipid-like molecules	Prenol lipids	Sesquiterpenoids	1.41858e+07	5.08357e+06	5.24003e+06	7.69774e+06	1.20599e+07	9.35625e+06	8.08984e+06	9.96195e+06	1.20363e+07	8.25659e+06	9.39165e+06	5.61628e+06	5.37501e+06	6.13022e+06	8.92951e+06
6-Amino-2-imino-5-nitroso-2,3-dihydro-4(1H)-pyrimidinone	2.72	level2			156.052	11.5	C4H5N5O2	POS				Organoheterocyclic compounds	Diazines	Pyrimidines and pyrimidine derivatives	808737	739526	786871	750525	717300	832226	718280	650229	732600	728320	752122	758896	800793	796759	854007
Pyroquilon	2.72	level2			174.092	307.2	C11H11NO	POS	HMDB0037113	57369-32-1	C18487	Organoheterocyclic compounds	Quinolines and derivatives	Quinolones and derivatives	61002.5	153147	3.52335e+06	91667	84280.3	108679	3.27523e+06	121867	162438	75899.4	205538	38865.2	2.9772e+06	97916.9	231270
L-Tyrosine_methyl_ester	2.72	level2			196.097	221.1	C10H13NO3	POS	HMDB0029217	1080-06-4	C03404	Organic acids and derivatives	Carboxylic acids and derivatives	Amino acids, peptides, and analogues	3.07803e+06	3.10886e+06	2.58659e+06	3.03392e+06	2.50112e+06	2.44521e+06	3.53457e+06	3.75175e+06	3.55295e+06	3.33211e+06	4.44931e+06	4.82916e+06	3.96123e+06	4.3861e+06	4.82827e+06
4,5-DIDEMETHYLSIMMONDSIN	2.72	level2			344.135	165.4	C15H23NO8	NEG	HMDB0041207	135074-86-1		Organic oxygen compounds	Organooxygen compounds	Carbohydrates and carbohydrate conjugates	1.01704e+07	1.11677e+07	1.08286e+07	1.44835e+07	1.0497e+07	1.05893e+07	1.02408e+07	9.91373e+06	9.49632e+06	1.05424e+07	8.28286e+06	8.06959e+06	9.71011e+06	8.50999e+06	8.08239e+06
N-Methylcalystegine_C1	2.72	level2			206.102	70.8	C8H15NO5	POS	HMDB0036394	197449-07-3		Alkaloids and derivatives	Tropane alkaloids	Tropane alkaloids	1.1543e+06	1.16758e+06	1.26905e+06	1.15056e+06	1.14371e+06	1.12747e+06	1.41845e+06	1.6301e+06	1.87768e+06	1.65291e+06	2.15355e+06	1.74719e+06	2.29083e+06	2.28271e+06	2.06267e+06
Zalcitabine	2.72	level2			210.088	46.3	C9H13N3O3	NEG	HMDB0015078	7481-89-2	C07207	Nucleosides, nucleotides, and analogues	Pyrimidine nucleosides	Pyrimidine 2',3'-dideoxyribonucleosides	1.48333e+06	1.45212e+06	1.63037e+06	2.04278e+06	1.68916e+06	1.71212e+06	2.09026e+06	2.04632e+06	1.97815e+06	2.61692e+06	2.45904e+06	2.08874e+06	2.67148e+06	2.21005e+06	2.07459e+06
DIHYDROJASMONIC_ACID	2.72	level2			211.134	43.6	C12H20O3	NEG	HMDB0033601	98674-52-3		Lipids and lipid-like molecules	Fatty Acyls	Lineolic acids and derivatives	3.08517e+06	3.65895e+06	2.57002e+06	3.66783e+06	2.25193e+06	2.35099e+06	2.81068e+06	3.08738e+06	3.06173e+06	2.49148e+06	3.75485e+06	2.5118e+06	4.14373e+06	3.64962e+06	2.40867e+06
1-Octadecylamine	2.72	level2			270.315	42.6	C18H39N	POS	HMDB0029586	124-30-1		Organic nitrogen compounds	Organonitrogen compounds	Amines	3.49818e+06	2.31847e+06	1.54133e+06	2.69498e+06	2.16702e+06	3.31701e+06	2.2218e+06	2.70533e+06	2.53838e+06	2.12473e+06	1.40988e+06	1.21916e+06	1.22833e+06	1.253e+06	1.39754e+06
Thromboxane B2	2.72	level2			369.228	42.6	C20H34O6	NEG	HMDB0003252	54397-85-2	C05963				1.50488e+07	2.85811e+07	2.18232e+07	2.24165e+07	2.52093e+07	2.29399e+07	2.67846e+07	2.77521e+07	2.61718e+07	1.36891e+07	1.70965e+07	2.91582e+07	2.706e+07	3.06383e+07	1.9796e+07
PC(35:4)	2.72	level2			768.553	340.6	C43H78NO8P	POS							99587.4	89357	111578	92777.9	125895	123147	102661	99984.4	97897.7	120921	96211.6	111887	89715.7	80336	110648
Lauric diethanolamide	2.72	level2			288.253	309.7	C16H33NO3	POS	HMDB0032358	120-40-1		Lipids and lipid-like molecules	Fatty Acyls	Fatty amides	2.45929e+06	2.31999e+06	2.53065e+06	2.3673e+06	2.37998e+06	2.35765e+06	2.37424e+06	2.21457e+06	2.33604e+06	2.46531e+06	2.29006e+06	2.28778e+06	2.37357e+06	2.35195e+06	2.40177e+06
PC(18:0)	2.72	level2			538.351	125.3	C26H52NO8P	POS		217075-01-9		Lipids and lipid-like molecules	Glycerophospholipids	Glycerophosphocholines	2.79806e+06	3.18993e+06	1.30186e+06	2.62366e+06	1.26743e+06	1.25344e+06	1.92092e+06	2.09657e+06	2.09405e+06	1.76641e+06	1.51346e+06	1.66481e+06	1.51483e+06	1.70424e+06	1.81333e+06
LPC(O-18:1)	2.72	level2			508.376	121.9	C26H54NO6P	POS				Lipids and lipid-like molecules	Glycerophospholipids	Glycerophosphocholines	6.21327e+07	6.49426e+07	6.8784e+07	7.35054e+07	7.0919e+07	7.28747e+07	7.1246e+07	7.37717e+07	7.20871e+07	9.02446e+07	7.36056e+07	7.86935e+07	8.65688e+07	7.87279e+07	8.33892e+07
PC(38:3)	2.72	level2			794.605	19	C46H86NO8P	POS							5.60567e+07	5.91868e+07	5.03901e+07	6.17878e+07	5.80948e+07	5.76125e+07	6.08527e+07	5.12365e+07	5.84785e+07	6.08923e+07	6.50911e+07	6.60076e+07	6.49094e+07	6.50065e+07	6.59037e+07
Oxooctanoylcarnitine (Car(8:1-O))	2.71	level2			302.196	121.6	C15H27NO5	POS	HMDB0240766			Lipids and lipid-like molecules	Fatty Acyls	Fatty acid esters	2.22021e+07	1.1319e+07	1.53304e+07	4.08756e+07	2.51856e+07	3.04057e+07	2.15644e+07	2.68062e+07	2.08027e+07	1.9465e+07	1.70145e+07	1.746e+07	2.18657e+07	2.60367e+07	1.78626e+07
1,2-Diethylhydrazine	2.71	level2			89.1073	305.2	C4H12N2	POS				Organic nitrogen compounds	Organonitrogen compounds	Hydrazines and derivatives	3.5891e+06	3.60526e+06	1.4624e+06	6.00007e+06	2.24791e+06	1.35529e+06	1.79766e+06	3.06591e+06	2.85296e+06	3.32285e+06	5.54511e+06	3.22141e+06	3.47119e+06	3.17095e+06	1.42289e+06
L-NG-Monomethylarginine	2.71	level2			189.135	296.1	C7H16N4O2	POS	HMDB0029416	17035-90-4	C03884	Organic acids and derivatives	Carboxylic acids and derivatives	Amino acids, peptides, and analogues	1.67602e+08	1.60753e+08	1.97594e+08	2.66206e+08	1.90105e+08	2.90014e+08	2.77022e+08	2.89265e+08	2.90167e+08	3.60439e+08	3.5854e+08	1.05778e+08	3.55606e+08	1.87468e+08	2.729e+08
2-(2,4-Dichlorophenyl)-1H-benzimidazole	2.71	level2			263.013	249.2	C13H8Cl2N2	POS				Organoheterocyclic compounds	Benzimidazoles	Phenylbenzimidazoles	2.73077e+06	2.46776e+06	2.85768e+06	3.04908e+06	2.78746e+06	2.83655e+06	3.04049e+06	3.1051e+06	3.30682e+06	3.29083e+06	4.28897e+06	3.96766e+06	3.6728e+06	4.26312e+06	3.9149e+06
L-alpha-glutamyl-L-hydroxyproline	2.71	level2			261.108	243.8	C10H16N2O6	POS				Organic acids and derivatives	Carboxylic acids and derivatives	Amino acids, peptides, and analogues	1.64076e+06	1.63151e+06	1.72123e+06	1.71543e+06	1.77701e+06	1.65589e+06	1.57695e+06	1.7546e+06	1.71986e+06	1.79867e+06	1.59807e+06	1.87782e+06	1.64325e+06	1.69334e+06	1.70524e+06
1,2,3,6-Tetrahydropyridine-4-carboxylic acid	2.71	level2			128.071	241.7	C6H9NO2	POS	HMDB0253644		C13694	Organoheterocyclic compounds	Pyridines and derivatives	Hydropyridines	5.31916e+07	2.00932e+07	1.8833e+07	2.33595e+07	1.84166e+07	1.91988e+07	2.10549e+07	2.29628e+07	1.86687e+07	2.29541e+07	5.23709e+07	1.85073e+07	2.40411e+07	2.56218e+07	1.84946e+07
Pro-Pro	2.71	level2			213.123	239	C10H16N2O3	POS	HMDB0011180	20488-28-2		Organic acids and derivatives	Carboxylic acids and derivatives	Amino acids, peptides, and analogues	5.2596e+06	4.89543e+06	6.79775e+06	9.14697e+06	6.57047e+06	6.67361e+06	6.1542e+06	6.22962e+06	7.19464e+06	9.01068e+06	5.06167e+06	8.6233e+06	1.0008e+07	5.69962e+06	4.56891e+06
1,3-Oxazinan-2-imine	2.71	level2			101.071	188.4	C4H8N2O	POS				Organic acids and derivatives	Carboximidic acids and derivatives	Carboximidic acids	3.13391e+06	3.142e+06	2.28779e+06	2.94085e+06	2.40597e+06	2.37282e+06	6.35932e+06	2.56703e+06	2.60912e+06	2.4802e+06	2.39511e+06	2.44205e+06	6.48846e+06	2.36316e+06	2.52386e+06
2,3-Dehydrosilybin	2.71	level2			481.112	179.4	C25H20O10	POS	HMDB0040513	25166-14-7		Lignans, neolignans and related compounds	Flavonolignans	Flavonolignans	156948	574168	238443	197424	337510	250387	212255	314676	300910	413547	394570	523838	400792	465800	511333
Piperazine-N,N'-bis(2-hydroxypropanesulfonic acid)	2.71	level2			363.09	176	C10H22N2O8S2	POS				Organoheterocyclic compounds	Diazinanes	Piperazines	4.42584e+06	4.49238e+06	5.60189e+06	4.96802e+06	1.04522e+07	1.00359e+07	9.12999e+06	5.39865e+06	9.52887e+06	4.27508e+06	6.78499e+06	1.35219e+07	6.53687e+06	8.54018e+06	7.35495e+06
4',5,7-Trihydroxy 3,3',6,8-tetramethoxyflavone	2.71	level2			391.102	175.9	C19H18O9	POS				Phenylpropanoids and polyketides	Flavonoids	O-methylated flavonoids	2.45883e+07	2.47773e+07	3.83004e+07	3.31252e+07	3.52815e+07	3.20675e+07	3.41905e+07	3.32122e+07	3.41139e+07	3.7333e+07	2.27662e+07	2.41784e+07	2.40894e+07	2.22937e+07	3.4177e+07
N'-[4-[2-[(3-Chlorobenzyl)amino]ethyl]phenyl]thiophene-2-carboxamidine	2.71	level2			370.113	172.5	C20H20ClN3S	POS				Benzenoids	Benzene and substituted derivatives	Phenethylamines	3.04526e+06	4.07867e+06	2.75085e+06	3.04271e+06	2.62618e+06	2.65373e+06	3.41195e+06	3.5394e+06	3.62929e+06	5.16402e+06	3.71785e+06	4.42446e+06	4.6795e+06	4.22811e+06	4.3698e+06
8-Benzyl-1,3,8-triazaspiro[4.5]decane-2,4-dione	2.71	level2			260.139	171.1	C14H17N3O2	POS				Organoheterocyclic compounds	Piperidines	Benzylpiperidines	2.25414e+06	2.09872e+06	1.87688e+06	1.11904e+06	1.38048e+06	1.20399e+06	1.17359e+06	1.51406e+06	1.34978e+06	937750	1.44673e+06	1.13104e+06	1.61579e+06	1.87104e+06	1.40506e+06
7H-[1,2,4]Triazolo[4,3-b][1,2,4]triazole-3,7-diamine	2.71	level2			140.068	166.7	C3H5N7	POS				Organoheterocyclic compounds	Azoles	Triazoles	1.00374e+08	1.2204e+08	9.22315e+07	8.89155e+07	9.75608e+07	9.58898e+07	1.78648e+08	1.82625e+08	1.82126e+08	1.1288e+08	1.93393e+08	2.01908e+08	1.00418e+08	1.18224e+08	2.03489e+08
Pro-Glu	2.71	level2			243.098	164.2	C10H16N2O5	NEG				Organic acids and derivatives	Carboxylic acids and derivatives	Amino acids, peptides, and analogues	3.11245e+06	3.25339e+06	2.57785e+06	3.38931e+06	2.42613e+06	2.53225e+06	3.19664e+06	3.09475e+06	3.05627e+06	3.00245e+06	2.97652e+06	2.91925e+06	3.17507e+06	2.9646e+06	2.97881e+06
3-Amino-5,6-dimethyl-2-pyrazinecarboxylic acid	2.71	level2			168.077	154.2	C7H9N3O2	POS				Organoheterocyclic compounds	Diazines	Pyrazines	3.45315e+06	3.09288e+06	3.26795e+06	2.8335e+06	3.0116e+06	3.10001e+06	2.55282e+06	2.48747e+06	2.85229e+06	2.69069e+06	2.49749e+06	2.493e+06	2.4449e+06	2.43181e+06	2.26321e+06
D-myo-Inositol, 1-[2-hydroxy-3-[(1-oxo-9,12-octadecadienyl)oxy]propyl hydrogen phosphate], [S-(Z,Z)]-	2.71	level2			595.289	151.5	C27H49O12P	NEG							1.18318e+06	1.09112e+06	1.46421e+06	1.43886e+06	1.48184e+06	1.56828e+06	1.67698e+06	1.73127e+06	1.65339e+06	2.20454e+06	1.94728e+06	1.63058e+06	2.38066e+06	1.86011e+06	1.46463e+06
N-Acetyl-D-galactosaminitol	2.71	level2			224.113	145.5	C8H17NO6	POS				Organic oxygen compounds	Organooxygen compounds	Carbohydrates and carbohydrate conjugates	2.55452e+06	2.81399e+06	4.14345e+06	2.74484e+06	4.31895e+06	4.15669e+06	3.49414e+06	3.47883e+06	3.56504e+06	3.15194e+06	3.05012e+06	3.35677e+06	3.27112e+06	3.40459e+06	3.46064e+06
6-Benzylaminouracil	2.71	level2			218.092	132.1	C11H11N3O2	POS				Benzenoids	Benzene and substituted derivatives	Benzylamines	1.00024e+06	1.73153e+06	940942	1.53808e+06	945254	1.02334e+06	1.08611e+06	1.11496e+06	1.90731e+06	1.1703e+06	1.42724e+06	1.1561e+06	1.17768e+06	1.22994e+06	1.10643e+06
1-Benzylpyrrolidine-3-carboxylic acid	2.71	level2			206.118	127.2	C12H15NO2	POS				Organoheterocyclic compounds	Pyrrolidines	Pyrrolidine carboxylic acids and derivatives	5.14031e+06	5.24462e+06	4.42086e+06	5.02982e+06	4.28752e+06	4.61593e+06	5.62442e+06	5.8964e+06	5.89311e+06	7.50178e+06	7.63525e+06	6.30578e+06	7.47979e+06	7.23146e+06	6.16665e+06
1-(5-Nitro-1H-indol-3-yl)ethan-1-one	2.71	level2			205.061	113	C10H8N2O3	POS				Organoheterocyclic compounds	Indoles and derivatives	Indoles	431085	276287	280765	266493	345914	365535	391931	361875	270364	221809	455744	191827	471465	533866	559487
N-Oleoyl-D-erythro-sphingosylphosphorylcholine	2.71	level2			729.589	103.1	C41H81N2O6P	POS	HMDB0012101	108392-10-5		Lipids and lipid-like molecules	Sphingolipids	Phosphosphingolipids	1.08256e+08	1.13525e+08	9.80645e+07	1.10839e+08	9.98459e+07	9.7906e+07	1.04277e+08	1.04247e+08	1.03184e+08	1.03798e+08	9.24973e+07	1.15909e+08	9.50485e+07	9.81361e+07	1.11486e+08
N-Nervonoyl-D-erythro-sphingosylphosphorylcholine	2.71	level2			813.683	98.5	C47H93N2O6P	POS	HMDB0012107	94359-13-4	C00550	Lipids and lipid-like molecules	Sphingolipids	Phosphosphingolipids	5.45136e+08	4.78322e+08	4.59852e+08	3.24389e+08	3.95919e+08	4.87882e+08	3.73666e+08	3.71384e+08	3.95826e+08	4.51307e+08	3.24507e+08	3.92921e+08	2.93966e+08	2.61433e+08	3.41809e+08
4'-Ethenyl-2'-hydroxy-1,4',4a-trimethyl-5-oxospiro[2,3,4,7,8,8a-hexahydronaphthalene-6,1'-cyclopentane]-1-carboxylic acid	2.71	level2			335.221	81	C20H30O4	POS				Organic oxygen compounds	Organooxygen compounds	Alcohols and polyols	4.16033e+07	2.38965e+07	1.79021e+07	2.2486e+07	1.9124e+07	1.867e+07	1.87583e+07	3.04404e+07	2.13003e+07	2.05789e+07	2.38612e+07	7.7439e+07	2.03462e+07	2.37274e+07	3.97317e+07
5-Nitro-2-propoxyaniline	2.71	level2			197.092	74.2	C9H12N2O3	POS	HMDB0037688	553-79-7		Benzenoids	Benzene and substituted derivatives	Nitrobenzenes	1.46552e+06	1.55414e+06	2.04583e+06	1.8068e+06	2.8833e+06	1.8646e+06	2.27501e+06	1.84716e+06	1.65282e+06	2.24001e+06	1.42441e+06	1.78515e+06	1.71411e+06	1.59891e+06	1.72603e+06
Hexadecanedioic acid, 3,3,14,14-tetramethyl-	2.71	level2			341.269	46.9	C20H38O4	NEG	HMDB0254402			Lipids and lipid-like molecules	Fatty Acyls	Fatty acids and conjugates	2.33393e+06	2.2907e+06	1.95823e+06	2.59566e+06	1.85018e+06	2.04295e+06	2.03652e+06	1.95613e+06	1.98275e+06	2.15951e+06	2.32488e+06	1.4833e+06	2.277e+06	2.11884e+06	1.60182e+06
1H-Pyrazolo[3,4-d]pyrimidine-3,4-diamine, N3-(4-fluorophenyl)-	2.71	level2			245.095	46.6	C11H9FN6	POS				Organoheterocyclic compounds	Pyrazolopyrimidines	Pyrazolo[3,4-d]pyrimidines	5.30975e+06	5.15382e+06	3.69976e+06	5.13961e+06	4.10839e+06	3.96617e+06	5.0205e+06	5.87187e+06	5.01484e+06	5.10323e+06	5.64859e+06	4.7263e+06	5.92097e+06	6.11786e+06	5.85281e+06
1-Hexadecyl-2-(9Z-octadecenoyl)-sn-glycero-3-phosphocholine	2.71	level2			746.604	36.8	C42H84NO7P	POS				Lipids and lipid-like molecules	Glycerophospholipids	Glycerophosphocholines	8.65045e+07	9.12585e+07	7.81535e+07	1.42621e+08	7.7842e+07	7.96347e+07	8.22089e+07	8.34897e+07	8.35715e+07	8.04617e+07	8.03448e+07	9.59093e+07	7.74971e+07	7.78609e+07	8.7547e+07
1,2-Diarachidonoyl-sn-glycero-3-phosphocholine	2.71	level2			830.567	33.7	C48H80NO8P	POS	HMDB0008443			Lipids and lipid-like molecules	Glycerophospholipids	Glycerophosphocholines	1.57911e+07	1.58581e+07	2.4723e+07	1.64067e+07	2.2534e+07	2.36212e+07	2.02181e+07	2.11648e+07	2.23112e+07	2.34073e+07	1.66779e+07	2.03655e+07	2.06665e+07	1.70858e+07	1.92843e+07
3-(3-Chlorophenyl)-2,4-imidazolidinedione	2.71	level2			211.026	24.3	C9H7ClN2O2	POS				Organoheterocyclic compounds	Azolidines	Imidazolidines	665276	466423	703384	559934	747491	804410	684715	634935	596633	683668	995853	505204	889138	1.00885e+06	526523
1-{[4-(Dimethylamino)benzyl]amino}-2-propanol	2.71	level2			209.165	10	C12H20N2O	POS				Benzenoids	Benzene and substituted derivatives	Phenylmethylamines	197261	171744	408469	179272	160566	176920	176598	161089	199634	197909	216902	186827	201098	203625	174302
Methocarbamol	2.71	level2			242.102	359.4	C11H15NO5	POS	HMDB0014567	532-03-6		Benzenoids	Phenol ethers	Anisoles	358526	324617	308182	334595	287002	309270	347845	370931	411042	374813	478354	381643	413825	451511	374311
Aprobarbital	2.71	level2			211.108	263.8	C10H14N2O3	POS	HMDB0015441	77-02-1	C07826	Organoheterocyclic compounds	Diazines	Pyrimidines and pyrimidine derivatives	1.02921e+06	975095	990813	1.01371e+06	1.06895e+06	1.1021e+06	1.0998e+06	1.17245e+06	1.151e+06	1.17421e+06	1.29479e+06	1.3112e+06	1.18963e+06	1.19682e+06	1.51803e+06
Propyzamide	2.71	level2			254.015	51.9	C12H11Cl2NO	NEG	HMDB0256847		C14333	Benzenoids	Benzene and substituted derivatives	Benzoic acids and derivatives	8.76154e+07	8.48532e+07	1.19683e+08	1.09343e+08	1.32058e+08	1.21104e+08	1.25345e+08	1.14118e+08	1.11414e+08	1.17884e+08	1.14215e+08	1.09004e+08	1.22175e+08	1.19813e+08	1.17539e+08
Allose	2.71	level2			161.045	173.2	C6H12O6	NEG	HMDB0062473	39392-62-6	C01487	Organic oxygen compounds	Organooxygen compounds	Carbohydrates and carbohydrate conjugates	2.00291e+08	2.09603e+08	2.00003e+08	1.94199e+08	1.88566e+08	1.94288e+08	2.0051e+08	1.89319e+08	1.90043e+08	2.0834e+08	1.82033e+08	1.98507e+08	1.83775e+08	1.892e+08	1.95485e+08
LPA(20:4)	2.71	level2			459.25	160	C23H39O7P	POS	HMDB0062312						4.18019e+06	3.69675e+06	4.67957e+06	6.88493e+06	5.52337e+06	5.94372e+06	5.63309e+06	5.13166e+06	5.21746e+06	6.18765e+06	6.13114e+06	4.73111e+06	8.18882e+06	5.68895e+06	3.32368e+06
4-Hydroxyglutamic acid	2.71	level2			144.03	111.3	C5H9NO5	NEG	HMDB0002273	2485-33-8	C05947	Organic acids and derivatives	Carboxylic acids and derivatives	Amino acids, peptides, and analogues	2.19806e+07	2.17743e+07	1.41953e+07	2.2132e+07	1.43796e+07	1.38241e+07	1.5591e+07	1.6968e+07	1.40323e+07	1.02369e+07	1.31512e+07	1.04941e+07	1.18031e+07	1.39415e+07	1.18613e+07
Eicoseneoylcarnitine (Car(20:1))	2.71	level2			454.389	84.5	C27H51NO4	POS							86971.4	10991.4	146593	605519	293768	301302	146004	165054	247729	99549.7	174958	323480	293675	201809	30187.1
LPC(32:0)	2.71	level2			720.588	38.5	C40H82NO7P	POS							8.58753e+07	7.56859e+07	6.37608e+07	5.78482e+07	6.10614e+07	6.76406e+07	5.84853e+07	5.93876e+07	5.73055e+07	5.35758e+07	4.9196e+07	5.15425e+07	4.18135e+07	3.93679e+07	4.44774e+07
PC(37:5)	2.71	level2			776.557	33.3	C45H80NO8P	POS	HMDB0007956			Lipids and lipid-like molecules	Glycerophospholipids	Glycerophosphocholines	1.21352e+07	1.15041e+07	1.30781e+07	1.0583e+07	9.70069e+06	1.20337e+07	1.25727e+07	1.19816e+07	1.33005e+07	1.02417e+07	1.74256e+07	1.81468e+07	1.41542e+07	1.52973e+07	1.73402e+07
Lys-Leu	2.7	level2			260.197	298.9	C12H25N3O3	POS	HMDB0028955	7369-79-1		Organic acids and derivatives	Carboxylic acids and derivatives	Amino acids, peptides, and analogues	2.00351e+06	1.88598e+06	1.74085e+06	2.08145e+06	1.78711e+06	1.75947e+06	1.84574e+06	1.90172e+06	1.76659e+06	1.84788e+06	1.87381e+06	1.81302e+06	2.08623e+06	2.03389e+06	1.84531e+06
Dutasteride	2.7	level2			529.227	249.1	C27H30F6N2O2	POS	HMDB0015258	164656-23-9		Lipids and lipid-like molecules	Steroids and steroid derivatives	Androstane steroids	69674.6	46133.6	27200.9	32039.6	20984.6	25690.2	59166.5	10346.4	38635.1	14629.1	39343.2	41882.4	33669.1	51100.4	44692.2
3-(4-Nitrophenyl)propanoic acid	2.7	level2			196.061	243.8	C9H9NO4	POS				Phenylpropanoids and polyketides	Phenylpropanoic acids	Phenylpropanoic acids	81815.2	268558	39079.4	68677.4	278047	284918	316589	90106	92205.2	25432.2	104630	79689.8	301350	92118	105468
Glyzarin	2.7	level2			295.096	241.1	C18H14O4	POS	HMDB0029534	62820-28-4		Phenylpropanoids and polyketides	Isoflavonoids	Isoflav-2-enes	772062	700722	513903	660676	593237	590611	793670	785590	737533	1.1618e+06	964866	1.05748e+06	834694	941735	1.06956e+06
4-(4-Amino-3-nitrophenyl)-1(2H)-phthalazinone	2.7	level2			283.084	219.1	C14H10N4O3	POS				Organoheterocyclic compounds	Diazines	Pyridazines and derivatives	2.17826e+06	2.3619e+06	2.83196e+06	2.35564e+06	2.87283e+06	2.9605e+06	2.13141e+06	2.02866e+06	2.09999e+06	2.21985e+06	1.74941e+06	2.02819e+06	1.91846e+06	1.86638e+06	1.85278e+06
Argininic_acid	2.7	level2			176.103	217.8	C6H13N3O3	POS	HMDB0003148	157-07-3		Organic acids and derivatives	Carboxylic acids and derivatives	Amino acids, peptides, and analogues	1.60911e+07	1.49518e+07	1.3361e+07	1.58195e+07	1.33011e+07	1.38452e+07	1.43863e+07	1.462e+07	1.49053e+07	1.46596e+07	1.89357e+07	1.22418e+07	1.66832e+07	1.58372e+07	1.33436e+07
N-(4-Chloro-3-nitrophenyl)-3-methylbenzamide	2.7	level2			289.039	217.3	C14H11ClN2O3	NEG				Benzenoids	Benzene and substituted derivatives	Anilides	2.02262e+06	1.90774e+06	1.8718e+06	2.08219e+06	1.83682e+06	1.73577e+06	1.85756e+06	1.91767e+06	1.8944e+06	2.14228e+06	1.91737e+06	1.89311e+06	2.00923e+06	1.94196e+06	1.8699e+06
2-(Naphthalen-1-yl)-1H-1,3-benzodiazole	2.7	level2			245.107	196.7	C17H12N2	POS				Benzenoids	Naphthalenes	Naphthalenes	1.98377e+06	2.84273e+06	1.68996e+06	3.39392e+06	1.9052e+06	1.70832e+06	1.51332e+06	1.64416e+06	2.80014e+06	2.99505e+06	2.66717e+06	2.60162e+06	2.76542e+06	2.47748e+06	2.37863e+06
2,4,6-Trimethoxypyrimidine	2.7	level2			171.077	188.3	C7H10N2O3	POS				Organic oxygen compounds	Organooxygen compounds	Ethers	3.39872e+06	4.31829e+06	2.22666e+06	3.63842e+06	2.11987e+06	4.3084e+06	2.8611e+06	2.8706e+06	2.88176e+06	4.68875e+06	2.8296e+06	2.43418e+06	3.05954e+06	2.61212e+06	4.62338e+06
5-Isopropyl-5-methylhydantoin	2.7	level2			157.097	181.9	C7H12N2O2	POS				Organoheterocyclic compounds	Azolidines	Imidazolidines	1.89653e+06	1.14765e+06	1.01859e+06	1.06017e+06	823861	1.18681e+06	1.30493e+06	1.93192e+06	1.9221e+06	1.48869e+06	2.20651e+06	1.34733e+06	1.32757e+06	1.97005e+06	907910
Thymol blue	2.7	level2			467.189	155.5	C27H30O5S	POS	HMDB0259055			Organoheterocyclic compounds	Benzofurans	Benzofuranones	1.23306e+06	1.25594e+06	1.08174e+06	2.2224e+06	1.75237e+06	1.58752e+06	1.72835e+06	1.86756e+06	1.8588e+06	1.7315e+06	1.44961e+06	3.88764e+06	1.302e+06	1.43232e+06	2.20299e+06
2-(4-Amino-1-piperidinyl)acetamide	2.7	level2			158.129	153.5	C7H15N3O	POS				Organic acids and derivatives	Carboxylic acids and derivatives	Amino acids, peptides, and analogues	9.64258e+06	9.70496e+06	1.03521e+07	1.15698e+07	1.10524e+07	1.10423e+07	1.07537e+07	1.21542e+07	1.05805e+07	1.01407e+07	1.12941e+07	1.0512e+07	1.0494e+07	1.12168e+07	1.03559e+07
Atropic acid	2.7	level2			147.045	153.5	C9H8O2	NEG				Benzenoids	Benzene and substituted derivatives	Styrenes	2.13894e+06	2.06412e+06	2.00827e+06	2.23065e+06	1.99525e+06	2.21044e+06	2.02428e+06	1.95764e+06	1.90287e+06	1.79138e+06	1.90011e+06	1.62757e+06	1.82817e+06	1.89377e+06	1.72132e+06
3-Hydroxyhexadecanoylcarnitine	2.7	level2			416.337	123.9	C23H45NO5	POS	HMDB0013336	195207-76-2		Lipids and lipid-like molecules	Fatty Acyls	Fatty acid esters	1.1782e+06	708352	2.15076e+06	2.5046e+06	2.9861e+06	2.77918e+06	2.46712e+06	2.33133e+06	2.25521e+06	1.10802e+06	2.7156e+06	4.6389e+06	4.31999e+06	3.44492e+06	1.93295e+06
Montecristin	2.7	level2			575.503	117	C37H66O4	POS	HMDB0029795	185336-15-6		Lipids and lipid-like molecules	Fatty Acyls	Fatty alcohols	1.95331e+07	1.82271e+07	1.71833e+07	1.60773e+07	1.73469e+07	1.75874e+07	1.59922e+07	1.58675e+07	1.60099e+07	1.71037e+07	1.54866e+07	1.68067e+07	1.35225e+07	1.34784e+07	1.53323e+07
Mepanipyrim-2-hydroxypropyl	2.7	level2			244.144	109.7	C14H17N3O	POS				Benzenoids	Benzene and substituted derivatives	Aniline and substituted anilines	3.7624e+06	3.80563e+06	4.2902e+06	2.45652e+06	3.29583e+06	3.09687e+06	3.72442e+06	3.37602e+06	3.42617e+06	2.66856e+06	4.48831e+06	3.15868e+06	3.1443e+06	3.69682e+06	2.54059e+06
PyroGlu-Val	2.7	level2			227.103	103.8	C10H16N2O4	NEG				Organic acids and derivatives	Carboxylic acids and derivatives	Amino acids, peptides, and analogues	935667	909720	925132	1.09525e+06	775793	699160	1.10066e+06	1.02984e+06	1.04165e+06	1.14553e+06	1.30046e+06	942916	1.19735e+06	1.16414e+06	1.05371e+06
2-Amino-6-ethyl-4(3H)-pyrimidinone	2.7	level2			140.082	101.8	C6H9N3O	POS				Organoheterocyclic compounds	Diazines	Pyrimidines and pyrimidine derivatives	9.0642e+06	4.40611e+06	9.59605e+06	4.77345e+06	1.03148e+07	5.21088e+06	2.5586e+06	8.53865e+06	8.44208e+06	2.9834e+06	6.00962e+06	3.34818e+06	1.01147e+07	2.25126e+06	5.26052e+06
10-Hydroxy-2,4b,8-trimethyl-2-(2-((3,4,5-trihydroxy-6-(hydroxymethyl)tetrahydro-2H-pyran-2-yl)oxy)ethyl)dodecahydro-4a,10a-epoxyphenanthrene-8-carboxylic acid	2.7	level2			513.272	101.6	C26H42O10	NEG				Lipids and lipid-like molecules	Fatty Acyls	Fatty acyl glycosides	792205	677032	421531	736944	389021	334911	577453	450244	497937	391461	383202	679022	387401	351918	438716
Hymexazole	2.7	level2			100.039	100.8	C4H5NO2	POS				Organoheterocyclic compounds	Azoles	Isoxazoles	7.39516e+06	8.26493e+06	1.71601e+07	4.2658e+06	7.19405e+06	7.10721e+06	7.00341e+06	1.40047e+07	4.83883e+06	7.90516e+06	7.84778e+06	8.04258e+06	6.9382e+06	7.45332e+06	4.70637e+06
4-Hydroxychalcone	2.7	level2			225.09	99.2	C15H12O2	POS	HMDB0032584	20426-12-4	C14231	Phenylpropanoids and polyketides	Linear 1,3-diarylpropanoids	Chalcones and dihydrochalcones	643159	618523	909191	879397	789884	856546	1.14371e+06	1.03728e+06	1.19028e+06	967118	2.03157e+06	1.17795e+06	1.89742e+06	1.69731e+06	1.28113e+06
Dorzolamide	2.7	level2			323.019	92.8	C10H16N2O4S3	NEG	HMDB0015007	120279-96-1	C06969	Organoheterocyclic compounds	Thiophenes	2,3,5-trisubstituted thiophenes	726137	703725	1.14011e+06	741125	1.10301e+06	1.0967e+06	636363	646663	693432	617834	433252	536140	533091	511308	441198
6-Thioinosine	2.7	level2			283.051	72.1	C10H12N4O4S	NEG				Nucleosides, nucleotides, and analogues	Purine nucleosides	Purine nucleosides	1.311e+07	1.2131e+07	1.68249e+07	1.71718e+07	1.74944e+07	1.69966e+07	1.60644e+07	1.60594e+07	1.60827e+07	1.5227e+07	1.47928e+07	1.72412e+07	1.66969e+07	1.60809e+07	1.55345e+07
6,18,19-Trihydroxytrachyloban-2-one	2.7	level2			335.221	61.2	C20H30O4	POS				Lipids and lipid-like molecules	Prenol lipids	Diterpenoids	1.06396e+07	2.47833e+07	1.38022e+07	1.91483e+07	2.30937e+07	1.57464e+07	1.60938e+07	2.49057e+07	1.64156e+07	1.80333e+07	2.99184e+07	2.10034e+07	2.61704e+07	1.91281e+07	2.08047e+07
Trihydroxycholestanoic acid	2.7	level2			449.327	58.9	C27H46O5	NEG	HMDB0000601	547-98-8		Lipids and lipid-like molecules	Steroids and steroid derivatives	Bile acids, alcohols and derivatives	45825.4	89264.2	346942	114169	573692	322030	290642	302887	149725	189055	141246	155224	200678	185611	333213
15S-Hydroperoxy-11Z,13E-eicosadienoic acid	2.7	level2			339.254	48.2	C20H36O4	NEG				Lipids and lipid-like molecules	Fatty Acyls	Eicosanoids	987375	1.3419e+06	917039	1.33741e+06	1.17008e+06	996214	1.09922e+06	1.17131e+06	1.16202e+06	1.39018e+06	931167	894017	1.3145e+06	1.00697e+06	854111
3-Ethyl-2-piperazinone	2.7	level2			129.102	41.5	C6H12N2O	POS				Organic acids and derivatives	Carboxylic acids and derivatives	Amino acids, peptides, and analogues	1.68522e+06	1.45961e+06	1.49962e+06	1.43108e+06	667873	1.52776e+06	1.80788e+06	1.42014e+06	1.88161e+06	659085	2.28125e+06	1.32767e+06	2.34632e+06	1.65803e+06	1.2551e+06
Palmitoyleicosapentaenoyl phosphatidylcholine	2.7	level2			780.552	36.6	C44H78NO8P	POS				Lipids and lipid-like molecules	Glycerophospholipids	Glycerophosphocholines	2.28455e+08	2.06524e+08	2.57919e+08	2.34885e+08	2.52632e+08	2.4804e+08	2.63313e+08	2.58244e+08	2.58844e+08	2.49912e+08	2.61534e+08	2.72796e+08	2.58239e+08	2.78895e+08	2.80034e+08
1-(1Z-Octadecenyl)-2-(5Z,8Z,11Z,14Z-eicosatetraenoyl)-sn-glycero-3-phosphoethanolamine	2.7	level2			752.557	33.9	C43H78NO7P	POS	HMDB0005779	144371-69-7	C00350	Lipids and lipid-like molecules	Glycerophospholipids	Glycerophosphoethanolamines	2.9938e+07	2.89935e+07	3.06236e+07	2.79366e+07	2.61029e+07	2.80682e+07	2.77033e+07	2.87794e+07	2.60407e+07	2.3945e+07	3.21897e+07	3.60296e+07	2.58988e+07	2.83681e+07	3.43984e+07
N-Tetracosenoyl-4-sphingenine	2.7	level2			648.628	16.3	C42H81NO3	POS	HMDB0004953		C00195	Lipids and lipid-like molecules	Sphingolipids	Ceramides	7.16894e+07	7.85821e+07	3.84336e+07	6.98344e+07	4.58306e+07	4.69212e+07	3.63193e+07	2.95488e+07	3.40122e+07	3.7067e+07	4.47366e+07	4.70382e+07	3.65729e+07	3.4691e+07	4.08258e+07
Daidzein 4'-sulfate	2.7	level2			333.007	13.9	C15H10O7S	NEG	HMDB0240698			Phenylpropanoids and polyketides	Isoflavonoids	Isoflav-2-enes	6.51629e+07	7.25413e+07	6.39118e+07	7.01397e+07	6.83466e+07	7.0737e+07	7.15296e+07	7.22682e+07	6.99517e+07	5.74914e+07	1.01393e+08	6.47254e+07	8.72112e+07	8.86757e+07	6.45008e+07
gamma-Glutamylthreonine	2.7	level2			249.108	238.9	C9H16N2O6	POS	HMDB0029159	5652-48-2		Organic acids and derivatives	Carboxylic acids and derivatives	Amino acids, peptides, and analogues	2.44265e+06	2.31923e+06	1.88496e+06	2.42558e+06	1.88687e+06	1.84623e+06	1.81577e+06	1.88585e+06	1.96503e+06	2.33666e+06	1.72228e+06	1.65758e+06	1.83783e+06	1.70643e+06	1.63793e+06
PC(34:5)	2.7	level2			752.52	38.5	C42H74NO8P	POS							3.8644e+07	3.64746e+07	2.68014e+07	3.8361e+07	2.37237e+07	2.55025e+07	3.07207e+07	3.19007e+07	3.42276e+07	2.77282e+07	3.2903e+07	4.09514e+07	3.29131e+07	3.50649e+07	3.77859e+07
(S)-3,4-Dihydroxybutyric acid (lithium hydrate)	2.7	level2			119.035	33.5	C4H8O4	NEG	HMDB0000337	51267-44-8		Organic acids and derivatives	Hydroxy acids and derivatives	Beta hydroxy acids and derivatives	7.13549e+06	8.84271e+06	7.12511e+06	6.79282e+06	4.82446e+06	7.14542e+06	6.28462e+06	6.11747e+06	7.17177e+06	3.38716e+06	3.71255e+06	8.73804e+06	6.24651e+06	6.19183e+06	7.03182e+06
PC(42:6)	2.7	level2			862.63	33.3	C50H88NO8P	POS							1.4789e+07	1.47244e+07	1.26708e+07	1.25015e+07	1.24684e+07	1.29035e+07	1.41993e+07	1.30244e+07	1.33721e+07	1.6437e+07	1.06976e+07	1.42886e+07	1.19074e+07	1.27268e+07	1.31714e+07
PC(36:5)	2.7	level2			780.552	19	C44H78NO8P	POS	HMDB0007890			Lipids and lipid-like molecules	Glycerophospholipids	Glycerophosphocholines	9.9757e+07	1.05388e+08	1.07129e+08	1.21612e+08	1.1641e+08	1.15802e+08	1.26299e+08	1.05429e+08	1.16802e+08	1.20624e+08	1.35186e+08	1.37946e+08	1.36502e+08	1.33442e+08	1.35976e+08
PC(35:5)	2.7	level2			748.526	34.4	C43H76NO8P	POS							8.20653e+06	7.46572e+06	9.1025e+06	7.39138e+06	9.29673e+06	8.35483e+06	1.09046e+07	1.14258e+07	1.07494e+07	1.33306e+07	1.23925e+07	1.54931e+07	1.05908e+07	1.46811e+07	1.60504e+07
Nonenoylcarnitine (Car(9:1))	2.69	level2			300.217	123.8	C16H29NO4	POS	HMDB0241744						582321	459856	383546	668569	437477	524058	444943	438597	591733	426617	561472	311420	511321	496237	296398
p-Phenylenediamine	2.69	level2			109.076	308.2	C6H8N2	POS	HMDB0256055		C19499	Benzenoids	Benzene and substituted derivatives	Aniline and substituted anilines	2.54394e+06	3.65626e+06	3.80432e+06	5.90074e+06	3.87051e+06	3.66286e+06	2.45461e+06	5.79582e+06	2.9501e+06	3.94801e+06	5.65224e+06	3.59489e+06	4.10902e+06	3.97108e+06	6.35115e+06
2-Guanidinopropionic acid	2.69	level2			132.077	283.7	C4H9N3O2	POS				Organic acids and derivatives	Carboxylic acids and derivatives	Amino acids, peptides, and analogues	1.25765e+06	1.81187e+07	1.95616e+07	2.04966e+07	1.98926e+07	2.12278e+06	3.02029e+07	2.00653e+07	2.02806e+07	1.18206e+06	2.03972e+07	2.05961e+07	1.71195e+06	2.08016e+07	6.96421e+06
Pro-Arg	2.69	level2			272.172	262.3	C11H21N5O3	POS				Organic acids and derivatives	Carboxylic acids and derivatives	Amino acids, peptides, and analogues	278639	210945	558678	840178	399819	384719	572779	524972	353283	372214	376011	387017	536380	347038	227231
O-Methyl-DL-serine	2.69	level2			120.066	241.5	C4H9NO3	POS	HMDB0341365			Organic acids and derivatives	Carboxylic acids and derivatives	Amino acids, peptides, and analogues	4.13325e+06	4.12782e+06	3.60603e+06	8.64104e+06	4.29289e+06	3.7622e+06	3.43907e+06	3.6052e+06	3.46063e+06	3.91163e+06	3.18663e+06	2.89398e+06	3.31459e+06	3.07104e+06	2.92168e+06
5-Nitro-N-(3-pyridinylmethyl)-2-furamide	2.69	level2			248.066	226.7	C11H9N3O4	POS				Organoheterocyclic compounds	Furans	Nitrofurans	331299	400179	509933	651233	514780	566290	751039	749161	741865	651282	1.09171e+06	898706	1.44465e+06	987705	744947
3-(Difluoromethyl)[1,2,4]triazolo[3,4-b][1,3,4]thiadiazol-6-amine	2.69	level2			192.015	204.4	C4H3F2N5S	POS				Organoheterocyclic compounds	Azoles	Thiadiazoles	639810	567179	960549	587734	898443	998059	699519	652786	723771	814765	634932	681894	670839	690177	721082
3-Hydroxyoctadecanoic acid	2.69	level2			299.259	201.9	C18H36O3	NEG				Lipids and lipid-like molecules	Fatty Acyls	Fatty acids and conjugates	827455	735353	1.62441e+06	2.18885e+06	1.60338e+06	1.6631e+06	1.71667e+06	1.67007e+06	1.79088e+06	752724	1.52697e+06	1.62776e+06	1.6659e+06	1.82931e+06	1.57011e+06
L-.beta.-Homoglutamine	2.69	level2			161.092	201.8	C6H12N2O3	POS				Organic acids and derivatives	Carboxylic acids and derivatives	Amino acids, peptides, and analogues	1.09455e+06	1.16941e+06	905177	1.19953e+06	907186	1.00269e+06	1.169e+06	1.37814e+06	1.3369e+06	1.30525e+06	2.11829e+06	1.38754e+06	1.78814e+06	1.81374e+06	1.44976e+06
Isovalerylsarcosine	2.69	level2			174.112	201.2	C8H15NO3	POS	HMDB0002087	88127-29-1		Organic acids and derivatives	Carboxylic acids and derivatives	Amino acids, peptides, and analogues	2.33117e+06	2.56847e+06	2.09737e+06	2.77434e+06	2.21564e+06	2.2099e+06	2.59989e+06	2.76002e+06	2.70813e+06	3.09057e+06	2.96882e+06	3.40621e+06	3.10567e+06	3.03205e+06	3.27996e+06
Benzonitrile, 3-fluoro-5-(2-methyl-5-benzothiazolyl)-	2.69	level2			269.053	183.4	C15H9FN2S	POS				Organoheterocyclic compounds	Benzothiazoles	Benzothiazoles	2.61933e+06	3.83877e+06	1.88161e+06	2.62717e+06	1.64065e+06	1.59572e+06	3.07879e+06	2.82858e+06	2.56753e+06	3.79781e+06	3.34537e+06	3.37803e+06	3.60394e+06	3.31913e+06	3.37747e+06
Prolyl-Tyrosine	2.69	level2			279.134	172.8	C14H18N2O4	POS	HMDB0029029			Organic acids and derivatives	Carboxylic acids and derivatives	Amino acids, peptides, and analogues	3.86871e+06	7.88688e+06	4.95749e+06	4.73844e+06	6.64845e+06	4.77367e+06	4.19445e+06	6.7507e+06	6.71808e+06	7.95716e+06	4.16409e+06	8.62437e+06	6.24814e+06	6.67486e+06	5.93675e+06
3(2H)-Pyridazinone, 4-chloro-5-(4-morpholinyl)-	2.69	level2			216.054	159.4	C8H10ClN3O2	POS				Organic nitrogen compounds	Organonitrogen compounds	Amines	1.36374e+07	1.2614e+07	1.36373e+07	1.34139e+07	1.40023e+07	1.38992e+07	1.19738e+07	1.42117e+07	1.41219e+07	1.39935e+07	1.46705e+07	1.41736e+07	1.29133e+07	1.4768e+07	1.43681e+07
L-3-Aminoisobutyric acid	2.69	level2			102.056	158.2	C4H9NO2	NEG	HMDB0002166	4249-19-8	C03284	Organic acids and derivatives	Carboxylic acids and derivatives	Amino acids, peptides, and analogues	4.30937e+06	4.20844e+06	4.13248e+06	4.45343e+06	4.77265e+06	4.66069e+06	4.65368e+06	4.583e+06	5.08131e+06	4.60256e+06	5.15017e+06	5.03307e+06	4.73987e+06	5.1586e+06	5.42862e+06
4-Chloro-2-methyl-5-(4-morpholinyl)-3(2H)-pyridazinone	2.69	level2			230.07	155.5	C9H12ClN3O2	POS				Organic nitrogen compounds	Organonitrogen compounds	Amines	1.43634e+06	1.25724e+06	1.43774e+06	1.52562e+06	1.413e+06	1.30464e+06	1.16522e+06	1.97108e+06	1.60249e+06	1.53724e+06	1.82567e+06	2.70807e+06	1.46937e+06	1.69776e+06	1.55148e+06
4,4-Dimethyl-4,5-dihydro-1,3-oxazol-2-amine	2.69	level2			115.087	149.6	C5H10N2O	POS				Organoheterocyclic compounds	Azolines	Oxazolines	1.09409e+06	1.00405e+06	1.29238e+06	1.2606e+06	2.5786e+06	2.7416e+06	1.74244e+06	1.08134e+06	1.07413e+06	1.08248e+06	1.01196e+06	1.2154e+06	973060	1.1918e+06	1.12044e+06
.beta.-D-Glucopyranosiduronic acid, 4-(7-hydroxy-4-oxo-4H-1-benzopyran-3-yl)phenyl	2.69	level2			429.083	146.8	C21H18O10	NEG	HMDB0041717			Phenylpropanoids and polyketides	Isoflavonoids	Isoflavonoid O-glycosides	277224	307043	199369	252718	195645	183579	307604	298942	276229	227881	435555	364911	324282	404496	388613
Tyrosyl-Proline	2.69	level2			279.134	124.4	C14H18N2O4	POS	HMDB0029113			Organic acids and derivatives	Carboxylic acids and derivatives	Amino acids, peptides, and analogues	1.29239e+07	1.51739e+07	1.0679e+07	1.32163e+07	9.80428e+06	9.90982e+06	1.23521e+07	1.20011e+07	1.15402e+07	1.20809e+07	1.31239e+07	9.81067e+06	1.34458e+07	1.22392e+07	1.10618e+07
3,5,9-Trioxa-4-phosphatetracosan-1-aminium, 7-(acetyloxy)-24-carboxy-4-hydroxy-N,N,N-trimethyl-, inner salt, 4-oxide, (R)-	2.69	level2			552.33	121.2	C26H52NO9P	NEG				Lipids and lipid-like molecules	Glycerophospholipids	Glycerophosphocholines	7.45895e+06	7.63591e+06	3.46198e+06	6.92223e+06	4.9766e+06	5.02113e+06	6.03607e+06	6.2026e+06	8.13027e+06	7.21995e+06	7.48646e+06	6.46938e+06	6.90632e+06	7.01697e+06	7.24685e+06
Succinic semialdehyde	2.69	level2			101.024	112.6	C4H6O3	NEG	HMDB0001259	692-29-5	C00232	Lipids and lipid-like molecules	Fatty Acyls	Fatty acids and conjugates	5.23208e+07	3.86191e+07	5.24887e+07	5.71159e+07	4.77375e+07	5.51866e+07	4.08936e+07	4.10889e+07	4.29481e+07	3.97919e+07	3.69238e+07	3.96034e+07	3.92735e+07	3.73425e+07	3.7491e+07
1-Lignoceroyl-2-hydroxy-sn-glycero-3-phosphocholine	2.69	level2			608.466	110.3	C32H66NO7P	POS	HMDB0010405		C04230	Lipids and lipid-like molecules	Glycerophospholipids	Glycerophosphocholines	2.21007e+06	2.29161e+06	1.45334e+06	1.92432e+06	1.57747e+06	1.68779e+06	1.8412e+06	2.20332e+06	2.13312e+06	2.70684e+06	1.87279e+06	1.89877e+06	2.21391e+06	1.90566e+06	2.02233e+06
3-Chloro-1H-indazole	2.69	level2			151.007	106	C7H5ClN2	NEG				Organoheterocyclic compounds	Benzopyrazoles	Indazoles	5.28003e+06	4.93437e+06	4.19656e+06	5.33728e+06	4.165e+06	4.12581e+06	5.25757e+06	5.49716e+06	5.47939e+06	3.71549e+06	7.77913e+06	5.11746e+06	6.53881e+06	6.50662e+06	5.27478e+06
Eglumegad	2.69	level2			184.061	98.7	C8H11NO4	NEG				Organic acids and derivatives	Carboxylic acids and derivatives	Amino acids, peptides, and analogues	2.2754e+06	2.62942e+06	1.23325e+06	2.48861e+06	1.97947e+06	1.27051e+06	2.21748e+06	3.447e+06	3.68719e+06	2.85166e+06	3.19098e+06	4.46604e+06	3.13275e+06	4.07335e+06	2.39098e+06
Avenanthramide_E	2.69	level2			314.102	95.2	C17H15NO5	POS	HMDB0038944	93755-77-2		Phenylpropanoids and polyketides	Cinnamic acids and derivatives	Hydroxycinnamic acids and derivatives	839897	830977	631099	648870	541811	593792	822892	746394	942202	1.1474e+06	1.02153e+06	1.10724e+06	1.06567e+06	1.18736e+06	1.24427e+06
9-Hydroperoxy-10E,12Z,15Z-octadecatrienoic acid	2.69	level2			309.207	92.1	C18H30O4	NEG				Lipids and lipid-like molecules	Fatty Acyls	Lineolic acids and derivatives	1.55586e+06	1.67451e+06	1.43899e+06	1.68124e+06	1.61077e+06	1.51771e+06	1.46595e+06	1.3803e+06	1.50566e+06	1.97311e+06	1.10597e+06	1.3342e+06	1.39343e+06	1.04284e+06	1.18499e+06
L-cis-Cyclo(aspartylphenylalanyl)	2.69	level2			263.102	86.1	C13H14N2O4	POS	HMDB0031360	5262-10-2		Organic acids and derivatives	Carboxylic acids and derivatives	Amino acids, peptides, and analogues	3.23986e+06	2.00359e+06	2.78059e+06	1.62624e+06	2.65551e+06	2.65187e+06	1.91005e+06	2.08326e+06	3.96126e+06	1.55627e+06	2.24419e+06	1.51855e+06	2.02369e+06	2.23364e+06	2.0381e+06
7-Nitro-2,3,4,5-tetrahydro-1H-1-benzazepin-2-one	2.69	level2			207.076	51.6	C10H10N2O3	POS				Organoheterocyclic compounds	Benzazepines	Benzazepines	2.51161e+06	4.32403e+06	5.11273e+06	2.35596e+06	5.7056e+06	2.09468e+06	3.3832e+06	4.95693e+06	4.8407e+06	4.11864e+06	6.8047e+06	1.51215e+06	5.48947e+06	6.01007e+06	3.45628e+06
4-Chloro-6-(1H-imidazol-1-yl)pyrimidine	2.69	level2			181.028	30.8	C7H5ClN4	POS				Organoheterocyclic compounds	Diazines	Pyrimidines and pyrimidine derivatives	6.02454e+06	5.23856e+06	5.92894e+06	5.65803e+06	2.40798e+07	6.25921e+06	5.05726e+06	5.757e+06	6.25621e+06	6.12936e+06	5.77337e+06	6.6071e+06	5.42934e+06	6.03068e+06	5.69546e+06
cis-Pinonic acid	2.69	level2			183.102	26.9	C10H16O3	NEG				Organic oxygen compounds	Organooxygen compounds	Carbonyl compounds	2.94104e+06	2.78815e+06	2.82434e+06	3.26186e+06	2.65254e+06	2.56578e+06	2.41567e+06	2.46907e+06	2.57824e+06	2.61127e+06	2.64232e+06	2.91622e+06	2.72964e+06	2.84873e+06	2.70825e+06
5-Amino-1,3,3-trimethylcyclohexanemethylamine	2.69	level2			171.185	24.3	C10H22N2	POS				Organic nitrogen compounds	Organonitrogen compounds	Cyclohexylamines	5.98863e+06	4.98102e+06	4.473e+06	4.61102e+06	4.74517e+06	5.35698e+06	5.25383e+06	5.39787e+06	5.63069e+06	4.18796e+06	5.30732e+06	6.2313e+06	4.78695e+06	5.13465e+06	5.2166e+06
Lacto-N-triaose	2.69	level2			546.203	252	C20H35NO16	POS							63524.1	46842.1	89340.8	39548.5	81993	95279.7	80462.7	65459.1	77848.2	117404	70131.8	48442.2	72381	68196	59640.5
Glabrone	2.69	level2			359.091	217.1	C20H16O5	POS	HMDB0029533	60008-02-8		Phenylpropanoids and polyketides	Isoflavonoids	Pyranoisoflavonoids	2.27428e+07	2.1981e+07	1.99147e+07	2.46514e+07	1.89428e+07	1.98054e+07	2.19677e+07	2.1966e+07	2.16954e+07	2.78723e+07	2.43685e+07	2.02258e+07	2.39714e+07	2.1978e+07	2.04488e+07
L-Ribulose	2.69	level2			149.045	172.8	C5H10O5	NEG				Organic oxygen compounds	Organooxygen compounds	Carbohydrates and carbohydrate conjugates	2.8368e+07	2.64647e+07	2.84538e+07	2.65761e+07	2.65578e+07	2.74703e+07	2.83318e+07	2.64092e+07	2.71678e+07	2.97973e+07	2.86911e+07	2.87829e+07	2.84226e+07	2.81044e+07	2.77031e+07
THIOPURINE S-METHYLETHER	2.69	level2			165.023	170	C6H6N4S	NEG	HMDB0060412		C16614	Organoheterocyclic compounds	Imidazopyrimidines	Purines and purine derivatives	1.85416e+06	2.10586e+06	1.00413e+06	2.0427e+06	645635	782805	1.80405e+06	1.75128e+06	1.75413e+06	2.36427e+06	1.85079e+06	2.18938e+06	2.22029e+06	2.09597e+06	2.3759e+06
N-Acetylgalactosamine_6-sulfate	2.69	level2			300.039	149.5	C8H15NO9S	NEG	HMDB0000841	10357-00-3		Organic oxygen compounds	Organooxygen compounds	Carbohydrates and carbohydrate conjugates	621909	830328	683897	784408	751613	742433	869098	796828	906499	808482	1.14415e+06	972498	922409	888627	948782
IPRIFLAVONE	2.69	level2			281.116	13.6	C18H16O3	POS	HMDB0032987	35212-22-7		Phenylpropanoids and polyketides	Isoflavonoids	Isoflav-2-enes	856938	900173	914846	868864	893647	857995	887019	979442	1.10833e+06	963120	992191	1.07607e+06	1.01261e+06	992705	1.00698e+06
Palmitoleylcarnitine (Car(16:1))	2.69	level2			398.326	98.8	C23H43NO4	POS	HMDB0006317			Lipids and lipid-like molecules	Fatty Acyls	Fatty acid esters	404975	163381	243870	987003	470267	561891	652286	659796	666820	498312	732260	1.3271e+06	1.27345e+06	776812	309851
PC(42:9)	2.69	level2			856.582	32.6	C50H82NO8P	POS							9.0938e+06	9.22741e+06	1.36144e+07	9.07714e+06	1.18559e+07	1.31735e+07	1.08465e+07	1.06876e+07	1.03331e+07	1.33511e+07	6.99296e+06	9.95994e+06	9.08359e+06	8.75954e+06	9.32635e+06
PC(35:2)	2.68	level2			772.582	19	C43H82NO8P	POS							3.66625e+07	2.61676e+07	2.00451e+07	2.6849e+07	2.36505e+07	2.48241e+07	2.7609e+07	3.3622e+07	2.85245e+07	3.80209e+07	3.19228e+07	3.50686e+07	3.15756e+07	3.23853e+07	3.01216e+07
LPI(20:4)	2.68	level2			621.303	150.2	C29H49O12P	POS	HMDB0061690						412729	448984	598828	717841	676609	699982	602440	599709	561969	596716	699479	459409	902156	631241	465621
Methylhalfordinol	2.68	level2			253.096	302.3	C15H12N2O2	POS	HMDB0038571	33864-03-8		Organoheterocyclic compounds	Azoles	Oxazoles	1.92305e+06	870397	1.38848e+06	913656	1.72708e+06	896447	1.04657e+06	719511	857114	893619	804393	761657	876878	1.05375e+06	1.30664e+06
Pheophorbide a	2.68	level2			593.278	288.5	C35H36N4O5	POS							240087	202538	172198	136650	125702	230282	127209	142353	129161	243957	132489	184190	114576	142006	199110
Arg-Gly	2.68	level2			232.141	254.5	C8H17N5O3	POS	HMDB0028709	2418-67-9		Organic acids and derivatives	Carboxylic acids and derivatives	Amino acids, peptides, and analogues	1.33987e+06	1.32113e+06	1.80293e+06	1.63565e+06	1.89172e+06	1.92467e+06	1.78642e+06	1.98223e+06	1.97816e+06	1.18721e+06	1.63203e+06	1.86893e+06	1.49584e+06	1.67561e+06	1.76871e+06
Ser-Ile	2.68	level2			217.119	203.3	C9H18N2O4	NEG							858756	777748	652778	950286	612493	131886	766969	721565	717426	770207	809562	672355	785146	812281	648466
Isovalerylalanine	2.68	level2			174.113	188.4	C8H15NO3	POS	HMDB0000747	68219-63-6		Organic acids and derivatives	Carboxylic acids and derivatives	Amino acids, peptides, and analogues	1.36984e+06	1.34573e+06	999886	1.51399e+06	1.00163e+06	1.01807e+06	1.3393e+06	1.40251e+06	1.6025e+06	1.95199e+06	1.68841e+06	1.54196e+06	1.77977e+06	1.81986e+06	1.42451e+06
Aminocyclopyrachlor	2.68	level2			214.039	182	C8H8ClN3O2	POS				Organoheterocyclic compounds	Diazines	Pyrimidines and pyrimidine derivatives	9.65098e+06	8.90933e+06	8.51008e+06	9.7203e+06	9.39386e+06	9.10611e+06	8.29659e+06	9.87005e+06	9.53762e+06	9.49988e+06	1.0499e+07	9.51632e+06	9.25117e+06	1.01943e+07	9.35058e+06
2-(2-Chlorophenyl)-4-[3-(dimethylamino)phenyl]-5-methyl-1H-pyrazolo[4,3-c]pyridine-3,6(2H,5H)-dione	2.68	level2			393.113	181.6	C21H19ClN4O2	NEG	HMDB0244466			Organoheterocyclic compounds	Pyridines and derivatives	Phenylpyridines	309871	244533	237439	249508	298132	273968	306401	282186	292940	300298	320522	303713	300300	304835	259588
7,3',4',5'-Tetrahydroxyflavone	2.68	level2			287.054	181.4	C15H10O6	POS				Phenylpropanoids and polyketides	Flavonoids	Flavones	829634	1.25493e+06	872184	874800	508908	570262	1.31583e+06	784925	632522	975857	783260	617145	1.18064e+06	733873	643008
3-(4-Methyl-3-pentenyl)thiophene	2.68	level2			167.09	172.7	C10H14S	POS	HMDB0038183	62469-65-2		Organoheterocyclic compounds	Heteroaromatic compounds	Heteroaromatic compounds	1.50222e+06	1.96119e+06	5.37378e+06	4.77517e+06	1.27811e+06	5.01933e+06	4.55112e+06	4.75902e+06	4.6348e+06	4.69273e+06	1.07438e+06	4.053e+06	4.3716e+06	4.20245e+06	3.74937e+06
Diisopropyl_sulfide	2.68	level2			119.089	158.7	C6H14S	POS	HMDB0029579	625-80-9		Organosulfur compounds	Thioethers	Dialkylthioethers	1.86019e+08	1.84605e+08	1.86947e+08	1.83658e+08	1.82756e+08	1.88046e+08	1.88345e+08	1.93918e+08	1.9219e+08	1.98395e+08	1.97764e+08	2.01236e+08	1.94302e+08	2.0152e+08	1.9918e+08
3-(3,4-Dimethoxyphenyl)-1-(2-hydroxy-4,6-dimethoxyphenyl)propan-1-one	2.68	level2			345.136	150.9	C19H22O6	NEG				Phenylpropanoids and polyketides	Linear 1,3-diarylpropanoids	Chalcones and dihydrochalcones	378308	433698	512602	255817	500925	625359	430947	399997	447382	381238	549198	201711	367892	503443	336701
Naloxone N-oxide	2.68	level2			344.151	142	C19H21NO5	POS				Benzenoids	Phenanthrenes and derivatives	Phenanthrenes and derivatives	2.86049e+06	554804	4.66351e+06	413213	4.35079e+06	3.9382e+06	608483	3.13501e+06	634446	459430	854853	357348	3.11233e+06	718823	508406
7-Hydroxycoumarin-4-acetic acid	2.68	level2			221.045	131.1	C11H8O5	POS				Phenylpropanoids and polyketides	Coumarins and derivatives	Hydroxycoumarins	550997	550658	418559	929495	538775	457846	954809	613385	986108	996202	703295	1.0271e+06	822641	957129	685946
Butanoic acid, 3-methyl-, 2-hydroxy-1-[hydroxy(7-methoxy-2-oxo-2H-1-benzopyran-6-yl)methyl]-2-methylpropyl ester	2.68	level2			379.177	125.9	C20H26O7	POS				Phenylpropanoids and polyketides	Coumarins and derivatives	Coumarins and derivatives	3.33132e+06	3.55373e+06	4.8995e+06	1.98526e+06	4.33608e+06	4.78682e+06	3.25733e+06	3.48771e+06	3.25266e+06	2.31548e+06	4.50216e+06	2.21484e+06	3.08356e+06	4.07173e+06	3.22059e+06
6-Hydroxy-2,6,10,10-tetramethyl-1-oxaspiro[4.5]decan-8-yl 6-O-((2R,3R,4R)-3,4-dihydroxy-4-(hydroxymethyl)tetrahydrofuran-2-yl)-.beta.-D-glucopyranoside	2.68	level2			521.261	113.9	C24H42O12	NEG				Organic oxygen compounds	Organooxygen compounds	Carbohydrates and carbohydrate conjugates	95203.4	0	489291	527795	669317	454115	543474	425422	415977	342539	236537	619111	581221	607662	630342
N-Benzoyl-DL-leucine	2.68	level2			234.113	92.1	C13H17NO3	NEG				Organic acids and derivatives	Carboxylic acids and derivatives	Amino acids, peptides, and analogues	1.21462e+06	1.79903e+06	1.32276e+06	1.26529e+06	1.31903e+06	922746	690469	2.60746e+06	1.10867e+06	1.28103e+06	946441	1.12843e+06	1.39114e+06	1.11788e+06	1.21513e+06
1-(Cyclohexylmethyl)proline	2.68	level2			212.164	50.7	C12H21NO2	POS				Organic acids and derivatives	Carboxylic acids and derivatives	Amino acids, peptides, and analogues	98180.8	295588	355026	151148	234060	176774	354820	344566	265929	181499	170842	105705	171676	308702	254574
1-Palmitoyl-3-oleoyl-sn-glycero-2-phosphoethanolamine	2.68	level2			718.536	40.1	C39H76NO8P	POS				Lipids and lipid-like molecules	Glycerophospholipids	Glycerophosphates	2.2488e+08	1.99111e+08	1.26197e+08	1.59738e+08	1.14971e+08	1.32109e+08	1.34315e+08	1.29327e+08	1.44171e+08	1.45029e+08	1.35614e+08	1.44504e+08	1.22449e+08	1.13173e+08	1.16447e+08
4-Methyl-2-propyl-1H-benzimidazole-6-carboxylic acid	2.68	level2			219.113	24.4	C12H14N2O2	POS				Organoheterocyclic compounds	Benzimidazoles	Benzimidazoles	4.37794e+06	4.91095e+06	7.82941e+06	6.30711e+06	6.44839e+06	7.6514e+06	6.63934e+06	6.71379e+06	6.85771e+06	8.38947e+06	1.14839e+07	1.05892e+07	1.00028e+07	7.22742e+06	6.80913e+06
2-Arachidonoyl-1-palmitoyl-sn-glycero-3-phosphoethanolamine	2.68	level2			738.507	19.2	C41H74NO8P	NEG	HMDB0008937	70812-59-8		Lipids and lipid-like molecules	Glycerophospholipids	Glycerophosphoethanolamines	6.55706e+07	6.45066e+07	5.55099e+07	5.98509e+07	6.65154e+07	6.66136e+07	7.01007e+07	6.50001e+07	6.26675e+07	8.76047e+07	7.54275e+07	7.12703e+07	7.61363e+07	6.61849e+07	6.44206e+07
E-(gamma-Glutamyl)-lysine	2.68	level2			274.141	277.9	C11H21N3O5	NEG	HMDB0003869	17105-15-6		Organic acids and derivatives	Carboxylic acids and derivatives	Amino acids, peptides, and analogues	657671	617124	755280	610183	767155	789146	723698	749643	700928	663530	783248	873101	675097	818602	861424
Casticin	2.68	level2			375.098	201.9	C19H18O8	POS	HMDB0030660	479-91-4		Phenylpropanoids and polyketides	Flavonoids	O-methylated flavonoids	532873	641581	443216	590209	434177	435323	536778	581311	528963	506966	577767	547718	577292	460730	571220
Cinncassiol_D4	2.68	level2			353.232	62	C20H32O5	POS	HMDB0035064	84807-46-5		Lipids and lipid-like molecules	Prenol lipids	Sesquiterpenoids	3.80556e+06	6.66837e+06	4.77763e+06	7.1753e+06	5.58773e+06	5.55328e+06	1.02147e+07	9.73623e+06	6.37121e+06	6.54204e+06	7.21176e+06	7.36439e+06	1.42496e+07	7.43901e+06	1.56184e+07
Probucol	2.68	level2			515.304	25.1	C31H48O2S2	NEG	HMDB0015537	23288-49-5	C07373	Benzenoids	Benzene and substituted derivatives	Phenylpropanes	2.27807e+07	2.86306e+07	2.09356e+07	2.96936e+07	1.38363e+07	2.08277e+07	1.7358e+07	1.90837e+07	2.12064e+07	3.53743e+07	1.54643e+07	1.88115e+07	1.84205e+07	1.89737e+07	1.99246e+07
LPA(20:5)	2.68	level2			457.233	162.7	C23H37O7P	POS	HMDB0062308			Lipids and lipid-like molecules	Glycerophospholipids	Glycerophosphates	680061	595751	769324	1.02415e+06	844459	762330	898114	1.07934e+06	764488	962254	933103	706936	1.29392e+06	809280	641439
LPE(22:4)	2.68	level2			530.325	118.9	C27H48NO7P	POS	HMDB0011523			Lipids and lipid-like molecules	Glycerophospholipids	Glycerophosphoethanolamines	2.7284e+06	2.90788e+06	2.54658e+06	5.01386e+06	3.63053e+06	2.63191e+06	2.59274e+06	3.02767e+06	2.39002e+06	3.70827e+06	2.85944e+06	2.86496e+06	4.59523e+06	2.79526e+06	2.30174e+06
LPC(22:6)	2.68	level2			568.34	115.6	C30H50NO7P	POS							2.22532e+07	2.4997e+07	2.95369e+07	2.4842e+07	2.57916e+07	2.40155e+07	2.55592e+07	2.63617e+07	2.50828e+07	3.04078e+07	2.53577e+07	2.5675e+07	2.48655e+07	2.58757e+07	2.99456e+07
PC(44:12)	2.68	level2			878.573	115.5	C52H80NO8P	POS							7.35289e+07	7.55137e+07	6.56194e+07	7.03365e+07	6.73838e+07	6.57647e+07	6.26808e+07	6.53699e+07	6.12284e+07	6.62534e+07	5.05256e+07	6.5611e+07	5.04941e+07	4.97036e+07	6.12316e+07
Kainic acid	2.67	level2			214.107	359.4	C10H15NO4	POS	HMDB0253757			Organic acids and derivatives	Carboxylic acids and derivatives	Amino acids, peptides, and analogues	440845	386260	390052	434281	397063	426810	405384	416456	528630	517027	625682	486243	469724	553758	499981
Ethephon	2.67	level2			144.982	318.3	C2H6ClO3P	POS	HMDB0252014		C18399	Organic acids and derivatives	Organic phosphonic acids and derivatives	Organic phosphonic acids	6.59254e+06	3.73259e+06	3.41806e+06	4.65733e+06	2.47148e+06	3.98081e+06	3.08067e+06	3.14288e+06	3.61925e+06	3.35898e+06	3.15185e+06	2.29859e+06	4.24101e+06	2.5417e+06	3.55052e+06
5-(Galactosylhydroxy)-L-lysine	2.67	level2			325.16	297.9	C12H24N2O8	POS	HMDB0242167			Lipids and lipid-like molecules	Fatty Acyls	Fatty acyl glycosides	1.0929e+06	1.13288e+06	1.17275e+06	1.12789e+06	1.28706e+06	1.15238e+06	1.13809e+06	1.19561e+06	1.19344e+06	1.08276e+06	982512	1.13378e+06	997951	1.00802e+06	1.19048e+06
N-[4-Chloro-3-([1,3]oxazolo[4,5-b]pyridin-2-yl)phenyl]furan-2-carboxamide	2.67	level2			340.047	218.4	C17H10ClN3O3	POS				Benzenoids	Benzene and substituted derivatives	Anilides	1.82102e+06	1.80251e+06	2.00494e+06	2.23353e+06	2.05815e+06	2.0512e+06	2.24811e+06	2.27881e+06	2.2386e+06	3.06142e+06	2.42689e+06	2.09976e+06	2.51632e+06	2.44657e+06	2.08408e+06
3-Cyano-7-hydroxycoumarin	2.67	level2			188.035	215.7	C10H5NO3	POS				Phenylpropanoids and polyketides	Coumarins and derivatives	Hydroxycoumarins	3.33758e+06	3.75546e+06	3.30346e+06	3.54555e+06	3.33532e+06	3.28323e+06	3.6842e+06	3.3046e+06	3.4389e+06	4.57853e+06	3.47023e+06	3.77653e+06	3.71481e+06	3.75377e+06	3.45737e+06
6-Chloro-N-cyclohexyl-1-methyl-1H-pyrazolo[3,4-d]pyrimidin-4-amine	2.67	level2			266.115	204.6	C12H16ClN5	POS				Organoheterocyclic compounds	Pyrazolopyrimidines	Pyrazolo[3,4-d]pyrimidines	521043	417401	381935	454633	403649	369099	396050	331986	420875	411534	386158	366878	491902	437431	286453
7-Keto-8-aminopelargonic acid	2.67	level2			188.128	188.8	C9H17NO3	POS	HMDB0240687	682799-71-9	C01092	Lipids and lipid-like molecules	Fatty Acyls	Fatty acids and conjugates	7.89574e+06	1.28541e+07	1.24081e+07	8.40777e+06	1.20783e+07	1.2186e+07	8.19074e+06	1.33116e+07	8.20897e+06	6.47961e+06	1.07527e+07	8.70623e+06	1.42565e+07	1.00202e+07	8.54525e+06
Protogenkwanin 4'-glucoside	2.67	level2			465.139	178.7	C22H24O11	POS				Organic oxygen compounds	Organooxygen compounds	Carbohydrates and carbohydrate conjugates	587754	567265	444127	670999	607262	521163	798984	493755	661940	782231	744626	821932	768396	770759	922763
4-Chloro-5,6-dimethyl-2-[(4-methylpiperidin-1-yl)methyl]thieno[2,3-d]pyrimidine	2.67	level2			310.114	172.8	C15H20ClN3S	POS				Organoheterocyclic compounds	Thienopyrimidines	Thienopyrimidines	542888	1.0139e+06	344308	631834	895608	1.05265e+06	1.09668e+06	839431	765308	865076	852912	725751	1.03792e+06	331180	852713
IS2					133.105	156		POS							5.53621e+07	5.72105e+07	5.79228e+07	6.02412e+07	5.80849e+07	5.78306e+07	5.85794e+07	5.84409e+07	5.90532e+07	6.28801e+07	6.24538e+07	5.9911e+07	6.24389e+07	6.08942e+07	5.73306e+07
4-Fluoro-2-methylthiobenzothiazole	2.67	level2			199.999	153.6	C8H6FNS2	POS				Organoheterocyclic compounds	Benzothiazoles	Benzothiazoles	4.96623e+06	1.44983e+07	5.70745e+06	1.15766e+07	4.06957e+06	4.676e+06	7.29757e+06	5.04769e+06	3.99273e+06	5.49346e+06	4.35332e+06	4.28613e+06	5.934e+06	4.56412e+06	4.22235e+06
4-Chloro-5,7-diphenyl-7H-pyrrolo[2,3-d]pyrimidine	2.67	level2			306.081	153.5	C18H12ClN3	POS				Organoheterocyclic compounds	Pyrroles	Substituted pyrroles	5.53005e+06	4.44961e+06	7.20509e+06	8.06656e+06	8.22273e+06	7.78327e+06	7.42587e+06	7.65581e+06	7.6518e+06	8.72836e+06	9.45377e+06	6.60185e+06	1.14572e+07	7.85033e+06	4.7255e+06
2-Piperazinyl-4-amino-6,7-dimethoxyquinazoline	2.67	level2			290.16	151.4	C14H19N5O2	POS	HMDB0247128			Organoheterocyclic compounds	Diazinanes	Piperazines	5.46282e+06	5.57817e+06	905857	5.51431e+06	993725	1.0428e+06	3.36708e+06	3.50726e+06	3.39213e+06	2.47066e+06	4.62609e+06	3.41562e+06	3.95472e+06	4.40064e+06	3.67275e+06
5-Chloro-7-(4-morpholinylmethyl)-8-quinolinol	2.67	level2			277.074	143.4	C14H15ClN2O2	NEG				Organoheterocyclic compounds	Quinolines and derivatives	Haloquinolines	3.00989e+06	2.80543e+06	2.16014e+06	2.59277e+06	2.70156e+06	2.27765e+06	1.92739e+06	2.07922e+06	2.07781e+06	1.92393e+06	2.28571e+06	1.64194e+06	1.72423e+06	1.64553e+06	1.8769e+06
Metharbital	2.67	level2			199.108	128.9	C9H14N2O3	POS	HMDB0014606	50-11-3		Organoheterocyclic compounds	Diazines	Pyrimidines and pyrimidine derivatives	9.95018e+06	3.41037e+07	1.5072e+07	1.95245e+07	4.08217e+07	4.11985e+07	2.12298e+07	3.62487e+07	3.66205e+07	3.43372e+07	1.67093e+07	2.3854e+07	1.84573e+07	1.86538e+07	3.86407e+07
1-Stearoyl-2-arachidonoyl-sn-glycero-3-phosphoserine	2.67	level2			810.528	115.2	C44H78NO10P	NEG	HMDB0012383	132014-80-3		Lipids and lipid-like molecules	Glycerophospholipids	Glycerophosphoserines	4.93029e+06	4.90997e+06	7.69403e+06	5.54834e+06	8.84774e+06	8.45704e+06	5.40013e+06	5.29192e+06	5.11337e+06	6.30058e+06	6.13652e+06	5.37356e+06	3.9896e+06	4.02189e+06	5.73728e+06
Dihydroxyacetone_Phosphate_Acyl_Ester	2.67	level2			199.001	113	C4H7O7P	POS	HMDB0011750		C03372	Organic oxygen compounds	Organooxygen compounds	Carbonyl compounds	2.41912e+07	2.00755e+07	2.7701e+07	1.72949e+07	2.00292e+07	2.1966e+07	3.03584e+07	2.40487e+07	2.02464e+07	2.11666e+07	2.115e+07	1.34829e+07	3.26893e+07	1.38249e+07	1.45169e+07
4-(4-Chlorophenyl)-4,5,6,7-tetrahydro-3H-imidazo[4,5-c]pyridine	2.67	level2			232.065	105.9	C12H12ClN3	NEG				Organoheterocyclic compounds	Imidazopyridines	Imidazopyridines	1.19931e+07	1.43354e+07	5.77079e+06	1.07587e+07	2.99456e+06	3.34602e+06	1.19252e+07	1.18714e+07	1.23966e+07	1.00269e+07	8.72806e+06	1.58467e+07	5.86952e+06	1.40881e+07	1.13255e+07
Steviol	2.67	level2			319.226	101.2	C20H30O3	POS				Lipids and lipid-like molecules	Prenol lipids	Diterpenoids	469413	397518	1.42998e+06	1.31151e+06	1.84946e+06	1.8486e+06	1.09866e+06	1.14522e+06	1.09333e+06	711955	515513	1.42409e+06	1.10499e+06	1.01646e+06	933662
Ethyl 4-hydroxyquinoline-2-carboxylate	2.67	level2			218.081	67.3	C12H11NO3	POS				Organoheterocyclic compounds	Quinolines and derivatives	Quinolones and derivatives	1.77785e+07	1.79223e+07	1.3856e+07	1.70007e+07	1.30033e+07	2.61636e+07	1.25611e+07	1.29244e+07	1.87636e+07	1.47077e+07	1.65272e+07	1.35607e+07	1.21288e+07	1.43339e+07	1.61117e+07
5-Tetradecynoic acid	2.67	level2			223.17	23.8	C14H24O2	NEG				Lipids and lipid-like molecules	Fatty Acyls	Fatty acids and conjugates	1.57063e+06	1.8423e+06	2.30362e+06	1.95753e+06	2.50035e+06	2.80016e+06	1.99192e+06	2.22416e+06	2.01838e+06	2.11908e+06	1.73669e+06	1.93496e+06	2.41408e+06	1.85598e+06	2.67934e+06
Decamethylcyclopentasiloxane	2.67	level2			371.101	15.6	C10H30O5Si5	POS							2.40549e+06	2.22043e+06	3.0164e+06	3.17459e+06	2.13176e+06	3.84802e+06	1.34363e+08	1.86654e+08	2.03938e+08	4.16623e+06	1.90716e+06	3.2398e+06	2.39755e+06	5.02249e+06	4.11304e+06
Esculentoside B	2.67	level2			663.372	13.5	C36H56O11	NEG	HMDB0034636	60820-94-2		Lipids and lipid-like molecules	Prenol lipids	Triterpenoids	229382	196234	603992	685834	565094	650993	639648	701422	529575	1.78385e+06	406910	461462	916626	587693	464747
Leucyl-Hydroxyproline	2.67	level2			245.149	167.4	C11H20N2O4	POS				Organic acids and derivatives	Carboxylic acids and derivatives	Amino acids, peptides, and analogues	1.32115e+07	2.8528e+07	1.33118e+07	1.84938e+07	1.00967e+07	1.12688e+07	1.16579e+07	1.32319e+07	1.10601e+07	1.49455e+07	9.93481e+06	1.37843e+07	1.22067e+07	1.10125e+07	1.2883e+07
Ouabain	2.67	level2			585.288	35.7	C29H44O12	POS	HMDB0015224	630-60-4	C01443	Lipids and lipid-like molecules	Steroids and steroid derivatives	Steroid lactones	3.58294e+06	1.69064e+06	1.27943e+06	1.07704e+06	2.29596e+06	2.30221e+06	2.29601e+06	2.19345e+06	2.57712e+06	2.54299e+06	1.39387e+06	3.11254e+06	1.61892e+06	1.93141e+06	2.58169e+06
Triglochinic acid	2.67	level2			187.024	50.9	C7H8O6	NEG		31795-12-7		Organic acids and derivatives	Carboxylic acids and derivatives	Tricarboxylic acids and derivatives	1.22653e+07	7.68333e+06	2.69688e+06	1.30081e+07	3.15352e+06	2.41255e+06	6.0691e+06	4.19808e+06	3.95995e+06	1.0909e+07	1.1152e+07	9.55267e+06	4.41033e+06	1.03858e+07	9.33743e+06
alpha-Solanine	2.66	level2			868.51	292.6	C45H73NO15	POS	HMDB0034202	20562-02-1		Lipids and lipid-like molecules	Steroids and steroid derivatives	Steroidal glycosides	713582	690886	864974	2.5515e+06	1.30601e+06	1.36683e+06	1.59422e+06	1.4892e+06	1.44062e+06	1.15842e+06	1.94565e+06	1.67293e+06	2.84189e+06	1.70886e+06	782338
5-Methoxy-8,8-dimethyl-2-phenyl-2,3,8,8a-tetrahydro-4H,7aH-cyclopropa[4,5]furo[2,3-h]chromen-4-one	2.66	level2			337.143	256.7	C21H20O4	POS				Phenylpropanoids and polyketides	Flavonoids	Pyranoflavonoids	528830	1.36915e+06	425159	1.38626e+06	438191	405432	417262	484495	457611	441931	561675	485619	537516	1.77573e+06	460982
Glu-His	2.66	level2			285.119	243.8	C11H16N4O5	POS							1.05658e+06	1.07221e+06	1.06956e+06	1.2162e+06	1.07087e+06	970733	1.12742e+06	1.16083e+06	1.15586e+06	1.42453e+06	1.29918e+06	1.26988e+06	1.36247e+06	1.3354e+06	1.2044e+06
Methanedisulfonic acid	2.66	level2			174.937	242.1	CH4O6S2	NEG				Organic acids and derivatives	Organic sulfonic acids and derivatives	Organosulfonic acids and derivatives	5.87742e+06	6.50404e+06	5.64454e+06	6.27642e+06	5.32335e+06	5.32895e+06	5.99141e+06	5.91039e+06	5.94946e+06	5.84343e+06	6.14614e+06	6.28954e+06	6.37371e+06	6.3488e+06	5.58337e+06
2,2'-(4-(2-Hydroxyethylamino)-3-nitrophenylazanediyl)diethanol	2.66	level2			286.14	239.6	C12H19N3O5	POS				Benzenoids	Benzene and substituted derivatives	Nitrobenzenes	8.04594e+07	7.80623e+07	6.39851e+07	7.4226e+07	6.85498e+07	6.06869e+07	5.15869e+07	5.47962e+07	7.5659e+07	5.79082e+07	7.71779e+07	8.34476e+07	7.64044e+07	7.94827e+07	6.3612e+07
4-Trimethylammoniobutanal	2.66	level2			130.122	186.8	C7H15NO	POS	HMDB0001345	64595-66-0	C01149	Organic oxygen compounds	Organooxygen compounds	Carbonyl compounds	2.64525e+08	2.12416e+06	3.15045e+08	2.392e+06	2.9011e+06	3.17274e+06	4.32363e+06	3.61353e+06	2.66515e+08	2.83826e+06	3.24926e+06	5.77356e+06	2.57908e+08	4.27349e+06	5.13148e+06
4-Quinolinamine, 6-[(1,1-dimethylethyl)sulfonyl]-N-(5-fluoro-1H-indazol-3-yl)-	2.66	level2			397.115	162.2	C20H19FN4O2S	NEG				Organoheterocyclic compounds	Quinolines and derivatives	Aminoquinolines and derivatives	511853	504232	487572	650122	553469	550143	496851	550303	509839	634676	443789	491831	567464	437660	378146
N-[2-(5-Nitro-1H-indol-3-yl)ethyl]acetamide	2.66	level2			248.103	147.7	C12H13N3O3	POS				Organic acids and derivatives	Carboxylic acids and derivatives	Carboxylic acid derivatives	7.60793e+06	8.16859e+06	8.67901e+06	6.25151e+06	3.40618e+06	3.93643e+06	7.23886e+06	7.36659e+06	7.51187e+06	5.97853e+06	8.29691e+06	5.94622e+06	7.45251e+06	3.5359e+06	7.00704e+06
L-Thyronine	2.66	level2			274.106	144.1	C15H15NO4	POS	HMDB0000667	1596-67-4		Organic acids and derivatives	Carboxylic acids and derivatives	Amino acids, peptides, and analogues	239359	697927	379919	435783	196037	326725	1.53627e+06	299518	208403	413921	270997	225628	383328	300163	199290
Sulindac sulfide	2.66	level2			341.099	139.4	C20H17FO2S	POS	HMDB0060614			Benzenoids	Indenes and isoindenes	Indenes and isoindenes	345047	437012	351414	327688	329225	324729	391408	351049	362628	281873	491931	176217	386463	418069	292777
Cinromide	2.66	level2			254.018	128.2	C11H12BrNO	POS				Phenylpropanoids and polyketides	Cinnamic acids and derivatives	Cinnamic acid amides	512411	628815	534065	528473	547467	491494	543892	630434	566439	630881	756554	614679	651016	760392	691941
Flavidulol_C	2.66	level2			515.313	120.7	C34H42O4	POS	HMDB0039150	117568-34-0		Benzenoids	Phenol ethers	Anisoles	3.91688e+06	5.59054e+06	3.25529e+06	4.01379e+06	4.57119e+06	3.83073e+06	4.49091e+06	5.09872e+06	5.20552e+06	4.70881e+06	6.38132e+06	4.28658e+06	4.61722e+06	5.45621e+06	5.36232e+06
5-(4-Aminophenyl)-4-phenyl-2,4-dihydro-3H-1,2,4-triazole-3-thione	2.66	level2			267.072	106.6	C14H12N4S	NEG				Organoheterocyclic compounds	Azoles	Triazoles	306780	633739	792987	738252	210449	713732	842969	260802	288090	779614	249858	511825	289709	642537	768121
Tyrosyl-Valine	2.66	level2			281.149	101.8	C14H20N2O4	POS	HMDB0029118			Organic acids and derivatives	Carboxylic acids and derivatives	Amino acids, peptides, and analogues	1.95517e+06	2.07573e+06	1.51719e+06	1.83745e+06	1.60773e+06	1.72715e+06	1.783e+06	1.73966e+06	1.90116e+06	1.65777e+06	1.98749e+06	1.60725e+06	1.99338e+06	1.70256e+06	1.45618e+06
3-{3-oxo-2H,3H-[1,2,4]Triazolo[4,3-a]pyridin-2-yl}propanoic acid	2.66	level2			208.071	86.3	C9H9N3O3	POS	HMDB0061058			Organoheterocyclic compounds	Azoles	Triazoles	3.82892e+06	2.75976e+06	4.58922e+06	8.468e+06	5.32669e+06	5.03717e+06	5.00981e+06	5.10416e+06	4.93521e+06	4.58865e+06	4.03014e+06	4.98558e+06	6.75724e+06	5.42768e+06	3.85087e+06
3-Ureidoisobutyric acid	2.66	level2			147.077	316.9	C5H10N2O3	POS	HMDB0304156		C05100	Organic acids and derivatives	Organic carbonic acids and derivatives	Ureas	6.17833e+06	5.21982e+06	5.41711e+06	6.79834e+06	6.03215e+06	4.84691e+06	4.47787e+06	6.15093e+06	1.61331e+07	6.53949e+06	5.10743e+06	5.25781e+06	1.73659e+07	6.08259e+06	5.71882e+06
Anagrelide	2.66	level2			253.988	248.5	C10H7Cl2N3O	NEG	HMDB0014406	68475-42-3		Organoheterocyclic compounds	Diazanaphthalenes	Benzodiazines	168915	150665	120563	177133	121219	129487	290251	147193	141282	163539	166297	130385	156603	156213	169573
Octinoxate	2.66	level2			291.195	61.2	C18H26O3	POS	HMDB0030762	24393-56-4	C10476	Phenylpropanoids and polyketides	Cinnamic acids and derivatives	Cinnamic acid esters	1.02581e+06	1.50212e+06	1.21849e+06	1.23902e+06	1.48966e+06	1.50548e+06	1.57183e+06	2.91672e+06	2.38556e+06	2.51317e+06	1.64896e+06	3.20015e+06	1.27688e+06	1.92051e+06	1.86846e+06
3-HYDROXYGLUTARIC ACID	2.66	level2			147.03	30.8	C5H8O5	NEG	HMDB0000428	638-18-6		Organic acids and derivatives	Hydroxy acids and derivatives	Beta hydroxy acids and derivatives	8.70708e+06	7.51904e+06	8.38975e+06	6.86701e+06	6.60427e+06	8.21172e+06	7.22598e+06	7.42718e+06	7.65549e+06	8.50019e+06	7.56438e+06	1.00267e+07	7.87114e+06	7.62184e+06	7.94994e+06
PC(44:11)	2.66	level2			880.589	115.7	C52H82NO8P	POS							1.20474e+08	1.23194e+08	9.81098e+07	1.05515e+08	1.01635e+08	1.01173e+08	9.91358e+07	9.93315e+07	9.52836e+07	1.28164e+08	9.68957e+07	9.96436e+07	9.33331e+07	8.34787e+07	9.28464e+07
LPE(P-16:0)	2.66	level2			438.298	115.5	C21H44NO6P	POS	HMDB0011152	174062-72-7		Lipids and lipid-like molecules	Glycerophospholipids	Glycerophosphoethanolamines	7.90174e+07	9.6528e+07	1.31339e+08	1.66018e+08	1.67164e+08	1.54596e+08	1.37596e+08	1.44462e+08	1.39843e+08	1.45178e+08	1.04286e+08	1.6988e+08	1.55152e+08	1.4719e+08	1.35242e+08
PC(37:4)	2.66	level2			796.581	20.1	C45H82NO8P	POS							1.18768e+07	6.47835e+07	9.28807e+06	6.83684e+07	6.26757e+07	8.79537e+06	1.13852e+07	5.05481e+06	5.66428e+06	1.0206e+07	7.50875e+06	4.93436e+06	9.03885e+06	7.32951e+06	6.20664e+06
PC(40:1)	2.65	level2			826.663	33.1	C48H94NO8P	POS							3.14269e+06	3.69768e+06	2.289e+06	3.95287e+06	2.93972e+06	2.4761e+06	3.62756e+06	3.32536e+06	3.57866e+06	3.49672e+06	4.58199e+06	3.48809e+06	3.28279e+06	3.47565e+06	3.51586e+06
8-Iodoquinazolin-4-ol	2.65	level2			270.939	284.8	C8H5IN2O	NEG				Organoheterocyclic compounds	Diazanaphthalenes	Benzodiazines	2.81764e+06	2.76182e+06	2.47575e+06	2.95393e+06	3.28931e+06	3.19511e+06	5.19028e+06	5.62261e+06	2.42478e+06	4.98772e+06	1.97801e+06	2.19718e+06	2.1068e+06	2.18384e+06	2.57503e+06
Suberohydroxamic acid	2.65	level2			203.104	269	C8H16N2O4	NEG				Organic acids and derivatives	Carboxylic acids and derivatives	Carboxylic acid derivatives	574866	534568	459705	531009	461057	591220	655763	584346	781505	700829	886313	661321	789705	757104	685218
7-Methoxy-6-methyl-2,4-pteridinediamine	2.65	level2			207.098	255.1	C8H10N6O	POS				Organoheterocyclic compounds	Pteridines and derivatives	Pteridines and derivatives	853938	832512	874473	871237	840585	856619	872684	927185	879815	859108	959489	939502	937895	936814	973380
5,7-Dibromo-2,1-benzisothiazol-3-amine	2.65	level2			306.852	245.8	C7H4Br2N2S	POS				Organohalogen compounds	Aryl halides	Aryl bromides	756757	996713	873707	879383	859473	851777	876801	929849	695066	677022	977289	914341	951946	683800	874042
4-Bromo-6-fluoro-2-methylquinoline	2.65	level2			239.983	233.6	C10H7BrFN	POS				Organoheterocyclic compounds	Quinolines and derivatives	Haloquinolines	931074	789175	943399	1.18967e+06	1.03424e+06	1.00306e+06	978815	956392	946514	1.91029e+06	580474	770388	1.19109e+06	634504	593771
1-(4-Fluorophenyl)-2-propanone	2.65	level2			153.071	228.3	C9H9FO	POS				Benzenoids	Benzene and substituted derivatives	Phenylpropanes	1.59516e+06	1.60858e+06	1.6869e+06	1.83723e+06	1.67088e+06	1.64123e+06	1.71583e+06	1.71568e+06	1.67796e+06	1.91419e+06	1.69672e+06	1.76051e+06	1.78538e+06	1.75567e+06	1.71348e+06
4-(Pentafluorosulfanyl)aniline	2.65	level2			220.02	228.3	C6H6F5NS	POS				Benzenoids	Benzene and substituted derivatives	Aniline and substituted anilines	3.84718e+06	3.80799e+06	3.71264e+06	3.76516e+06	3.61479e+06	3.72e+06	3.84722e+06	3.78807e+06	3.7671e+06	3.86215e+06	4.04875e+06	3.86681e+06	3.9444e+06	3.96869e+06	3.96679e+06
4-Methylpiperidine-1-carboximidamide	2.65	level2			142.134	223.7	C7H15N3	POS				Organoheterocyclic compounds	Piperidines	Piperidines	1.45398e+06	1.88491e+06	2.30304e+06	1.47441e+06	1.54522e+06	1.25034e+06	1.93115e+06	1.35985e+06	1.0549e+06	1.56239e+06	1.67854e+06	1.24432e+06	1.79372e+06	1.73837e+06	1.20808e+06
Methyl (E)-3-[5-[(E)-4-hydroxy-3-methylbut-2-enyl]-1-methylimidazol-4-yl]prop-2-enoate	2.65	level2			251.139	185.2	C13H18N2O3	POS				Organoheterocyclic compounds	Azoles	Imidazoles	2.89298e+06	3.12667e+06	2.78247e+06	2.907e+06	2.55262e+06	2.66496e+06	2.6793e+06	2.86541e+06	2.69905e+06	2.09693e+06	3.39761e+06	2.58773e+06	3.14852e+06	3.08955e+06	2.72505e+06
2,2'-(2-Hydroxyethylazanediyl)diacetic acid	2.65	level2			176.056	162.8	C6H11NO5	NEG				Organic acids and derivatives	Carboxylic acids and derivatives	Amino acids, peptides, and analogues	3.19926e+06	3.2943e+06	3.22472e+06	3.71383e+06	3.2272e+06	3.36019e+06	4.00225e+06	4.00256e+06	3.98015e+06	4.30708e+06	4.56668e+06	4.02731e+06	4.40035e+06	4.37084e+06	4.07218e+06
3-(4-Fluorophenyl)-2-thioxo-2,3-dihydro-4(1H)-quinazolinone	2.65	level2			273.048	129.1	C14H9FN2OS	POS				Organoheterocyclic compounds	Diazanaphthalenes	Benzodiazines	1.18758e+07	1.4585e+07	9.32081e+06	1.11092e+07	8.49188e+06	9.11027e+06	9.32869e+06	9.64401e+06	9.31343e+06	1.1911e+07	7.00373e+06	5.70656e+06	8.53714e+06	6.86906e+06	6.34736e+06
{[3-Ethoxy-2-(ethoxycarbonyl)-3-oxo-1-propenyl]amino}acetic acid	2.65	level2			244.082	107.8	C10H15NO6	NEG				Organic acids and derivatives	Carboxylic acids and derivatives	Amino acids, peptides, and analogues	2.37171e+07	2.22928e+07	2.18396e+07	3.05167e+07	1.97881e+07	2.48996e+07	1.704e+07	2.40011e+07	2.76456e+07	2.68726e+07	1.88607e+07	2.76501e+07	2.79869e+07	2.0432e+07	2.03296e+07
6-Fluoro-2-(trifluoromethyl)-4-quinolinol	2.65	level2			230.025	72.8	C10H5F4NO	NEG				Organoheterocyclic compounds	Quinolines and derivatives	Quinolones and derivatives	4.78044e+06	4.74701e+06	5.59295e+06	5.56947e+06	5.54141e+06	5.66917e+06	4.74775e+06	5.22806e+06	4.87794e+06	4.89508e+06	4.19763e+06	4.52391e+06	4.9066e+06	4.31293e+06	4.42212e+06
(2-Methyl-6,7-dihydro-1H-[1,4]dioxino[2,3-f]benzimidazol-1-yl)acetic acid	2.65	level2			249.087	67.9	C12H12N2O4	POS				Organic acids and derivatives	Carboxylic acids and derivatives	Amino acids, peptides, and analogues	572745	695715	672941	500561	1.45467e+06	585815	110184	599557	247822	495058	715105	575115	559101	566381	520098
1-Hydroxy-3,5-dimethoxy-2,4-diprenylxanthone	2.65	level2			409.199	59.7	C25H28O5	POS	HMDB0041275	35323-84-3		Organoheterocyclic compounds	Benzopyrans	1-benzopyrans	714972	1.58135e+06	1.18087e+06	1.17699e+06	1.56049e+06	1.45971e+06	1.34198e+06	1.51846e+06	1.78298e+06	1.37056e+06	1.94104e+06	1.60771e+06	1.66543e+06	1.8878e+06	2.34495e+06
4-Cyanotetrahydropyran-4-carboxylic acid	2.65	level2			154.051	55.5	C7H9NO3	NEG				Organoheterocyclic compounds	Oxanes	Oxanes	2.48413e+06	2.61607e+06	1.98107e+06	2.68968e+06	2.05326e+06	1.90846e+06	2.55125e+06	2.5657e+06	2.46926e+06	3.01754e+06	2.69292e+06	3.10168e+06	2.98485e+06	2.89209e+06	2.96132e+06
Nalidixic acid	2.65	level2			231.077	26.4	C12H12N2O3	NEG	HMDB0014917	389-08-2	C05079	Organoheterocyclic compounds	Diazanaphthalenes	Naphthyridines	2.3926e+06	4.76178e+06	2.78445e+06	1.45055e+06	4.61225e+06	2.75727e+06	2.42743e+06	5.91126e+06	2.42912e+06	2.42432e+06	4.274e+06	3.73004e+06	2.10622e+06	2.39033e+06	2.12527e+06
2-[(2R,4aS,8S,8aS)-8-[2-[(4aS,7R,8aR)-7-(1-Carboxyethenyl)-1-hydroxy-4a-methyl-2-oxo-6,7,8,8a-tetrahydro-5H-naphthalen-1-yl]ethyl]-4a-methyl-7-oxo-1,2,3,4,8,8a-hexahydronaphthalen-2-yl]prop-2-enoic acid	2.65	level2			509.258	16	C30H38O7	NEG				Lipids and lipid-like molecules	Prenol lipids	Sesquiterpenoids	1.95098e+06	2.67105e+06	3.48025e+06	2.62274e+06	1.33697e+06	1.21258e+06	1.69405e+06	3.35745e+06	3.02864e+06	1.64723e+06	1.85451e+06	1.83513e+06	1.19922e+06	1.45406e+06	1.85536e+06
Arachidonic sulfonic acid	2.65	level2			339.2	14.6	C19H32O3S	NEG				Organic acids and derivatives	Organic sulfonic acids and derivatives	Organosulfonic acids and derivatives	2.24114e+07	2.01048e+07	1.82433e+07	4.00098e+07	1.60966e+07	1.64058e+07	4.02115e+07	3.71394e+07	3.84795e+07	2.2801e+07	1.86193e+07	2.96734e+07	1.70512e+07	2.94665e+07	2.39124e+07
2,4-Dichloro-5-ethyl-3-methylphenol	2.65	level2			203.005	4	C9H10Cl2O	NEG				Benzenoids	Benzene and substituted derivatives	Halobenzenes	484645	396739	423476	460062	464786	441707	91285.5	94710.7	545998	444028	515498	501574	394651	454521	481772
1-Kestose	2.65	level2			503.162	254.7	C18H32O16	NEG	HMDB0011729	470-69-9	C03661	Organic oxygen compounds	Organooxygen compounds	Carbohydrates and carbohydrate conjugates	352832	408223	412711	568541	547577	469877	453435	448177	444637	402853	372419	493541	348873	419253	513281
Mulberrin	2.65	level2			423.183	176	C25H26O6	POS	HMDB0029507	62949-79-5		Phenylpropanoids and polyketides	Flavonoids	Flavones	415365	384236	417562	454668	434270	433649	465888	500122	466599	453547	438747	590205	391720	440663	520030
2-Amino-3,8-dimethylimidazo-[4,5-f]quinoxaline (MeIQx)	2.65	level2			214.107	133.8	C11H11N5	POS	HMDB0029864	77500-04-0	C19255	Organoheterocyclic compounds	Diazanaphthalenes	Benzodiazines	1.46463e+06	1.18441e+06	1.36298e+06	1.43482e+06	1.33529e+06	1.01352e+06	1.57733e+06	1.50129e+06	1.92267e+06	1.45537e+06	2.01293e+06	1.69474e+06	1.94605e+06	1.93596e+06	1.46161e+06
1-(beta-D-Ribofuranosyl)-1,4-dihydronicotinamide	2.65	level2			257.113	85.7	C11H16N2O5	POS	HMDB0011648		C15497	Organic oxygen compounds	Organooxygen compounds	Carbohydrates and carbohydrate conjugates	1.23697e+06	1.33971e+06	1.3673e+06	541011	1.31205e+06	1.44819e+06	1.17435e+06	1.13884e+06	574328	1.14976e+06	1.21974e+06	1.16941e+06	1.25023e+06	1.35814e+06	1.24068e+06
1-isothiocyanato-8-methanesulfinyloctane	2.65	level2			234.1	69.8	C10H19NOS2	POS	HMDB0035923	31456-68-5		Organosulfur compounds	Sulfoxides	Sulfoxides	214629	137325	316186	111920	368208	395555	101159	240459	226163	89882.3	593546	181855	156584	284630	217283
Pentoxifylline	2.65	level2			279.144	29.1	C13H18N4O3	POS	HMDB0014944	6493-05-6	C07424	Organoheterocyclic compounds	Imidazopyrimidines	Purines and purine derivatives	2.86665e+06	1.89136e+06	1.97625e+06	2.35976e+06	2.03842e+06	2.22798e+06	1.93769e+06	2.08528e+06	2.16886e+06	1.82588e+06	1.75186e+06	2.68777e+06	2.01521e+06	2.07177e+06	2.04688e+06
LPC(20:3)	2.65	level2			528.342	110	C28H52NO7P	POS	HMDB0010393	1199257-41-4		Lipids and lipid-like molecules	Glycerophospholipids	Glycerophosphocholines	545948	850098	940187	738293	350727	397407	280798	400914	272661	1.06501e+06	781064	1.63432e+06	1.38407e+06	381503	488717
LPE(P-20:0)	2.65	level2			494.36	109.7	C25H52NO6P	POS				Lipids and lipid-like molecules	Glycerophospholipids	Glycerophosphoethanolamines	2.94952e+06	3.14621e+06	1.87743e+06	3.87998e+06	2.24931e+06	2.32038e+06	3.82288e+06	3.02717e+06	3.22353e+06	2.80799e+06	3.94752e+06	3.08358e+06	3.48161e+06	3.58226e+06	3.44873e+06
Oxodecanoylcarnitine (Car(10:1-O))	2.65	level2			330.228	146.1	C17H31NO5	POS							2.79796e+06	3.09964e+06	2.0908e+06	2.97306e+06	2.01709e+06	1.96868e+06	2.47274e+06	2.7028e+06	2.56325e+06	2.58209e+06	2.77128e+06	2.30564e+06	2.95789e+06	2.76844e+06	2.47694e+06
(4-Oxo-1,2,3-benzotriazin-3(4H)-yl)acetic acid	2.64	level2			206.055	284.3	C9H7N3O3	POS				Organic acids and derivatives	Carboxylic acids and derivatives	Amino acids, peptides, and analogues	372738	281383	669863	583089	822046	717035	743023	656880	624933	1.02639e+06	836518	972323	1.00046e+06	810760	674175
Ferrioxamine	2.64	level2			654.271	248.4	C27H45FeN6O9	POS				Phenylpropanoids and polyketides	Macrolactams	Macrolactams	170400	175218	138786	141174	143581	155009	159426	201701	176415	139918	167911	227455	162108	188421	182604
2-Amino-3-(1H-pyrazol-1-yl)propanoic acid	2.64	level2			154.062	237.7	C6H9N3O2	NEG	HMDB0034267	2734-48-7		Organic acids and derivatives	Carboxylic acids and derivatives	Amino acids, peptides, and analogues	2.0012e+07	3.96726e+06	1.71295e+07	1.98805e+07	1.87386e+07	1.83105e+07	1.88387e+07	1.74896e+07	8.82608e+06	1.0324e+07	2.025e+07	1.83909e+07	1.90525e+07	1.90517e+07	1.78843e+07
3-[5-(4-Pyridinyl)-4H-1,2,4-triazol-3-yl]pyridine	2.64	level2			224.092	199	C12H9N5	POS				Organoheterocyclic compounds	Pyridines and derivatives	Pyridyltriazoles	2.54531e+06	2.75304e+06	1.60979e+06	2.403e+06	1.66536e+06	1.69506e+06	2.35229e+06	2.44874e+06	2.50457e+06	2.52854e+06	3.58245e+06	2.89927e+06	3.13103e+06	3.11352e+06	2.85161e+06
4-[3-(Trifluoromethyl)benzyl]piperidine	2.64	level2			244.129	187.6	C13H16F3N	POS				Organoheterocyclic compounds	Piperidines	Benzylpiperidines	2.53252e+06	2.1878e+06	2.42234e+06	8.19399e+06	2.27197e+06	2.38621e+06	2.6997e+06	2.91349e+06	2.73745e+06	1.0233e+07	3.80209e+06	2.97704e+06	3.20889e+06	3.46581e+06	2.71821e+06
3-Fluoro-4-(4-thiomorpholinyl)aniline	2.64	level2			213.087	186.7	C10H13FN2S	POS				Organoheterocyclic compounds	Thiazinanes	Thiomorpholines	2.02721e+06	2.34235e+06	2.27323e+06	1.97704e+06	1.617e+06	1.63478e+06	2.01667e+06	2.10383e+06	2.60067e+06	2.37948e+06	3.10855e+06	2.46676e+06	2.34898e+06	2.53185e+06	2.50024e+06
6-Amino-2,4-dichloro-3-ethylphenol	2.64	level2			204	186.3	C8H9Cl2NO	NEG				Benzenoids	Benzene and substituted derivatives	Halobenzenes	338033	359177	326248	299271	336820	316415	319742	296174	330070	298775	272447	375232	244901	322368	394903
3-Methylcyclohexanethiol	2.64	level2			131.089	181.3	C7H14S	POS	HMDB0031537	38699-50-2		Organosulfur compounds	Thiols	Alkylthiols	2.06275e+06	2.52261e+06	1.74797e+06	1.98476e+06	1.87447e+06	1.87834e+06	1.86937e+06	2.23073e+06	1.81388e+06	2.08926e+06	1.59994e+06	1.79374e+06	2.17375e+06	1.59076e+06	1.82422e+06
4-Chloro-8-fluoro-5H-pyrimid[5,4-b]indole	2.64	level2			220.007	179.4	C10H5ClFN3	NEG				Organoheterocyclic compounds	Pyrrolopyrimidines	Pyrrolopyrimidines	1.80742e+06	1.45131e+06	1.90866e+06	1.97628e+06	1.99866e+06	1.97214e+06	2.19731e+06	2.01381e+06	2.02581e+06	1.91723e+06	2.44543e+06	1.99442e+06	2.156e+06	2.35921e+06	1.96165e+06
4-Chloro-N-ethylbenzenesulfonamide	2.64	level2			218.006	168.9	C8H10ClNO2S	NEG				Benzenoids	Benzene and substituted derivatives	Benzenesulfonamides	2.85626e+06	5.31046e+06	2.88283e+06	5.6218e+06	5.34018e+06	5.9674e+06	5.32684e+06	3.76784e+06	5.9845e+06	5.4255e+06	6.35145e+06	5.56375e+06	5.57358e+06	2.57013e+06	5.51265e+06
5,7-Dichloro-6-methyl-1,3-benzoxazole-2-thiol	2.64	level2			231.941	157.5	C8H5Cl2NOS	NEG				Organoheterocyclic compounds	Benzoxazoles	Benzoxazoles	1.49633e+06	1.42893e+06	1.25654e+06	1.78826e+06	1.79131e+06	1.69749e+06	1.91409e+06	2.16308e+06	2.25897e+06	2.13969e+06	2.65475e+06	1.57387e+06	2.5643e+06	2.49653e+06	2.41514e+06
7-tert-Butyl-5,6,7,8-tetrahydro[1]benzothieno[2,3-d]pyrimidine-2,4(1H,3H)-dithione	2.64	level2			309.058	152.8	C14H18N2S3	NEG				Organoheterocyclic compounds	Thienopyrimidines	Thienopyrimidines	358131	376019	277707	313885	357222	314112	282524	294378	323909	289947	321371	279536	259979	293547	290343
Citrinin	2.64	level2			249.078	126.5	C13H14O5	NEG							1.35539e+07	1.3203e+07	1.17009e+07	1.16743e+07	1.04965e+07	1.16156e+07	1.27574e+07	1.39511e+07	1.40702e+07	1.72781e+07	1.6632e+07	1.42049e+07	1.7511e+07	1.65781e+07	1.4857e+07
1,3-Dihydroxy-7,8,9,10-tetrahydro-6H-benzo[c]chromen-6-one	2.64	level2			231.068	116.2	C13H12O4	NEG				Phenylpropanoids and polyketides	Coumarins and derivatives	Coumarins and derivatives	586510	539025	611055	430819	615384	643451	681311	932534	880428	934981	662035	1.1385e+06	980147	1.67569e+06	974572
(R)-Kanzonol_Y	2.64	level2			411.214	101.8	C25H30O5	POS	HMDB0031361	184584-87-0		Phenylpropanoids and polyketides	Linear 1,3-diarylpropanoids	Chalcones and dihydrochalcones	32292.6	0	348471	213122	280091	354587	173605	135101	175117	98738.5	24670.7	242202	302013	167983	93840.5
Ethyl 4-(acetoacetylamino)benzoate	2.64	level2			250.107	95.8	C13H15NO4	POS				Benzenoids	Benzene and substituted derivatives	Benzoic acids and derivatives	2.55311e+06	2.33315e+06	2.66545e+06	2.46775e+06	2.50691e+06	2.658e+06	2.29361e+06	2.48717e+06	2.39758e+06	2.08851e+06	2.15617e+06	2.75898e+06	2.11524e+06	2.24396e+06	2.30532e+06
Thiolutin	2.64	level2			226.996	60.2	C8H8N2O2S2	NEG	HMDB0034228	87-11-6		Organic nitrogen compounds	Organonitrogen compounds	N-arylamides	2.12761e+08	1.7581e+08	3.0199e+08	2.33828e+08	2.81176e+08	2.94932e+08	2.57512e+08	2.47733e+08	2.44817e+08	2.89844e+08	2.60741e+08	2.82423e+08	2.80032e+08	2.74277e+08	2.70186e+08
Prometon	2.64	level2			226.165	24.1	C10H19N5O	POS	HMDB0256804		C14186	Organoheterocyclic compounds	Triazines	1,3,5-triazines	373132	1.67063e+06	1.5585e+06	942028	1.38391e+06	579081	1.4131e+06	1.3515e+06	1.86794e+06	1.17452e+06	1.70713e+06	1.13895e+06	1.24655e+06	1.55919e+06	1.65528e+06
2,3-Dihydroxy-1-(4-hydroxy-3-methoxyphenyl)-1-propanone	2.64	level2			213.075	294	C10H12O5	POS	HMDB0041286	168293-10-5		Organic oxygen compounds	Organooxygen compounds	Carbonyl compounds	2.227e+06	2.34506e+06	1.95662e+06	2.12805e+06	1.87665e+06	2.45511e+06	1.66696e+06	1.73592e+06	1.81313e+06	2.1663e+06	2.252e+06	2.04811e+06	1.79591e+06	1.55702e+06	1.68416e+06
Triethylenemelamine	2.64	level2			205.118	269.2	C9H12N6	POS	HMDB0041922	108-78-1	C08737	Organoheterocyclic compounds	Triazines	1,3,5-triazines	1.96837e+06	1.72967e+06	1.50306e+06	1.96311e+06	1.64168e+06	1.56474e+06	2.17663e+06	2.18736e+06	2.15926e+06	2.48771e+06	2.99716e+06	2.26448e+06	2.68932e+06	2.78965e+06	2.33737e+06
Myristoleate	2.64	level2			225.186	23.2	C14H26O2	NEG	HMDB0002000	544-64-9	C08322				1.49925e+07	1.60939e+07	1.15307e+07	1.36969e+07	1.13452e+07	1.15466e+07	1.61504e+07	1.56649e+07	1.62812e+07	1.07592e+07	1.9497e+07	2.19186e+07	1.61172e+07	2.288e+07	1.9002e+07
PC(22:2)	2.64	level2			572.37	115	C30H56NO8P	POS							3.17947e+07	4.01873e+07	3.34156e+07	3.41838e+07	2.92656e+07	2.85059e+07	4.0006e+07	3.16948e+07	3.01561e+07	3.48874e+07	3.19751e+07	2.37382e+07	3.23812e+07	2.83255e+07	2.5044e+07
Osmaronin	2.63	level2			260.113	359.4	C11H17NO6	POS	HMDB0032769	160551-60-0		Lipids and lipid-like molecules	Fatty Acyls	Fatty acyl glycosides	455073	441016	361769	465338	390359	404502	429750	470811	486165	520898	668729	502752	555640	582966	513380
Benzene, 1-fluoro-2-[(1E)-2-(4-methoxyphenyl)ethenyl]-	2.63	level2			229.103	298.2	C15H13FO	POS				Phenylpropanoids and polyketides	Stilbenes	Stilbenes	892226	736207	701089	863284	963875	955759	871004	732231	930390	797090	806949	1.07107e+06	761599	856786	876545
2,2-Dimethyl-N-[3-(trifluoromethyl)phenyl]propanamide	2.63	level2			246.108	265.1	C12H14F3NO	POS				Benzenoids	Benzene and substituted derivatives	Trifluoromethylbenzenes	133739	425868	108762	137041	173697	164591	537368	110893	153738	111760	124917	123585	64061.2	99636.4	104600
Prolyl-Serine	2.63	level2			203.103	228.4	C8H14N2O4	POS	HMDB0029026			Organic acids and derivatives	Carboxylic acids and derivatives	Amino acids, peptides, and analogues	1.24187e+06	804617	942568	734492	1.35765e+06	1.27677e+06	857512	830414	863431	1.05404e+06	1.06019e+06	1.02466e+06	766187	784658	938635
2-(4-Methylpiperidin-1-yl)-5-(trifluoromethyl)aniline	2.63	level2			259.14	221.7	C13H17F3N2	POS				Organoheterocyclic compounds	Piperidines	Phenylpiperidines	9.61043e+06	1.01572e+07	1.10112e+07	8.83244e+06	1.04447e+07	1.06594e+07	9.4359e+06	1.05831e+07	1.06034e+07	9.60706e+06	1.11881e+07	1.10455e+07	9.96377e+06	1.14498e+07	1.12855e+07
5,10-Dihydro-10-phenophosphazinol 10-oxide	2.63	level2			230.039	217.3	C12H10NO2P	NEG				Benzenoids	Benzenoids	Benzenoids	3.19378e+07	3.25642e+07	2.93481e+07	3.16187e+07	2.84573e+07	2.94249e+07	3.22044e+07	3.11322e+07	2.91572e+07	3.33535e+07	3.11867e+07	2.93785e+07	3.1593e+07	3.0387e+07	3.02616e+07
Ciprostene	2.63	level2			363.252	215.9	C22H36O4	NEG				Lipids and lipid-like molecules	Fatty Acyls	Eicosanoids	189830	242189	321546	327582	218007	214520	343921	226595	252798	251674	400022	258386	322125	260512	214253
3,4-Difluoro-L-phenylalanine	2.63	level2			200.054	207.3	C9H9F2NO2	NEG				Organic acids and derivatives	Carboxylic acids and derivatives	Amino acids, peptides, and analogues	3.73269e+07	3.39467e+07	3.7324e+07	3.63807e+07	3.36507e+07	3.51684e+07	3.0235e+07	2.95819e+07	3.19591e+07	3.83685e+07	2.95074e+07	2.24057e+07	2.6122e+07	2.73239e+07	2.38845e+07
Benzoic acid, 4-[4-[[5-(4,5-dimethyl-2-nitrophenyl)-2-furanyl]methylene]-4,5-dihydro-3-methyl-5-oxo-1H-pyrazol-1-yl]-	2.63	level2			446.135	201.9	C24H19N3O6	POS				Benzenoids	Benzene and substituted derivatives	Benzoic acids and derivatives	247046	249994	166191	222566	143980	151418	182454	190988	167671	208517	222175	237177	180006	208610	254541
Gln-Gln	2.63	level2			275.135	187.7	C10H18N4O5	POS							571516	569876	356512	535580	382683	378044	483133	526465	521877	610978	643719	611879	610507	608775	654091
.alpha.,.alpha.'-Trehalose 6-phosphate	2.63	level2			421.078	178.9	C12H23O14P	NEG	HMDB0001124	4484-88-2	C00689	Organic oxygen compounds	Organooxygen compounds	Carbohydrates and carbohydrate conjugates	887851	909350	759506	920682	735867	747682	1.07025e+06	927193	890993	1.17535e+06	993940	823779	1.02936e+06	969095	952572
[3-Amino-6-(3-pyridinyl)thieno[2,3-b]pyridin-2-yl](phenyl)methanone	2.63	level2			332.083	174	C19H13N3OS	POS				Organic oxygen compounds	Organooxygen compounds	Carbonyl compounds	158184	114313	188200	173703	117958	172055	106117	254381	137700	113384	431900	312579	112935	348589	216861
1-(4-Methoxyphenyl)-1-penten-3-one	2.63	level2			191.105	170.7	C12H14O2	POS	HMDB0030905	104-27-8		Benzenoids	Phenol ethers	Anisoles	7.83081e+06	8.64018e+06	9.26871e+06	5.70996e+06	9.63821e+06	8.99672e+06	7.68947e+06	7.78445e+06	8.05127e+06	6.54526e+06	1.00807e+07	6.56521e+06	7.50426e+06	9.62687e+06	8.25464e+06
(.+/-.)-Camphor-10-sulfonic acid	2.63	level2			231.068	131.2	C10H16O4S	NEG	HMDB0243496			Lipids and lipid-like molecules	Prenol lipids	Monoterpenoids	1.61492e+06	1.62094e+06	3.42687e+06	1.4595e+06	3.05407e+06	1.65808e+06	2.29988e+06	3.49642e+06	3.23408e+06	5.18132e+06	4.07021e+06	4.04815e+06	3.6347e+06	3.93023e+06	3.98398e+06
4-Fluorobenzenesulfonamide	2.63	level2			174.002	123.1	C6H6FNO2S	NEG				Benzenoids	Benzene and substituted derivatives	Benzenesulfonamides	4.73394e+06	2.79725e+06	3.31075e+06	3.78177e+06	5.49934e+06	4.46596e+06	4.87343e+06	5.26003e+06	2.66595e+06	4.64537e+06	4.41396e+06	4.73558e+06	3.15489e+06	4.23718e+06	5.59573e+06
9-Oxo-9H-fluorene-2-carboxylic acid	2.63	level2			223.039	115.2	C14H8O3	NEG				Benzenoids	Fluorenes	Fluorenes	1.99968e+06	2.29111e+06	2.25569e+06	1.66056e+06	2.12277e+06	2.20004e+06	2.88182e+06	2.98441e+06	2.34804e+06	2.27107e+06	4.48217e+06	2.9815e+06	3.43776e+06	3.84869e+06	3.436e+06
Polyoxyethylene_(600)_mono-_ricinoleate	2.63	level2			341.305	114.9	C21H40O3	POS	HMDB0032476	9004-97-1		Lipids and lipid-like molecules	Fatty Acyls	Fatty alcohols	617859	862158	800651	603692	785005	638002	937736	728883	748980	866533	1.05931e+06	853191	921424	831887	818658
LysoPC(22:1(13Z))	2.63	level2			578.418	113.5	C30H60NO7P	POS	HMDB0010399		C04230	Lipids and lipid-like molecules	Glycerophospholipids	Glycerophosphocholines	1.88656e+06	1.84625e+06	1.63397e+06	1.82883e+06	1.61698e+06	1.42239e+06	1.72646e+06	1.76991e+06	1.73439e+06	2.14476e+06	1.56205e+06	1.54958e+06	1.35338e+06	1.80692e+06	1.56842e+06
5-Bromo-4-hydrazino-6-methylpyrimidine	2.63	level2			202.994	113	C5H7BrN4	POS				Organoheterocyclic compounds	Diazines	Pyrimidines and pyrimidine derivatives	254153	754704	1.02405e+06	504389	474088	182984	1.67837e+06	269039	194468	416316	518045	306248	575518	343074	580932
6-Bromo-2-methyl-4(1H)-quinolinone	2.63	level2			235.973	110	C10H8BrNO	NEG				Organoheterocyclic compounds	Quinolines and derivatives	Quinolones and derivatives	1.02199e+07	1.24652e+07	8.56439e+06	9.49997e+06	8.50135e+06	9.23826e+06	1.58782e+07	7.19764e+06	7.19157e+06	1.11472e+07	7.64053e+06	1.11801e+07	1.28799e+07	6.4176e+06	9.61101e+06
N2-Benzyl-1,3,5-triazine-2,4-diamine	2.63	level2			202.107	96.5	C10H11N5	POS				Organoheterocyclic compounds	Triazines	Aminotriazines	1.14551e+06	1.32906e+06	1.27719e+06	1.42872e+06	1.25485e+06	1.18789e+06	1.66626e+06	1.87575e+06	1.69862e+06	1.86494e+06	2.19222e+06	2.08638e+06	2.14221e+06	2.18439e+06	2.08465e+06
4-[1,2,4]Triazolo[3,4-b][1,3,4]thiadiazol-6-ylphenylamine	2.63	level2			218.048	63.1	C9H7N5S	POS				Benzenoids	Benzene and substituted derivatives	Aniline and substituted anilines	1.34569e+06	1.44455e+06	775753	1.50969e+06	855209	715491	871347	1.14801e+06	1.02346e+06	738098	1.01478e+06	745601	1.03977e+06	1.15769e+06	813665
Vatalanib	2.63	level2			345.094	52.2	C20H15ClN4	NEG				Organoheterocyclic compounds	Diazanaphthalenes	Benzodiazines	7.61004e+06	9.05682e+06	3.17223e+06	4.2359e+06	2.91977e+06	3.0609e+06	5.25628e+06	5.22945e+06	5.6935e+06	6.17936e+06	6.21258e+06	5.45171e+06	4.98764e+06	5.79856e+06	6.32894e+06
2-Arachidonoyl-1-stearoyl-sn-glycero-3-phosphoethanolamine	2.63	level2			766.538	36.3	C43H78NO8P	NEG	HMDB0009003	61216-62-4		Lipids and lipid-like molecules	Glycerophospholipids	Glycerophosphoethanolamines	4.07386e+08	4.002e+08	5.25768e+08	3.79616e+08	5.07231e+08	5.29784e+08	4.31748e+08	4.23907e+08	4.20909e+08	5.36928e+08	4.23503e+08	3.64578e+08	4.0471e+08	3.46262e+08	3.62785e+08
rac-trans-4-Cotininecarboxylic acid	2.63	level2			221.092	25.6	C11H12N2O3	POS				Organoheterocyclic compounds	Pyridines and derivatives	Pyrrolidinylpyridines	1.52305e+06	2.65573e+06	3.39888e+06	2.17698e+06	2.23669e+06	2.11643e+06	1.9069e+06	2.48966e+06	1.90746e+06	2.57433e+06	1.63523e+06	1.56568e+06	2.47438e+06	1.65629e+06	1.87497e+06
7-Hydroxy-5-methyl[1,2,4]triazolo[1,5-a]pyrimidin-3-ium-2-carboxylate	2.63	level2			195.053	24.8	C7H6N4O3	POS				Organoheterocyclic compounds	Triazolopyrimidines	Triazolopyrimidines	6.44008e+06	4.77714e+06	6.0249e+06	4.85498e+06	6.87954e+06	7.28283e+06	6.80442e+06	6.34043e+06	7.1043e+06	6.39254e+06	6.57436e+06	3.58156e+07	6.83867e+06	6.23663e+06	6.16573e+06
2-Chloro-1-(5-chloro-2-methyl-1H-indol-3-yl)ethanone	2.63	level2			239.998	7.1	C11H9Cl2NO	NEG				Organoheterocyclic compounds	Indoles and derivatives	Indoles	63686	59279.2	52033.2	59021	78022.2	48797.8	59700.3	25743.1	48056.4	41349.2	66932.8	31947.4	52118.6	26574.6	71480
L-Lysopine	2.63	level2			219.134	203.9	C9H18N2O4	POS	HMDB0033675			Organic acids and derivatives	Carboxylic acids and derivatives	Amino acids, peptides, and analogues	1.15144e+06	961157	716915	1.38634e+06	644416	680291	1.23717e+06	878029	1.26863e+06	1.30323e+06	1.28974e+06	1.36425e+06	1.43731e+06	1.33205e+06	904998
Harmaline	2.63	level2			237.098	172.7	C13H14N2O	POS	HMDB0030310	304-21-2	C06536	Alkaloids and derivatives	Harmala alkaloids	Harmala alkaloids	5.70481e+06	7.15132e+06	5.44575e+06	5.61296e+06	4.85755e+06	5.20874e+06	6.18824e+06	6.05882e+06	6.25334e+06	7.6563e+06	7.11941e+06	7.05358e+06	8.29335e+06	7.38364e+06	6.39322e+06
Bezafibrate	2.63	level2			362.113	114.3	C19H20ClNO4	POS	HMDB0015465	41859-67-0		Benzenoids	Benzene and substituted derivatives	Phenoxyacetic acid derivatives	2.99977e+06	2.96899e+06	3.69557e+06	2.42197e+06	3.25164e+06	3.54992e+06	3.22104e+06	3.10656e+06	3.1637e+06	2.32614e+06	4.38199e+06	2.34987e+06	2.8748e+06	3.1769e+06	2.68208e+06
3-Sulfinoalanine	2.63	level2			152.002	92.7	C3H7NO4S	NEG				Organic acids and derivatives	Carboxylic acids and derivatives	Amino acids, peptides, and analogues	858998	856279	947074	878766	1.04133e+06	1.26702e+06	1.00064e+06	965299	1.19916e+06	960723	1.07575e+06	1.15906e+06	1.00039e+06	1.23196e+06	1.17182e+06
DL-Isocitric acid lactone	2.62	level2			173.009	282.1	C6H6O6	NEG	HMDB0341313			Organic acids and derivatives	Carboxylic acids and derivatives	Tricarboxylic acids and derivatives	6.52531e+06	6.03211e+06	6.80423e+06	6.81533e+06	1.02555e+07	6.12838e+06	1.12115e+07	6.92902e+06	6.7312e+06	1.04943e+07	8.31413e+06	7.07784e+06	1.17474e+07	7.65976e+06	6.42748e+06
2-(1-Piperidinyl)-5-(trifluoromethyl)aniline	2.62	level2			245.124	243.8	C12H15F3N2	POS				Organoheterocyclic compounds	Piperidines	Phenylpiperidines	2.34833e+06	2.39266e+06	1.6198e+06	2.14367e+06	1.69271e+06	1.66968e+06	2.12697e+06	2.35396e+06	2.15596e+06	2.56842e+06	2.65956e+06	2.61417e+06	2.4624e+06	2.61656e+06	2.80215e+06
Lotaustralin	2.62	level2			262.129	231.2	C11H19NO6	POS				Organic oxygen compounds	Organooxygen compounds	Carbohydrates and carbohydrate conjugates	7.76074e+06	7.5816e+06	5.08643e+06	7.97954e+06	4.83638e+06	4.79578e+06	7.42686e+06	7.40148e+06	7.40696e+06	1.01122e+07	8.09714e+06	8.46313e+06	8.65605e+06	8.38651e+06	8.40316e+06
3-Chloro-6-phenylpyridazine	2.62	level2			191.036	227.6	C10H7ClN2	POS				Organoheterocyclic compounds	Diazines	Pyridazines and derivatives	90641.6	4.73912e+06	55550.7	74256.3	27005.2	3.60003e+06	63218	4.26106e+06	16890.7	78870.7	3.8689e+06	3.87422e+06	72188	4.10979e+06	4.1694e+06
9S,15S-Dihydroxy-5Z,13E-prostadienoic acid	2.62	level2			337.236	212.3	C20H34O4	NEG				Lipids and lipid-like molecules	Fatty Acyls	Eicosanoids	674235	936277	845803	1.18766e+06	1.29012e+06	1.35375e+06	1.34578e+06	1.25925e+06	903405	856346	1.22416e+06	1.62815e+06	1.30349e+06	601394	1.36952e+06
(1S,3R)-1-Aminocyclopentane-1,3-dicarboxylic acid	2.62	level2			172.061	162.7	C7H11NO4	NEG				Organic acids and derivatives	Carboxylic acids and derivatives	Amino acids, peptides, and analogues	5.75218e+06	6.15935e+06	3.62387e+06	4.85077e+06	2.47503e+06	2.33295e+06	1.03625e+07	9.83965e+06	9.08488e+06	4.69108e+06	1.25032e+07	7.58168e+06	1.12935e+07	9.55024e+06	2.11187e+06
3-Feruloyl-1,5-quinolactone	2.62	level2			351.106	158.7	C17H18O8	POS	HMDB0029289			Phenylpropanoids and polyketides	Cinnamic acids and derivatives	Hydroxycinnamic acids and derivatives	587039	821951	714755	498012	341972	541171	934586	595477	482976	742880	398122	453118	576824	552820	433634
1-O-Hexadecyl-2-O-(2E-butenoyl)-sn-glyceryl-3-phosphocholine	2.62	level2			550.386	115.7	C28H56NO7P	POS				Lipids and lipid-like molecules	Glycerophospholipids	Glycerophosphocholines	4.85254e+07	5.26443e+07	3.79491e+07	4.78249e+07	3.88821e+07	4.04433e+07	4.37387e+07	4.57411e+07	4.12413e+07	4.47449e+07	3.71936e+07	5.02181e+07	4.19752e+07	4.00683e+07	4.78997e+07
4-Nitro-1,3-benzenediamine	2.62	level2			154.061	67.8	C6H7N3O2	POS				Benzenoids	Benzene and substituted derivatives	Nitrobenzenes	1.4964e+06	1.21205e+06	1.19668e+06	1.89477e+06	2.11483e+06	1.64759e+06	1.49168e+06	2.05547e+06	1.19961e+06	1.35719e+06	1.29756e+06	1.73582e+06	1.93049e+06	1.86444e+06	1.28542e+06
Altamisic acid	2.62	level2			279.123	37.1	C15H20O5	NEG				Lipids and lipid-like molecules	Prenol lipids	Terpene lactones	1.04985e+06	1.31956e+06	805569	1.3778e+06	912958	961348	1.16712e+06	1.61098e+06	1.22752e+06	892539	1.3741e+06	1.37813e+06	1.35342e+06	1.45013e+06	1.30293e+06
1-Palmitoyl-2-thiopalmitoyl phosphatidylcholine	2.62	level2			750.542	34.4	C40H80NO7PS	POS				Organic nitrogen compounds	Organonitrogen compounds	Quaternary ammonium salts	1.83817e+07	1.7292e+07	1.81116e+07	1.88154e+07	2.02293e+07	1.97809e+07	1.88594e+07	1.81983e+07	2.02438e+07	1.72411e+07	2.02738e+07	2.70836e+07	1.77982e+07	2.14101e+07	2.54618e+07
1-Stearoyl-2-arachidonoyl-sn-glycero-3-phospho-(1'-myo-inositol)	2.62	level2			885.55	30.3	C47H83O13P	NEG	HMDB0009815	206059-96-3					2.42354e+06	2.05257e+06	2.22024e+06	2.13386e+06	1.14949e+06	2.23415e+06	1.95592e+06	1.71767e+06	1.42218e+06	2.00326e+06	2.38241e+06	1.45613e+06	1.80186e+06	1.69903e+06	1.64363e+06
17-Acetoxygrindelic acid	2.62	level2			377.236	21.8	C22H34O5	NEG				Lipids and lipid-like molecules	Prenol lipids	Diterpenoids	2.14883e+07	2.14238e+07	1.34256e+07	2.04277e+07	1.46833e+07	1.4135e+07	1.68902e+07	1.52612e+07	1.7198e+07	1.49398e+07	1.97395e+07	2.09469e+07	2.00796e+07	2.15196e+07	2.10175e+07
5-Bromo-4-fluoro-2-hydroxybenzoic acid	2.62	level2			232.925	6.7	C7H4BrFO3	NEG				Benzenoids	Benzene and substituted derivatives	Benzoic acids and derivatives	1.54298e+06	2.31884e+06	2.52501e+06	1.34609e+06	2.51515e+06	2.37385e+06	2.39172e+06	2.1985e+06	1.35752e+06	2.55409e+06	1.33851e+06	1.92307e+06	2.44951e+06	1.59523e+06	1.46419e+06
Coumestrol	2.62	level2			266.036	169.6	C15H8O5	POS	HMDB0002326	479-13-0	C10205	Phenylpropanoids and polyketides	Isoflavonoids	Coumestans	628386	716100	6.82971e+06	6.87648e+06	7.71654e+06	7.82148e+06	5.64035e+06	6.74916e+06	6.66873e+06	5.76821e+06	4.32558e+06	5.6903e+06	2.89924e+06	6.16871e+06	6.28471e+06
5,7,4'-TRIMETHOXYFLAVONE	2.62	level2			313.105	126.2	C18H16O5	POS	HMDB0030842	5631-70-9		Phenylpropanoids and polyketides	Flavonoids	O-methylated flavonoids	169208	228703	128402	149103	504889	118018	400237	90032.6	50192.9	88301.6	195404	116773	103213	192016	168255
LysoPC(0:0/18:0)	2.62	level2			562.326	118.1	C26H54NO7P	POS	HMDB0011128	4421-58-3		Lipids and lipid-like molecules	Glycerophospholipids	Glycerophosphocholines	5.05556e+07	5.3592e+07	5.00549e+07	4.95124e+07	4.80369e+07	4.81683e+07	5.24003e+07	5.31911e+07	5.43032e+07	4.87184e+07	5.67788e+07	4.74958e+07	5.13305e+07	5.78277e+07	5.3456e+07
Isoleucylglutamine	2.61	level2			260.16	274.4	C11H21N3O4	POS	HMDB0028905			Organic acids and derivatives	Carboxylic acids and derivatives	Amino acids, peptides, and analogues	937888	939319	1.08008e+06	923560	1.02482e+06	1.05323e+06	952654	964285	1.02993e+06	1.2236e+06	804402	1.19982e+06	924828	942473	1.09091e+06
Glu-Asn	2.61	level2			260.089	248.5	C9H15N3O6	NEG	HMDB0028814	36314-37-1		Organic acids and derivatives	Carboxylic acids and derivatives	Amino acids, peptides, and analogues	330177	294054	269997	314952	245809	243761	314401	315579	308707	371300	356556	320736	347059	346881	311204
4,4,4-Trifluorobutyric acid	2.61	level2			141.017	242.8	C4H5F3O2	NEG				Lipids and lipid-like molecules	Fatty Acyls	Fatty acids and conjugates	6.54452e+08	6.93455e+08	5.81446e+08	6.89417e+08	7.13681e+08	5.75992e+08	7.27907e+08	7.05921e+08	6.60573e+08	6.71862e+08	6.91948e+08	6.86369e+08	6.99116e+08	6.89508e+08	7.28488e+08
Desmethylolanzapine	2.61	level2			299.135	239.8	C16H18N4S	POS	HMDB0060959			Organoheterocyclic compounds	Benzodiazepines	Benzodiazepines	1.37276e+06	1.25702e+06	1.25988e+06	1.33321e+06	1.23188e+06	1.27658e+06	1.25792e+06	1.29892e+06	1.30723e+06	1.53641e+06	1.39473e+06	1.29004e+06	1.38785e+06	1.38615e+06	1.34335e+06
9-Hydroxybenzo[a]pyrene-4,5-oxide	2.61	level2			285.093	239.6	C20H12O2	POS	HMDB0062439	61133-85-5	C14854	Benzenoids	Phenanthrenes and derivatives	Chrysenes	1.06146e+06	1.23576e+06	1.07228e+06	1.34136e+06	851017	1.06993e+06	927941	951380	1.13654e+06	1.36577e+06	1.00164e+06	995527	1.0863e+06	1.06509e+06	995634
Cyclocytidine	2.61	level2			226.084	227.4	C9H11N3O4	POS				Organic oxygen compounds	Organooxygen compounds	Ethers	594229	526021	756875	1.09663e+06	873620	903520	1.03278e+06	1.16491e+06	1.17003e+06	1.01688e+06	1.63039e+06	1.32559e+06	2.07702e+06	1.57868e+06	1.17721e+06
7-Methyladenine	2.61	level2			150.076	222.6	C6H7N5	POS	HMDB0011614	935-69-3	C02241	Organoheterocyclic compounds	Imidazopyrimidines	Purines and purine derivatives	1.30201e+06	1.29008e+06	1.41381e+06	1.34713e+06	1.45629e+06	1.38956e+06	1.51935e+06	1.62778e+06	1.39006e+06	1.53396e+06	1.81832e+06	1.67287e+06	1.70824e+06	1.8817e+06	1.73911e+06
Damnacanthal	2.61	level2			283.062	195.3	C16H10O5	POS	HMDB0250841			Benzenoids	Anthracenes	Anthraquinones	2.13227e+06	1.65377e+06	4.4851e+06	2.10724e+06	4.21385e+06	4.29653e+06	2.34369e+06	2.09581e+06	2.04149e+06	2.11795e+06	1.51738e+06	2.00813e+06	1.70555e+06	1.93389e+06	1.92803e+06
6-Ethylthiopurine	2.61	level2			179.038	193.4	C7H8N4S	NEG				Organoheterocyclic compounds	Imidazopyrimidines	Purines and purine derivatives	833448	545496	1.27944e+06	648240	1.29865e+06	1.25216e+06	1.07339e+06	887142	908287	855177	607057	837317	580597	899732	1.02705e+06
2,6-Difluoropyridine	2.61	level2			116.03	192.6	C5H3F2N	POS				Organoheterocyclic compounds	Pyridines and derivatives	Halopyridines	1.61648e+06	1.50958e+06	1.69338e+06	1.50698e+06	1.78058e+06	1.54468e+06	1.75504e+06	1.7253e+06	1.57471e+06	1.01033e+06	1.60475e+06	1.75117e+06	1.60117e+06	1.98757e+06	1.93536e+06
(S)-Nitroblebbistatin	2.61	level2			322.082	178.8	C17H13N3O4	NEG				Organoheterocyclic compounds	Quinolines and derivatives	Pyrroloquinolines	1.46298e+06	1.59623e+06	1.62507e+06	1.61863e+06	1.56536e+06	1.46746e+06	1.74776e+06	1.70335e+06	1.61641e+06	2.01962e+06	2.03625e+06	1.71734e+06	2.04142e+06	2.05447e+06	1.75375e+06
Val-Glu	2.61	level2			245.114	174.2	C10H18N2O5	NEG				Organic acids and derivatives	Carboxylic acids and derivatives	Amino acids, peptides, and analogues	1.90194e+06	1.97509e+06	1.52858e+06	1.87241e+06	1.47635e+06	1.52709e+06	1.94318e+06	1.75594e+06	1.66201e+06	2.09557e+06	2.23456e+06	1.78445e+06	1.91634e+06	2.62478e+06	1.66319e+06
Methyl 4,6-difluoro-1H-indole-2-carboxylate	2.61	level2			210.038	173.5	C10H7F2NO2	NEG				Organoheterocyclic compounds	Indoles and derivatives	Indolecarboxylic acids and derivatives	2.26013e+06	1.9052e+06	1.44171e+06	2.19951e+06	1.33825e+06	1.40908e+06	1.86971e+06	1.67011e+06	1.69501e+06	1.60009e+06	1.68873e+06	1.40616e+06	1.63474e+06	1.6628e+06	1.49793e+06
5-Hydroxy-3,3',7,8-tetramethoxy-4',5'-methylenedioxyflavone	2.61	level2			403.106	167.1	C20H18O9	POS	HMDB0041257	161697-25-2		Phenylpropanoids and polyketides	Flavonoids	Flavones	686836	824192	452041	600674	497067	480619	389098	524864	467921	406240	410703	442254	446364	425328	357104
3-Phosphonopropanoic acid	2.61	level2			152.996	153.5	C3H7O5P	NEG				Organic acids and derivatives	Organic phosphonic acids and derivatives	Organic phosphonic acids	795620	803939	607642	443780	477979	462052	639700	650144	662461	465678	906992	590504	641798	794397	714975
(3xi,6xi)-Cyclo(alanylvalyl)	2.61	level2			171.113	150.3	C8H14N2O2	POS	HMDB0033926			Organic acids and derivatives	Carboxylic acids and derivatives	Amino acids, peptides, and analogues	6.38524e+06	6.69006e+06	7.56823e+06	6.5802e+06	7.35048e+06	7.48531e+06	7.70826e+06	7.54203e+06	7.82244e+06	6.40169e+06	7.98543e+06	7.07365e+06	8.38582e+06	7.59307e+06	7.41307e+06
Euparin	2.61	level2			215.073	125.8	C13H12O3	NEG				Organoheterocyclic compounds	Benzofurans	Benzofurans	2.78647e+06	3.55264e+06	2.59838e+06	2.87828e+06	2.60344e+06	2.16599e+06	4.16186e+06	4.21205e+06	4.2902e+06	7.16325e+06	8.19689e+06	4.93193e+06	7.57239e+06	7.59361e+06	5.36944e+06
4-{[4-(Acetyloxy)benzoyl]amino}benzoic acid	2.61	level2			298.07	103.2	C16H13NO5	NEG				Benzenoids	Benzene and substituted derivatives	Anilides	1.11602e+08	1.04505e+08	1.12868e+08	1.85353e+08	1.23246e+08	1.25765e+08	1.17396e+08	1.21149e+08	1.2695e+08	1.28734e+08	9.64817e+07	1.33326e+08	1.39153e+08	1.18525e+08	1.005e+08
6-(1-Pyrrolidinyl)-1H-purine	2.61	level2			188.093	100.7	C9H11N5	NEG				Organoheterocyclic compounds	Imidazopyrimidines	Purines and purine derivatives	5.80628e+06	5.62611e+06	5.40208e+06	6.75874e+06	5.55506e+06	5.5618e+06	6.91762e+06	6.49458e+06	6.6677e+06	6.86151e+06	8.85379e+06	6.29673e+06	8.17876e+06	7.96054e+06	6.47945e+06
6,7,3',4'-Tetramethoxyisoflavone	2.61	level2			343.115	100.5	C19H18O6	POS				Phenylpropanoids and polyketides	Isoflavonoids	O-methylated isoflavonoids	815697	810890	1.03646e+06	731344	1.04394e+06	995833	980831	1.02216e+06	881477	511662	1.47329e+06	493662	970773	1.31185e+06	745664
4,6-Dinitro-o-cresol	2.61	level2			197.022	94.8	C7H6N2O5	NEG	HMDB0245221		C18653	Benzenoids	Phenols	Nitrophenols	1.13662e+07	9.55207e+06	1.05473e+07	1.18405e+07	1.09454e+07	1.06047e+07	1.02956e+07	1.09569e+07	1.08673e+07	1.24357e+07	9.15632e+06	1.13209e+07	1.09098e+07	1.29942e+07	1.09014e+07
2,2'-[(Phosphonomethyl)imino]diacetic acid	2.61	level2			226.012	60.2	C5H10NO7P	NEG				Organic acids and derivatives	Carboxylic acids and derivatives	Amino acids, peptides, and analogues	8.59538e+07	7.64179e+07	1.25134e+08	9.98328e+07	1.18392e+08	1.2068e+08	1.0654e+08	1.05141e+08	9.95915e+07	1.18629e+08	1.07096e+08	1.1554e+08	1.15017e+08	1.11336e+08	1.10219e+08
2-Ethyl-3-oxo-1,2,3,4-tetrahydro-6-quinoxalinecarboxylic acid	2.61	level2			221.092	52.9	C11H12N2O3	POS				Organic acids and derivatives	Carboxylic acids and derivatives	Amino acids, peptides, and analogues	7.94046e+06	7.77525e+06	9.16238e+06	6.85809e+06	8.77627e+06	1.00187e+07	8.04669e+06	7.32028e+06	8.18304e+06	5.98426e+06	9.34407e+06	5.76361e+06	7.76148e+06	8.97139e+06	7.96725e+06
4-Amino-2-oxo-1,2-dihydropyrimidine-5-carboxylic acid	2.61	level2			154.026	50.2	C5H5N3O3	NEG	HMDB0246202			Organoheterocyclic compounds	Diazines	Pyrimidines and pyrimidine derivatives	1.09753e+07	1.17338e+07	1.01447e+07	1.1995e+07	9.37418e+06	9.70724e+06	1.06735e+07	1.04332e+07	1.04165e+07	8.7617e+06	1.12874e+07	9.24929e+06	1.0526e+07	1.05291e+07	9.61952e+06
1.alpha.-Methyl-5.alpha.-androstan-3.alpha.,17.beta.-diol glucuronide	2.61	level2			481.281	25.5	C26H42O8	NEG							952470	603446	684700	1.10195e+06	845060	1.02471e+06	1.01405e+06	876997	477103	1.03584e+06	400380	832942	1.03243e+06	1.0572e+06	1.23496e+06
5-Nitro-2-(2-pyridinyl)-1H-benzimidazole	2.61	level2			239.059	15.8	C12H8N4O2	NEG				Organoheterocyclic compounds	Benzimidazoles	Benzimidazoles	2.91862e+07	3.12359e+07	3.2868e+07	3.74738e+07	2.62675e+07	4.02463e+07	1.48496e+09	2.11134e+09	2.1198e+09	4.62708e+07	2.85764e+07	3.79562e+07	2.91013e+07	4.73377e+07	3.75891e+07
EUGENYL_BENZOATE	2.61	level2			269.116	209.2	C17H16O3	POS	HMDB0032056	531-26-0		Phenylpropanoids and polyketides	Depsides and depsidones	Depsides and depsidones	2.82831e+06	1.28757e+06	2.91128e+06	2.29585e+06	2.82176e+06	2.18684e+06	2.19763e+06	1.23925e+06	2.44292e+06	2.47802e+06	1.04515e+06	550897	2.2544e+06	2.85399e+06	1.21669e+06
Lincomycin	2.61	level2			405.205	91.1	C18H34N2O6S	NEG	HMDB0251851			Organic acids and derivatives	Carboxylic acids and derivatives	Amino acids, peptides, and analogues	1.00781e+07	2.23364e+07	2.35726e+07	1.96979e+07	2.11191e+07	1.95271e+07	2.02099e+07	2.08901e+07	2.1249e+07	2.05504e+07	2.91595e+07	2.83991e+07	2.12789e+07	2.78482e+07	2.53638e+07
FA 9:1+1O	2.61	level2			171.102	36.9	C9H16O3	NEG	HMDB0094711		C16322	Lipids and lipid-like molecules	Fatty Acyls	Fatty acids and conjugates	3.60913e+06	4.5999e+06	6.36095e+06	4.85202e+06	3.80639e+06	4.2507e+06	4.99547e+06	5.52857e+06	5.3593e+06	2.88734e+06	5.07137e+06	4.45177e+06	3.90246e+06	6.95033e+06	5.02372e+06
3-(3,4-Dihydroxyphenyl)-2-methoxypropionic_acid	2.6	level2			213.075	320.7	C10H12O5	POS	HMDB0041663			Phenylpropanoids and polyketides	Phenylpropanoic acids	Phenylpropanoic acids	1.2755e+06	1.0192e+06	699075	800626	1.45323e+06	1.06662e+06	468203	1.20431e+06	1.20319e+06	1.16981e+06	1.25751e+06	1.23783e+06	1.06948e+06	1.13134e+06	1.08126e+06
Lys-Val	2.6	level2			246.181	308	C11H23N3O3	POS	HMDB0028964	20556-11-0		Organic acids and derivatives	Carboxylic acids and derivatives	Amino acids, peptides, and analogues	3.10466e+06	3.09271e+06	2.54628e+06	3.56518e+06	2.6475e+06	2.54422e+06	4.52774e+06	4.9092e+06	4.88451e+06	1.89471e+06	3.6686e+06	1.35776e+07	3.27858e+06	7.16019e+06	1.10948e+07
(2-Oxo-1-pyrrolidinyl)acetic acid	2.6	level2			144.066	288.6	C6H9NO3	POS				Organic acids and derivatives	Carboxylic acids and derivatives	Amino acids, peptides, and analogues	2.16273e+06	2.37956e+06	2.46981e+06	6.15486e+06	2.68877e+06	2.00166e+06	2.52307e+06	5.97992e+06	2.82204e+06	3.15849e+06	2.54768e+06	2.81592e+06	2.03458e+06	2.8848e+06	2.88839e+06
S-Furanopetasitin	2.6	level2			433.204	274.8	C24H32O5S	POS	HMDB0036131	34335-97-2		Lipids and lipid-like molecules	Prenol lipids	Sesquiterpenoids	403601	380166	403917	399937	399354	404004	425027	462410	494750	431842	650926	671733	542498	638716	605123
Glu-Thr	2.6	level2			247.094	238.4	C9H16N2O6	NEG	HMDB0028829	6875-80-5		Organic acids and derivatives	Carboxylic acids and derivatives	Amino acids, peptides, and analogues	358414	327450	283771	380549	283594	284620	292758	259317	279910	318572	235004	241830	241919	230802	216367
1,1'-(Ethane-1,2-diyl)bis(5-oxopyrrolidine-3-carboxylic acid)	2.6	level2			283.091	202	C12H16N2O6	NEG				Organoheterocyclic compounds	Pyrrolidines	Pyrrolidones	1.29006e+06	1.22481e+06	406547	1.41807e+06	459931	439111	786359	752029	737544	728326	779265	487270	692617	607530	522357
LPA(0:0/18:2(9Z,12Z))	2.6	level2			435.251	162	C21H39O7P	POS	HMDB0007852			Lipids and lipid-like molecules	Glycerophospholipids	Glycerophosphates	2.61229e+06	2.34955e+06	2.45287e+06	4.08446e+06	2.32509e+06	2.41635e+06	3.22462e+06	2.96979e+06	3.0759e+06	3.87564e+06	3.34303e+06	3.04598e+06	4.37552e+06	3.26884e+06	2.36498e+06
5.alpha.-Pregnan-3.alpha.,17-diol-20-one 3-sulfate	2.6	level2			413.204	158.8	C21H34O6S	NEG				Lipids and lipid-like molecules	Steroids and steroid derivatives	Sulfated steroids	145186	135135	76770.8	531944	150809	153272	214630	242877	225996	200391	249343	263498	483306	263368	103217
2,5-Dimethoxy-4-iso-propylthioamphetamine	2.6	level2			270.154	153.6	C14H23NO2S	POS				Benzenoids	Benzene and substituted derivatives	Phenethylamines	3.80837e+06	3.20534e+06	3.00037e+06	4.93723e+06	3.7517e+06	3.67474e+06	3.94357e+06	4.06186e+06	4.11852e+06	3.86714e+06	3.61998e+06	6.92795e+06	3.53571e+06	3.38744e+06	4.52074e+06
4-Allyl-3-(4-chlorobenzyl)-1H-1,2,4-triazole-5-thione	2.6	level2			266.054	111.5	C12H12ClN3S	POS				Benzenoids	Benzene and substituted derivatives	Halobenzenes	1.12644e+06	960631	2.64174e+06	3.32266e+06	3.87754e+06	3.3665e+06	2.74783e+06	2.79728e+06	2.73642e+06	1.9407e+06	2.21241e+06	2.89086e+06	3.50538e+06	3.08584e+06	2.35474e+06
Bisphenol AP	2.6	level2			289.121	104.9	C20H18O2	NEG				Benzenoids	Triphenyl compounds	Triphenyl compounds	4.4983e+06	4.9239e+06	4.02311e+06	4.85662e+06	4.50417e+06	3.9268e+06	4.73401e+06	4.21643e+06	4.42325e+06	3.65728e+06	5.38406e+06	4.52215e+06	4.53412e+06	5.0077e+06	5.01162e+06
3,4,5-Trimethoxy-N-(3-pyridinyl)benzamide	2.6	level2			289.116	103	C15H16N2O4	POS				Benzenoids	Benzene and substituted derivatives	Benzoic acids and derivatives	1.5643e+06	1.10272e+06	1.56219e+06	1.96795e+06	1.19979e+06	1.38456e+06	1.7354e+06	1.72122e+06	1.96235e+06	1.78768e+06	2.11554e+06	2.2872e+06	2.39235e+06	2.57154e+06	2.12165e+06
Bicyclo-prostaglandin E1	2.6	level2			337.237	101.8	C20H32O4	POS				Lipids and lipid-like molecules	Fatty Acyls	Eicosanoids	2.14557e+06	2.16884e+06	6.58466e+06	5.60298e+06	8.23429e+06	8.18503e+06	4.57286e+06	4.90681e+06	4.52308e+06	3.722e+06	2.43841e+06	6.2509e+06	4.69673e+06	4.21574e+06	3.91391e+06
6-(3,5-Dimethyl-1H-pyrazol-1-yl)-3(2H)-pyridazinone	2.6	level2			189.077	35.7	C9H10N4O	NEG				Organoheterocyclic compounds	Diazines	Pyridazines and derivatives	3.94861e+06	3.29747e+06	2.41581e+06	3.17439e+06	2.30654e+06	2.62701e+06	3.18251e+06	2.8279e+06	2.81803e+06	3.33625e+06	2.60231e+06	3.70179e+06	2.60712e+06	2.95211e+06	3.62054e+06
Methyl 9H-purine-6-carboxylate	2.6	level2			177.04	34.2	C7H6N4O2	NEG				Organoheterocyclic compounds	Imidazopyrimidines	Purines and purine derivatives	3.1354e+07	2.28542e+07	2.18291e+07	1.72063e+07	1.54247e+07	2.40966e+07	2.13246e+07	2.03985e+07	2.24262e+07	2.03136e+07	2.17095e+07	2.3741e+07	2.01809e+07	2.65044e+07	1.79823e+07
Clausenidin	2.6	level2			327.127	27.1	C19H20O5	NEG				Phenylpropanoids and polyketides	Coumarins and derivatives	Pyranocoumarins	291807	144774	98302.9	214418	0	35461.9	213270	309840	295196	365557	923543	154902	736060	677183	223734
Flunixin	2.6	level2			297.082	16.2	C14H11F3N2O2	POS	HMDB0252340			Benzenoids	Benzene and substituted derivatives	Trifluoromethylbenzenes	275823	259187	489370	285056	353600	372811	1.74038e+07	2.63864e+07	2.3412e+07	533257	539746	492549	492329	876251	694870
1-Mercapto[1,2,4]triazolo[4,3-a]quinoxalin-4(5H)-one	2.6	level2			217.017	15.6	C9H6N4OS	NEG				Organoheterocyclic compounds	Diazanaphthalenes	Benzodiazines	3.68893e+07	4.2148e+07	2.308e+07	4.14697e+07	2.45697e+07	2.41096e+07	3.58806e+07	3.51323e+07	3.64237e+07	3.59294e+07	5.72305e+07	3.1974e+07	4.90224e+07	4.81287e+07	3.42688e+07
Nodakenitin	2.6	level2			247.092	243.8	C14H14O4	POS	HMDB0302268		C09278	Phenylpropanoids and polyketides	Coumarins and derivatives	Furanocoumarins	488270	467658	907620	514908	878313	842801	560419	522988	447889	538949	1.05166e+06	960953	500387	521711	534486
9-Methylxanthine	2.6	level2			165.04	180.1	C6H6N4O2	NEG	HMDB0059716			Organoheterocyclic compounds	Imidazopyrimidines	Purines and purine derivatives	5.48466e+06	5.00875e+06	5.78898e+06	6.5779e+06	5.55422e+06	5.51351e+06	1.19501e+07	6.72193e+06	6.70648e+06	8.52242e+06	8.05856e+06	6.67151e+06	8.59151e+06	7.59257e+06	6.71891e+06
risedronate	2.6	level2			281.996	171.5	C7H11NO7P2	NEG	HMDB0015022	105462-24-6	C08233	Organic acids and derivatives	Organic phosphonic acids and derivatives	Bisphosphonates	2.30426e+06	2.4616e+06	2.9981e+06	2.48646e+06	2.89428e+06	2.74675e+06	2.15948e+06	2.82404e+06	2.68688e+06	2.72083e+06	2.49137e+06	3.07722e+06	2.5738e+06	2.51429e+06	2.9594e+06
Oxolinic acid	2.6	level2			262.069	145.4	C13H11NO5	POS	HMDB0255996		C11342	Organoheterocyclic compounds	Quinolines and derivatives	Quinoline carboxylic acids	957217	974047	1.32996e+06	1.03577e+06	1.24482e+06	1.41376e+06	1.14923e+06	1.15613e+06	1.24958e+06	1.03975e+06	1.06461e+06	1.20471e+06	1.07929e+06	1.03888e+06	1.08892e+06
trans-Zeatin	2.6	level2			220.118	88.8	C10H13N5O	POS	HMDB0012204	1637-39-4	C00371	Organoheterocyclic compounds	Imidazopyrimidines	Purines and purine derivatives	408969	440224	486131	367455	325894	416732	420811	432033	421820	490123	548988	566763	541373	569913	569741
Plumbagin	2.6	level2			187.042	14.4	C11H8O3	NEG	HMDB0256646		C10387	Benzenoids	Naphthalenes	Naphthoquinones	1.3641e+09	3.70597e+08	3.86668e+09	7.51391e+08	2.60199e+09	7.63081e+08	8.26637e+08	8.796e+08	8.17496e+08	1.35363e+09	3.25759e+08	1.16767e+09	8.12529e+08	9.92247e+08	1.50168e+09
Perfluoropropanoic acid	2.59	level2			162.982	357.1	C3HF5O2	NEG	HMDB0256333			Organohalogen compounds	Alkyl halides	Alkyl fluorides	300981	549821	507681	347301	564052	544373	576031	509122	928417	503598	557874	575353	524830	897234	559440
Gln-Glu	2.59	level2			274.104	244.7	C10H17N3O6	NEG				Organic acids and derivatives	Carboxylic acids and derivatives	Amino acids, peptides, and analogues	3.06867e+06	3.14842e+06	2.49097e+06	3.04679e+06	2.45315e+06	2.38653e+06	3.33741e+06	3.30727e+06	3.24025e+06	3.87655e+06	3.77494e+06	3.8178e+06	3.60021e+06	3.71329e+06	3.71912e+06
5-[(2-Phenylethyl)amino]-1,3,4-thiadiazole-2(3H)-thione	2.59	level2			238.045	228.9	C10H11N3S2	POS				Organic nitrogen compounds	Organonitrogen compounds	Amines	1.58666e+06	1.61951e+06	1.52947e+06	1.84017e+06	1.49127e+06	1.43884e+06	1.61971e+06	1.5781e+06	1.56236e+06	1.31151e+06	1.55345e+06	1.71067e+06	1.47998e+06	1.68273e+06	1.63116e+06
4-Bromo-2,6-dimethylbenzonitrile	2.59	level2			209.993	193.3	C9H8BrN	POS				Benzenoids	Benzene and substituted derivatives	Benzonitriles	319593	304225	477825	263983	476849	459259	373593	394127	408335	413040	395367	430118	417123	460208	339012
5-Hydroxyisophthalic acid	2.59	level2			181.014	187.1	C8H6O5	NEG				Benzenoids	Benzene and substituted derivatives	Benzoic acids and derivatives	624067	546968	526887	552049	499665	545256	602660	563744	587902	617399	586168	577059	595685	594444	554933
2-Methyl-N-(4-methylphenyl)benzenesulfonamide	2.59	level2			260.078	185.5	C14H15NO2S	NEG				Benzenoids	Benzene and substituted derivatives	Sulfanilides	313634	347921	358772	315299	344110	366752	582603	531852	523887	771434	816520	616280	728282	751058	614928
4-Amino-6-chloropyrimidine-5-carbaldehyde	2.59	level2			158.012	185	C5H4ClN3O	POS				Organoheterocyclic compounds	Diazines	Pyrimidines and pyrimidine derivatives	1.05406e+07	7.53801e+06	1.05326e+07	1.05695e+07	8.51641e+06	3.83558e+06	3.54155e+06	1.16522e+07	7.98097e+06	1.00356e+07	8.02831e+06	8.46301e+06	3.57757e+06	8.17398e+06	3.67357e+06
3-tert-Butyl-1-[(4-methylphenyl)sulfonyl]-1H-pyrazol-5-amine	2.59	level2			294.13	181.4	C14H19N3O2S	POS				Benzenoids	Benzene and substituted derivatives	Benzenesulfonamides	2.82587e+06	2.58252e+06	2.12032e+06	2.6296e+06	2.17836e+06	2.36427e+06	2.63959e+06	2.62188e+06	2.47941e+06	2.67412e+06	2.70673e+06	2.55468e+06	2.35869e+06	2.7759e+06	2.83369e+06
2-(4-Fluorophenyl)-1,3-benzoxazol-5-amine	2.59	level2			229.079	176	C13H9FN2O	POS				Organoheterocyclic compounds	Azoles	Oxazoles	2.20948e+06	1.67951e+06	2.41278e+06	1.34019e+06	2.43711e+06	2.48487e+06	1.8941e+06	1.92683e+06	2.03952e+06	1.12405e+06	2.02993e+06	1.66714e+06	1.43594e+06	1.98689e+06	2.07582e+06
[truncated: 1,099 more rows]
