# Supplementary material for: Metabolomic and metagenomic insights into WFBG-mediated regulation of gut microbiota and metabolism in broilers
Source: Appl Environ Microbiol. 2025 Dec 8;92(1):e01890-25. doi: 10.1128/aem.01890-25 (PMC12838195; doi:10.1128/aem.01890-25)
Supplement: Table S4 — KEGG pathway details. [file aem.01890-25-s0006.xlsx]

## Sheet: Sheet1
Table S4 Detailed Characterization Parameters of Significantly Enriched KEGG Pathways
Pathway	Description	# compounds (dem)	Compounds (dem)	# compounds (all)	Compounds (all)	Total
gga01100	Metabolic pathways - Gallus gallus (chicken)	73	C00188;C00065;C00296;C00082;C02291;C02341;C00122;C00408;C00791;C00417;C00263;C06231;C05824;C00079;C05127;C00366;C03758;C00258;C00178;C05122;C00695;C00047;C01620;C06427;C01089;C06426;C00642;C08362;C00249;C00062;C02226;C00141;C00388;C05653;C00645;C18218;C00588;C01216;C06677;C00204;C05593;C00140;C00474;C00389;C05545;C00379;C00106;C00532;C00257;C02528;C01046;C04317;C00121;C00550;C01487;C05947;C00350;…	254	C00188;C00065;C00208;C00064;C02170;C00041;C00430;C00296;C00082;C00123;C00387;C02291;C00020;C02341;C00025;C00152;C00122;C02727;C02356;C00408;C00407;C00212;C00791;C00299;C00022;C00148;C00417;C00492;C00884;C00049;C01233;C00137;C00191;C00037;C00263;C00490;C06231;C01104;C01762;C05824;C01026;C01879;C00245;C00785;C00079;C00294;C00262;C00954;C00180;C00214;C01542;C18043;C01083;C01157;C01613;C01152;C00135;…	3074
gga01230	Biosynthesis of amino acids - Gallus gallus (chicken)	12	C00188;C00065;C00082;C02291;C00263;C05824;C00079;C00047;C00062;C00141;C00327;C00021	37	C00188;C00065;C00064;C00041;C00082;C00123;C02291;C00025;C00152;C00407;C00022;C00148;C00049;C00037;C00263;C05824;C00079;C00135;C00077;C00183;C00078;C00047;C00158;C00233;C00062;C03406;C00141;C01251;C00311;C00437;C00019;C00166;C00944;C01165;C00327;C00021;C00624	128
gga02010	ABC transporters - Gallus gallus (chicken)	11	C00188;C00065;C00079;C00047;C00062;C00140;C00379;C00121;C01487;C07662;C00093	47	C00188;C00065;C00208;C00064;C00041;C00430;C00123;C00387;C00025;C00407;C00212;C00299;C00148;C00492;C00049;C00137;C00037;C01762;C00245;C00079;C00294;C01083;C01157;C00135;C00089;C00077;C00378;C00183;C00526;C00559;C00047;C05512;C00062;C00881;C00330;C05402;C00315;C00475;C00140;C00009;C00379;C01606;C00491;C00121;C01487;C07662;C00093	138
gga00564	Glycerophospholipid metabolism - Gallus gallus (chicken)	8	C00065;C00670;C00588;C04230;C00350;C02737;C00570;C00093	12	C00065;C00670;C01233;C06772;C00588;C04230;C00157;C00350;C03372;C02737;C00570;C00093	56
gga00260	Glycine, serine and threonine metabolism - Gallus gallus (chicken)	7	C00188;C00065;C02291;C00263;C06231;C00258;C02737	20	C00188;C00065;C00430;C02291;C00022;C00049;C00037;C00263;C06231;C01026;C00300;C00258;C00213;C00078;C00168;C00048;C00576;C00546;C02737;C00143	48
gga00350	Tyrosine metabolism - Gallus gallus (chicken)	7	C00082;C00122;C03758;C00642;C05593;C00232;C00355	16	C00082;C00122;C00022;C03758;C00530;C00642;C01384;C00628;C03765;C00483;C05593;C05587;C00042;C05588;C00232;C00355	78
gga00470	D-Amino acid metabolism - Gallus gallus (chicken)	7	C00188;C00065;C00079;C00047;C00062;C03771;C00763	22	C00188;C00065;C00064;C00041;C00025;C00022;C00148;C00049;C00037;C00079;C01157;C00135;C00077;C00047;C00062;C00431;C00166;C00993;C01180;C03771;C00763;C00624	69
gga01200	Carbon metabolism - Gallus gallus (chicken)	6	C00065;C00122;C00258;C00204;C00257;C00232	21	C00065;C00041;C00025;C00122;C00022;C00049;C00037;C00258;C00168;C00158;C00048;C00149;C01732;C00160;C00311;C00198;C00204;C00257;C00042;C00232;C00143	112
gga01210	2-Oxocarboxylic acid metabolism - Gallus gallus (chicken)	6	C00082;C00417;C00079;C00047;C02226;C00141	24	C00041;C00082;C00123;C00025;C02356;C00407;C00022;C00417;C00049;C00079;C00077;C00183;C00078;C00047;C00158;C00233;C02226;C00141;C01251;C00311;C00437;C00166;C01180;C00624	144
gga00330	Arginine and proline metabolism - Gallus gallus (chicken)	6	C00791;C00062;C05947;C05938;C03771;C00763	23	C00025;C00791;C00022;C00148;C00884;C01157;C00300;C00077;C00213;C02946;C00048;C00062;C01035;C00315;C00019;C00431;C02565;C01165;C05947;C01043;C05938;C03771;C00763	69
gga00360	Phenylalanine metabolism - Gallus gallus (chicken)	6	C00082;C00122;C00079;C00642;C05593;C05598	12	C00082;C00122;C00022;C00079;C00642;C03519;C05593;C05852;C07086;C00166;C00042;C05598	49
gga00970	Aminoacyl-tRNA biosynthesis - Gallus gallus (chicken)	6	C00188;C00065;C00082;C00079;C00047;C00062	18	C00188;C00065;C00064;C00041;C00082;C00123;C00025;C00152;C00407;C00148;C00049;C00037;C00079;C00135;C00183;C00078;C00047;C00062	52
gga01240	Biosynthesis of cofactors - Gallus gallus (chicken)	5	C00065;C00082;C02291;C00141;C00021	38	C00065;C00064;C00430;C00082;C02291;C00020;C00025;C00022;C00049;C00191;C00037;C00099;C00864;C00378;C00183;C00078;C01909;C00250;C00153;C00158;C06423;C00141;C00483;C01251;C00311;C00019;C02477;C00156;C00522;C01092;C04352;C02483;C00328;C00021;C00015;C00010;C00075;C00143	328
gga00030	Pentose phosphate pathway - Gallus gallus (chicken)	5	C00258;C00204;C00257;C00121;C03752	7	C00022;C00258;C00198;C00204;C00257;C00121;C03752	37
gga00120	Primary bile acid biosynthesis - Gallus gallus (chicken)	5	C05465;C05122;C00695;C15520;C02528	8	C00037;C00245;C05465;C05122;C00695;C17337;C15520;C02528	47
gga00270	Cysteine and methionine metabolism - Gallus gallus (chicken)	5	C00065;C02291;C00263;C05824;C00021	17	C00065;C00041;C02291;C02356;C00022;C00049;C00263;C05824;C02989;C03145;C00019;C00491;C08276;C01180;C00506;C00021;C01234	67
gga00040	Pentose and glucuronate interconversions - Gallus gallus (chicken)	4	C00204;C00474;C00379;C00532	6	C00022;C00191;C00204;C00474;C00379;C00532	59
gga00591	Linoleic acid metabolism - Gallus gallus (chicken)	4	C14766;C06426;C14762;C01595	7	C00219;C14766;C06426;C14762;C14827;C00157;C01595	28
gga01040	Biosynthesis of unsaturated fatty acids - Gallus gallus (chicken)	4	C06427;C06426;C00249;C01595	12	C16526;C00219;C16525;C06429;C16513;C06427;C06428;C06426;C00249;C01530;C06425;C01595	74
gga00630	Glyoxylate and dicarboxylate metabolism - Gallus gallus (chicken)	3	C00065;C00417;C00258	16	C00065;C00064;C00025;C00022;C00417;C00037;C00258;C00168;C00158;C00048;C00149;C01732;C00209;C00160;C00311;C00042	64
gga00650	Butanoate metabolism - Gallus gallus (chicken)	3	C00122;C01089;C00232	8	C00025;C00122;C00022;C01089;C01384;C00246;C00042;C00232	47
gga00600	Sphingolipid metabolism - Gallus gallus (chicken)	3	C00065;C00550;C00195	4	C00065;C00319;C00550;C00195	35
gga00290	Valine, leucine and isoleucine biosynthesis - Gallus gallus (chicken)	3	C00188;C02226;C00141	8	C00188;C00123;C00407;C00022;C00183;C00233;C02226;C00141	23
gga00310	Lysine degradation - Gallus gallus (chicken)	3	C00408;C00047;C05545	10	C02727;C00408;C00037;C00047;C00489;C03793;C05545;C00431;C00042;C01142	56
gga00220	Arginine biosynthesis - Gallus gallus (chicken)	3	C00122;C00062;C00327	10	C00064;C00025;C00122;C00049;C00077;C00062;C03406;C00437;C00327;C00624	23
gga00400	Phenylalanine, tyrosine and tryptophan biosynthesis - Gallus gallus (chicken)	3	C00296;C00082;C00079	7	C00296;C00082;C00079;C00078;C00166;C00587;C00944	35
gga00983	Drug metabolism - other enzymes - Gallus gallus (chicken)	3	C16614;C16622;C16542	3	C16614;C16622;C16542	52
gga04148	Efferocytosis - Gallus gallus (chicken)	3	C00062;C04230;C02737	6	C00077;C00062;C00019;C04230;C02737;C00075	21
gga01232	Nucleotide metabolism - Gallus gallus (chicken)	2	C00178;C00106	25	C00064;C00387;C00020;C00212;C00299;C01762;C00294;C00262;C00214;C00178;C00526;C00559;C00242;C05512;C00364;C00385;C00881;C00330;C00475;C00380;C00106;C00015;C00147;C00075;C00458	58
gga01250	Biosynthesis of nucleotide sugars - Gallus gallus (chicken)	2	C00645;C00140	5	C00137;C00191;C00645;C00270;C00140	200
gga00020	Citrate cycle (TCA cycle) - Gallus gallus (chicken)	2	C00122;C00417	7	C00122;C00022;C00417;C00158;C00149;C00311;C00042	20
gga00520	Amino sugar and nucleotide sugar metabolism - Gallus gallus (chicken)	2	C00645;C00140	4	C00191;C00645;C00270;C00140	118
gga00920	Sulfur metabolism - Gallus gallus (chicken)	2	C00065;C00263	5	C00065;C00263;C00245;C08276;C00042	34
gga00061	Fatty acid biosynthesis - Gallus gallus (chicken)	2	C08362;C00249	7	C00383;C08362;C00249;C01530;C06423;C06424;C02679	58
gga00561	Glycerolipid metabolism - Gallus gallus (chicken)	2	C00258;C00093	3	C00258;C00422;C00093	38
gga00565	Ether lipid metabolism - Gallus gallus (chicken)	2	C00670;C04317	4	C00670;C01233;C04317;C03372	25
gga00240	Pyrimidine metabolism - Gallus gallus (chicken)	2	C00178;C00106	17	C00064;C02170;C00299;C00214;C00099;C00178;C00526;C00383;C02067;C00364;C00881;C00475;C00380;C00106;C00015;C00075;C00458	64
gga00250	Alanine, aspartate and glutamate metabolism - Gallus gallus (chicken)	2	C00122;C00232	13	C00064;C00041;C00025;C00152;C00122;C00022;C00049;C01042;C00158;C03406;C00042;C00232;C12270	28
gga00340	Histidine metabolism - Gallus gallus (chicken)	2	C05127;C00388	10	C00025;C00049;C00785;C01152;C00135;C05127;C01262;C05135;C00386;C00388	47
gga00760	Nicotinate and nicotinamide metabolism - Gallus gallus (chicken)	2	C00122;C00232	11	C00122;C00022;C00049;C00153;C01384;C03150;C19569;C15987;C00163;C00042;C00232	55
gga00770	Pantothenate and CoA biosynthesis - Gallus gallus (chicken)	2	C00141;C00106	10	C00022;C00049;C00099;C00864;C00183;C00141;C00106;C00522;C04352;C00010	30
gga04080	Neuroactive ligand-receptor interaction - Gallus gallus (chicken)	2	C03758;C00388	13	C00025;C00212;C00049;C00037;C00245;C00099;C03758;C00388;C00483;C00506;C00015;C00075;C12270	53
gga04217	Necroptosis - Gallus gallus (chicken)	2	C00550;C00195	4	C00319;C00219;C00550;C00195	10
gga01212	Fatty acid metabolism - Gallus gallus (chicken)	1	C00249	3	C00383;C00249;C02990	122
gga00051	Fructose and mannose metabolism - Gallus gallus (chicken)	1	C01487	2	C00424;C01487	55
gga00052	Galactose metabolism - Gallus gallus (chicken)	1	C01216	8	C00492;C00137;C01613;C00089;C05402;C01216;C03383;C01235	46
gga00053	Ascorbate and aldarate metabolism - Gallus gallus (chicken)	1	C01620	6	C00022;C00137;C00191;C01620;C05422;C01114	57
gga00500	Starch and sucrose metabolism - Gallus gallus (chicken)	1	C00689	5	C00208;C01083;C00089;C00252;C00689	37
gga00620	Pyruvate metabolism - Gallus gallus (chicken)	1	C00122	7	C00122;C00022;C00149;C01251;C00546;C00042;C00424	32
gga00640	Propanoate metabolism - Gallus gallus (chicken)	1	C05984	9	C02170;C00099;C05984;C02225;C05235;C00546;C00163;C00042;C00424	41
gga00190	Oxidative phosphorylation - Gallus gallus (chicken)	1	C00122	3	C00122;C00009;C00042	12
gga00062	Fatty acid elongation - Gallus gallus (chicken)	1	C00249	1	C00249	40
gga00071	Fatty acid degradation - Gallus gallus (chicken)	1	C00249	4	C00249;C00489;C02990;C00010	50
gga00592	alpha-Linolenic acid metabolism - Gallus gallus (chicken)	1	C06427	4	C06427;C00157;C16322;C11512	44
gga00230	Purine metabolism - Gallus gallus (chicken)	1	C00366	18	C00064;C00387;C00020;C00212;C00037;C01762;C00294;C00262;C00366;C00559;C00048;C00242;C05512;C00385;C00209;C00330;C01367;C00147	101
gga00280	Valine, leucine and isoleucine degradation - Gallus gallus (chicken)	1	C00141	7	C02170;C00123;C00407;C00183;C00233;C00141;C03284	42
gga00380	Tryptophan metabolism - Gallus gallus (chicken)	1	C05653	8	C00954;C00078;C00978;C05653;C00331;C02470;C05647;C00328	83
gga00410	beta-Alanine metabolism - Gallus gallus (chicken)	1	C00106	10	C00049;C00135;C00099;C00864;C01262;C00383;C00386;C00315;C00106;C01073	32
gga00430	Taurine and hypotaurine metabolism - Gallus gallus (chicken)	1	C05122	7	C00041;C00025;C00022;C00245;C05122;C05123;C00506	24
gga00563	Glycosylphosphatidylinositol (GPI)-anchor biosynthesis - Gallus gallus (chicken)	1	C00350	1	C00350	4
gga00730	Thiamine metabolism - Gallus gallus (chicken)	1	C00082	4	C00082;C00022;C00037;C00378	31
gga00740	Riboflavin metabolism - Gallus gallus (chicken)	1	C00474	1	C00474	24
gga00750	Vitamin B6 metabolism - Gallus gallus (chicken)	1	C00232	4	C00064;C00250;C00232;C00534	29
gga00780	Biotin metabolism - Gallus gallus (chicken)	1	C00047	3	C01909;C00047;C01092	29
gga00785	Lipoic acid metabolism - Gallus gallus (chicken)	1	C00141	6	C00022;C00037;C06423;C00233;C00141;C00143	44
gga00860	Porphyrin metabolism - Gallus gallus (chicken)	1	C00188	5	C00188;C00430;C00025;C00037;C00500	148
gga00130	Ubiquinone and other terpenoid-quinone biosynthesis - Gallus gallus (chicken)	1	C00082	4	C00082;C02477;C00156;C02483	71
gga04150	mTOR signaling pathway - Gallus gallus (chicken)	1	C00062	3	C00123;C00020;C00062	4
gga04140	Autophagy - animal - Gallus gallus (chicken)	1	C00350	1	C00350	6
gga04136	Autophagy - other - Gallus gallus (chicken)	1	C00350	1	C00350	3
gga04540	Gap junction - Gallus gallus (chicken)	1	C03758	2	C00025;C03758	11
gga04920	Adipocytokine signaling pathway - Gallus gallus (chicken)	1	C00195	1	C00195	8
gga03320	PPAR signaling pathway - Gallus gallus (chicken)	1	C14762	1	C14762	5
gga04916	Melanogenesis - Gallus gallus (chicken)	1	C00082	1	C00082	6
